# Supplementary material for: The long noncoding RNA ADIPINT regulates human adipocyte metabolism via pyruvate carboxylase
Source: Nat Commun. 2022 May 26;13:2958. doi: 10.1038/s41467-022-30620-0 (PMC9135762; doi:10.1038/s41467-022-30620-0)
Supplement: Supplementary file 4 — Supplementary Data 1 [file 41467_2022_30620_MOESM4_ESM.xlsx]

## Sheet: Sheet1
Supplementary Data 1. Clinical Characteristics in women undergoing bariatric surgery and non-operated subjects
	Baseline	2 y's post-surgery	5 y's post-surgery	0 vs 2 y's	0 vs 5 y's		2 vs 5 y's
	(n=50)	(n=49)	(n=38)	P	P		P
Age (years)	43±9	45±9	47±10	<0.0001	<0.0001		<0.0001
Weight (kg)	118±15	80±14	88±18	<0.0001	<0.0001		<0.0001
Body mass index (kg/m2)	43±5	29±4	32±6	<0.0001	<0.0001		<0.0001
Total fat mass (kg)	61±10	31±11	38±14	<0.0001	<0.0001		<0.0001
P-Glucose (mmol/l)	5.6±1.4	4.9±0.6	5.0±0.5	<0.0001	0.0051		0.13
S-Insulin (mU/l)	15.5±8.4	4.9±1.9	5.8±2.7	<0.0001	<0.0001		0.086
P-Cholesterol (mmol/l)	4.8±1.0	4.0±0.8	4.2±0.7	<0.0001	<0.0001		0.041
P-Triglycerides (mmol/l)	1.5±0.7	0.9±0.4	0.9±0.3	<0.0001	<0.0001		0.38
P-HDL cholesterol (mmol/l)	1.2±0.3	1.5±0.3	1.6±0.5	<0.0001	<0.0001		0.013
HOMA-IR (units)	4.0±2.6	1.0±0.4	1.3±0.6	<0.0001	<0.0001		0.025
Fat cell volume (pL)	970±185	466±174	458±168	<0.0001	<0.0001		0.52
Clinical Characteristics in women before, two and five years post bariatric surgery.
Baseline refers to examinations made just before bariatric surgery with 2 and 5 years postoperatively denoting the time post bariatric surgery.
Values presented are mean ± SD. Statistical comparisons were made using paired Student t-test for same subjects at different time points.
HOMA-IR is a measure of insulin sensitivity. A paired two-tailed t-test was used to assess significance between time points
