# Supplementary material for: The long noncoding RNA ADIPINT regulates human adipocyte metabolism via pyruvate carboxylase
Source: Nat Commun. 2022 May 26;13:2958. doi: 10.1038/s41467-022-30620-0 (PMC9135762; doi:10.1038/s41467-022-30620-0)
Supplement: Supplementary file 5 — Supplementary Data 2 [file 41467_2022_30620_MOESM5_ESM.xlsx]

## Sheet: Sheet1
Supplementary Data 2. Genes differentially expressed between baseline and 2 years post bariatric surgery
geneID	geneName	geneLocation	geneClass	Fold change	t-statistic	p-value	FDR (q-value)
CATG00000012385.1	CATG00000012385.1	chr12:69742121-69747602,-	lncRNA_antisense	0.256085	11.7676	9.45126e-16	2.51912e-12
CATG00000106343.1	CATG00000106343.1	chr9:101673521-101691817,+	lncRNA_intergenic	0.355208	11.3329	3.60201e-15	5.92105e-12
ENSG00000261602.1	CTD-2033A16.1	chr16:69743854-69751238,+	lncRNA_antisense	0.370816	11.5926	1.61504e-15	3.44375e-12
ENSG00000235782.1	RP3-333A15.1	chr1:71413068-71431930,+	lncRNA_antisense	0.441851	9.80855	4.75093e-13	2.73795e-10
ENSG00000259590.1	RP11-20G13.3	chr15:99920789-99943918,-	lncRNA_intergenic	0.449161	7.91965	2.91291e-10	6.27394e-08
CATG00000111229.1	CATG00000111229.1	chrX:50722150-50736072,+	lncRNA_intergenic	0.469031	8.53391	3.47724e-11	9.54826e-09
CATG00000006954.1	CATG00000006954.1	chr11:110792728-110794658,-	lncRNA_intergenic	0.494793	7.55506	1.04223e-09	1.91582e-07
CATG00000049298.1	CATG00000049298.1	chr2:92274473-92317775,-	lncRNA_intergenic	0.53407	8.34169	6.73939e-11	1.73137e-08
ENSG00000246430.2	LINC00968	chr8:57406507-57472145,-	lncRNA_intergenic	0.550407	7.47745	1.3685e-09	2.3724e-07
CATG00000118013.1	CATG00000118013.1	chr10:48508032-48531934,-	lncRNA_intergenic	0.561972	10.3994	6.91742e-14	5.9e-11
ENSG00000236404.4	RP11-125B21.2	chr9:2422702-2623608,-	lncRNA_divergent	0.586998	5.83316	4.50397e-07	3.50504e-05
CATG00000015962.1	CATG00000015962.1	chr1:144932252-144934475,+	lncRNA_divergent	0.587746	6.20304	1.22669e-07	1.10834e-05
ENSG00000250777.1	RP13-884E18.4	chr4:138524495-138672123,-	lncRNA_intergenic	0.591249	8.02111	2.04625e-10	4.69163e-08
CATG00000072539.1	CATG00000072539.1	chr1:115439546-115445138,-	lncRNA_antisense	0.604355	8.97743	7.65525e-12	2.55051e-09
ENSG00000249835.2	VCAN-AS1	chr5:82827171-82877135,-	lncRNA_antisense	0.619153	7.78168	4.7142e-10	9.45731e-08
CATG00000056409.1	CATG00000056409.1	chr21:16736932-16816911,-	lncRNA_intergenic	0.627441	6.02042	2.33358e-07	1.95901e-05
ENSG00000224397.1	RP11-290F20.3	chr20:48884035-48904353,+	lncRNA_intergenic	0.628418	8.98204	7.53647e-12	2.55051e-09
ENSG00000234754.1	RP11-421L10.1	chr1:221469063-221509773,-	lncRNA_intergenic	0.631001	8.57998	2.9688e-11	8.44049e-09
CATG00000048734.1	CATG00000048734.1	chr2:64027679-64029414,-	lncRNA_sense_intronic	0.63584	4.87401	1.23648e-05	0.000579668
ENSG00000230269.2	RP1-40E16.9	chr6:3179838-3383412,-	lncRNA_intergenic	0.636019	7.6768	6.80307e-10	1.30686e-07
CATG00000038448.1	CATG00000038448.1	chr19:8673609-8675605,+	lncRNA_divergent	0.642258	7.86494	3.5251e-10	7.38794e-08
CATG00000048722.1	CATG00000048722.1	chr2:63835067-63842326,-	lncRNA_sense_intronic	0.644077	3.91405	0.000285792	0.00762697
CATG00000048453.1	CATG00000048453.1	chr1:16117054-16126756,-	lncRNA_intergenic	0.655382	6.50265	4.2607e-08	4.34693e-06
ENSG00000248323.1	LUCAT1	chr5:90540683-90610219,-	lncRNA_intergenic	0.658635	5.08094	6.11595e-06	0.000326843
CATG00000061353.1	CATG00000061353.1	chr3:112316239-112318572,+	lncRNA_intergenic	0.660875	9.00578	6.95402e-12	2.39162e-09
ENSG00000110347.7	MMP12	chr11:102733410-102745712,-	lncRNA_intergenic	0.663404	4.65925	2.54567e-05	0.00106226
ENSG00000262179.2	RP1-302G2.5	chr6:44184665-44185973,+	lncRNA_intergenic	0.663685	6.84743	1.26021e-08	1.59003e-06
CATG00000007894.1	CATG00000007894.1	chr12:8800672-8821623,+	lncRNA_antisense	0.671239	6.74799	1.79065e-08	2.14506e-06
CATG00000039787.1	CATG00000039787.1	chr19:54062011-54063163,+	lncRNA_sense_intronic	0.671904	4.70585	2.1782e-05	0.000932647
ENSG00000222041.6	LINC00152	chr2:87754241-88066908,+	lncRNA_intergenic	0.673426	10.3462	8.2134e-14	6.73593e-11
ENSG00000248429.1	RP11-597D13.9	chr4:159091913-159125209,+	lncRNA_divergent	0.68109	4.87307	1.2404e-05	0.000579668
ENSG00000272142.1	RP11-428J1.5	chr6:5004044-5070156,+	lncRNA_divergent	0.6836	7.06713	5.80224e-09	8.05e-07
ENSG00000260257.1	RP5-1085F17.3	chr20:31444438-31452485,+	lncRNA_intergenic	0.684955	7.79162	4.55334e-10	9.24675e-08
CATG00000008983.1	CATG00000008983.1	chr12:52887386-52911423,+	lncRNA_intergenic	0.685537	6.62997	2.71713e-08	2.97114e-06
ENSG00000271367.1	RP3-483K16.4	chr6:53214020-53215503,+	lncRNA_divergent	0.687868	6.63506	2.66873e-08	2.94002e-06
CATG00000068362.1	CATG00000068362.1	chr4:38745743-38750396,+	lncRNA_intergenic	0.694713	6.83153	1.33301e-08	1.66728e-06
CATG00000056788.1	CATG00000056788.1	chr21:36236004-36246624,-	lncRNA_sense_intronic	0.696583	5.31298	2.75501e-06	0.000167365
ENSG00000226822.1	RP11-356N1.2	chr1:108581771-108624064,+	lncRNA_intergenic	0.705808	6.74105	1.83511e-08	2.17389e-06
ENSG00000225511.2	LINC00475	chr9:94896496-94923805,+	lncRNA_intergenic	0.707507	5.07682	6.20256e-06	0.000329818
CATG00000008146.1	CATG00000008146.1	chr12:16265807-16485575,+	lncRNA_antisense	0.714143	6.50091	4.28692e-08	4.35285e-06
CATG00000045713.1	CATG00000045713.1	chr2:181556736-181837061,+	lncRNA_intergenic	0.715964	7.52853	1.14387e-09	2.03256e-07
CATG00000070697.1	CATG00000070697.1	chr4:156536540-156536851,+	lncRNA_intergenic	0.716369	4.41921	5.63822e-05	0.00202397
CATG00000108418.1	CATG00000108418.1	chr9:71585710-71590759,-	lncRNA_antisense	0.716775	6.21576	1.1729e-07	1.06879e-05
ENSG00000226453.1	RP11-379B8.1	chr6:82551509-82805026,-	lncRNA_intergenic	0.721148	6.18179	1.32214e-07	1.17467e-05
CATG00000023546.1	CATG00000023546.1	chr15:72491503-72492232,+	lncRNA_divergent	0.722169	6.99129	7.58264e-09	1.01689e-06
CATG00000045675.1	CATG00000045675.1	chr2:178701307-178701655,+	lncRNA_antisense	0.727089	5.1499	4.82941e-06	0.000272511
ENSG00000231090.1	RP11-101C11.1	chr1:55680637-55791412,+	lncRNA_divergent	0.728221	6.89988	1.04709e-08	1.35315e-06
ENSG00000227591.1	RP1-28O10.1	chr1:209834570-209930914,-	lncRNA_divergent	0.730388	4.52718	3.94941e-05	0.00149846
CATG00000051324.1	CATG00000051324.1	chr2:206544401-206547993,-	lncRNA_divergent	0.732043	6.35322	7.22186e-08	6.87463e-06
ENSG00000233429.5	HOTAIRM1	chr7:27135194-27144924,+	lncRNA_divergent	0.734844	6.03592	2.20975e-07	1.88474e-05
CATG00000050208.1	CATG00000050208.1	chr2:145250817-145251444,-	lncRNA_sense_intronic	0.735572	5.25235	3.39579e-06	0.000200023
ENSG00000256164.1	RP11-264F23.3	chr12:4357759-4385391,-	lncRNA_divergent	0.736301	6.8682	1.17106e-08	1.49524e-06
CATG00000113787.1	CATG00000113787.1	chrX:64961409-64961791,-	lncRNA_antisense	0.740374	6.54499	3.66879e-08	3.91148e-06
ENSG00000179428.2	AC073072.5	chr7:22694549-22767384,-	lncRNA_antisense	0.740793	4.16394	0.000129244	0.00397671
ENSG00000236700.1	LINC01010	chr6:134757581-134829511,+	lncRNA_intergenic	0.741108	6.69958	2.12468e-08	2.43573e-06
ENSG00000251432.2	RP11-420A23.1	chr4:129208726-129469090,+	lncRNA_divergent	0.744154	4.97506	8.77604e-06	0.00043418
CATG00000112739.1	CATG00000112739.1	chrX:147133532-147134444,+	lncRNA_intergenic	0.745418	10.0772	1.96771e-13	1.39858e-10
ENSG00000235092.1	AC011747.7	chr2:8805934-8825757,-	lncRNA_divergent	0.746474	5.56827	1.13656e-06	7.94585e-05
ENSG00000258017.1	RP11-386G11.10	chr12:49521570-49562648,+	lncRNA_divergent	0.747002	8.87952	1.0674e-11	3.34709e-09
ENSG00000231312.2	AC007246.3	chr2:39472248-39892778,+	lncRNA_divergent	0.747002	3.88661	0.000311432	0.0081281
ENSG00000258096.1	RP11-474P2.2	chr12:46751973-46768467,+	lncRNA_divergent	0.747425	5.34741	2.44602e-06	0.000151618
ENSG00000204588.5	AC013268.5	chr2:110744194-110765243,+	lncRNA_intergenic	0.748165	6.7444	1.81346e-08	2.16025e-06
CATG00000111739.1	CATG00000111739.1	chrX:80937470-80938100,+	lncRNA_intergenic	0.748694	6.95882	8.5036e-09	1.12623e-06
CATG00000050209.1	CATG00000050209.1	chr2:145257189-145273731,-	lncRNA_sense_intronic	0.750709	8.55254	3.26179e-11	9.15146e-09
ENSG00000233554.1	RP11-326F20.5	chr9:33135259-33180512,+	lncRNA_divergent	0.753156	4.05807	0.000181328	0.00529652
CATG00000007487.1	CATG00000007487.1	chr11:130318751-130320021,-	lncRNA_divergent	0.753795	4.56949	3.4326e-05	0.00134054
ENSG00000250303.2	RP11-356J5.12	chr11:112141471-112252563,+	lncRNA_intergenic	0.755824	4.05457	0.000183358	0.00534117
CATG00000087505.1	CATG00000087505.1	chr6:14118016-14135667,-	lncRNA_antisense	0.757965	3.87866	0.000319266	0.00827182
CATG00000002557.1	CATG00000002557.1	chr11:63335025-63340826,+	lncRNA_intergenic	0.759038	4.94046	9.87102e-06	0.000478363
ENSG00000253139.1	RP11-17A4.3	chr8:57449317-57453056,-	lncRNA_sense_intronic	0.761189	4.06834	0.000175492	0.00514015
ENSG00000258667.1	HIF1A-AS2	chr14:61909694-62219429,-	lncRNA_divergent	0.763886	5.03841	7.07216e-06	0.000368704
ENSG00000248187.1	RP11-184M15.1	chr4:129488687-129491643,-	lncRNA_intergenic	0.764426	6.78484	1.57204e-08	1.92647e-06
ENSG00000263426.1	RN7SL471P	chr6:28945253-28945547,+	lncRNA_intergenic	0.7667	6.49588	4.36371e-08	4.40983e-06
ENSG00000236914.3	RP11-1008C21.2	chr15:38296832-38365921,-	lncRNA_intergenic	0.768112	4.61021	2.99798e-05	0.00120866
CATG00000011086.1	CATG00000011086.1	chr1:104695930-104696173,+	lncRNA_intergenic	0.76822	7.89436	3.1813e-10	6.78348e-08
ENSG00000234327.3	AC012146.7	chr17:5014927-5017824,+	lncRNA_divergent	0.77116	5.08215	6.09071e-06	0.000326541
ENSG00000255422.1	AP002954.4	chr11:118571136-118580538,+	lncRNA_intergenic	0.771487	5.18575	4.27015e-06	0.000243455
CATG00000007848.1	CATG00000007848.1	chr12:7649614-7650294,+	lncRNA_divergent	0.77247	6.83066	1.33708e-08	1.66728e-06
CATG00000057939.1	CATG00000057939.1	chr1:24127452-24129433,+	lncRNA_divergent	0.773564	4.35734	6.90504e-05	0.00237861
ENSG00000257086.1	RP11-783K16.13	chr11:64002804-64020053,-	lncRNA_intergenic	0.774768	10.4194	6.4868e-14	5.76325e-11
ENSG00000255197.1	RP11-750H9.5	chr11:47401203-47430741,-	lncRNA_intergenic	0.774878	6.53416	3.81178e-08	4.04371e-06
ENSG00000227082.1	AL592494.5	chr1:121138249-121205371,+	lncRNA_intergenic	0.775536	5.09264	5.87593e-06	0.000317196
ENSG00000223561.2	AC003090.1	chr7:25616019-25901960,-	lncRNA_intergenic	0.778944	4.98222	8.56459e-06	0.000427688
ENSG00000249378.1	LINC01060	chr4:189294186-189602454,+	lncRNA_intergenic	0.780047	3.62071	0.000706238	0.0154611
ENSG00000226197.2	RP11-536O18.1	chr9:13323280-13487510,+	lncRNA_intergenic	0.780157	4.7149	2.11313e-05	0.000906629
CATG00000006850.1	CATG00000006850.1	chr11:105423948-105831786,-	lncRNA_antisense	0.78093	5.35729	2.36383e-06	0.00014695
ENSG00000237513.1	RP11-325F22.2	chr7:104581391-104644832,+	lncRNA_intergenic	0.783697	5.49134	1.48529e-06	9.99079e-05
ENSG00000251442.1	RP11-792D21.2	chr4:79567148-79612146,+	lncRNA_intergenic	0.783697	7.11514	4.89845e-09	7.20342e-07
ENSG00000273184.1	RP11-212P7.3	chr7:128093563-128150152,+	lncRNA_divergent	0.783808	3.41833	0.00129346	0.0245378
ENSG00000172965.10	MIR4435-1HG	chr2:111964779-112429070,-	lncRNA_intergenic	0.784917	9.09613	5.12285e-12	1.88335e-09
ENSG00000224596.3	ZMIZ1-AS1	chr10:80686218-80829286,-	lncRNA_intergenic	0.785695	3.25827	0.00206227	0.0352073
CATG00000038686.1	CATG00000038686.1	chr19:15270446-15272165,+	lncRNA_antisense	0.786696	4.16524	0.000128706	0.0039659
ENSG00000224939.1	LINC00184	chr1:234752388-234776198,+	lncRNA_intergenic	0.786918	5.56249	1.15967e-06	8.04771e-05
CATG00000108682.1	CATG00000108682.1	chr9:80839403-80850935,-	lncRNA_divergent	0.787586	4.91962	1.05946e-05	0.000508805
ENSG00000260578.1	CTD-2541J13.1	chr18:65140697-65173940,-	lncRNA_intergenic	0.793963	3.73652	0.000495962	0.0116726
ENSG00000267052.1	CTB-30L5.1	chr7:106208108-106239352,-	lncRNA_sense_intronic	0.796212	4.74124	1.93441e-05	0.000841783
ENSG00000267484.1	CTC-518P12.6	chr19:4838355-4839321,+	lncRNA_antisense	0.796663	4.20202	0.000114333	0.00361058
ENSG00000244952.2	RP11-1000B6.5	chr15:32906064-32907312,+	lncRNA_intergenic	0.797677	4.7503	1.87647e-05	0.000821601
CATG00000015649.1	CATG00000015649.1	chr1:121484151-121485462,+	lncRNA_intergenic	0.798016	6.02605	2.28787e-07	1.93589e-05
CATG00000018513.1	CATG00000018513.1	chr14:35009481-35011360,+	lncRNA_divergent	0.799937	6.00476	2.46568e-07	2.05374e-05
ENSG00000251194.2	RP1-68D18.2	chr11:35234061-35235554,+	lncRNA_sense_intronic	0.800843	3.31542	0.00174808	0.0309074
CATG00000094163.1	CATG00000094163.1	chr7:137531642-137544842,+	lncRNA_divergent	0.80107	4.12546	0.000146227	0.00440396
ENSG00000234076.1	TPRG1-AS1	chr3:188651036-188666776,-	lncRNA_divergent	0.80141	3.45441	0.00116262	0.0225985
CATG00000032371.1	CATG00000032371.1	chr17:72517176-72531435,+	lncRNA_divergent	0.801523	6.932	9.34801e-09	1.23042e-06
ENSG00000271984.1	RP3-337O18.9	chr20:44520181-44525649,-	lncRNA_divergent	0.80175	7.6525	7.40705e-10	1.41018e-07
ENSG00000225216.2	AC007362.3	chr2:206621193-206628671,-	lncRNA_divergent	0.802431	7.21673	3.42409e-09	5.21513e-07
ENSG00000253217.1	KB-1991G8.1	chr8:101348178-101364887,+	lncRNA_divergent	0.80516	5.02122	7.49926e-06	0.000383469
CATG00000062309.1	CATG00000062309.1	chr3:153402469-153505380,+	lncRNA_intergenic	0.806756	4.20829	0.000112042	0.00356045
ENSG00000254418.1	RP11-21L19.1	chr11:14278428-14284598,-	lncRNA_intergenic	0.80687	4.65842	2.55273e-05	0.00106312
CATG00000011503.1	CATG00000011503.1	chr12:25068255-25071056,-	lncRNA_sense_intronic	0.807669	4.88634	1.18593e-05	0.0005607
CATG00000082230.1	CATG00000082230.1	chr5:179155088-179159574,-	lncRNA_divergent	0.808813	3.9705	0.000239304	0.00660114
ENSG00000233175.2	CTD-2020K17.3	chr17:43308416-43319137,-	lncRNA_divergent	0.810301	5.16403	4.60084e-06	0.000260914
CATG00000115971.1	CATG00000115971.1	chr10:92173197-92185658,+	lncRNA_intergenic	0.81076	4.73718	1.96094e-05	0.000851591
ENSG00000246582.2	RP11-1149O23.3	chr8:23081356-23088530,+	lncRNA_divergent	0.811448	4.87387	1.23708e-05	0.000579668
ENSG00000130600.11	H19	chr11:2016403-2022496,-	lncRNA_intergenic	0.813172	4.87181	1.24574e-05	0.000579978
CATG00000089511.1	CATG00000089511.1	chr6:106938931-106950096,-	lncRNA_intergenic	0.813287	4.15705	0.000132139	0.00404247
CATG00000070170.1	CATG00000070170.1	chr4:129474224-129478379,+	lncRNA_intergenic	0.813402	3.29113	0.00187566	0.0326221
ENSG00000267121.1	CTD-2020K17.1	chr17:43268298-43300216,-	lncRNA_divergent	0.814784	4.98258	8.55419e-06	0.000427688
ENSG00000230113.1	AC091177.1	chr17:29282935-29284948,-	lncRNA_divergent	0.816053	4.0782	0.000170065	0.00502953
ENSG00000230479.1	AP000695.6	chr21:37802623-37874984,+	lncRNA_sense_intronic	0.816515	3.65112	0.000643966	0.0144236
CATG00000076708.1	CATG00000076708.1	chr5:92424487-92426530,+	lncRNA_intergenic	0.820916	4.38768	6.25238e-05	0.00219999
ENSG00000229989.3	MIR181A1HG	chr1:198776697-198994753,-	lncRNA_intergenic	0.821497	4.3563	6.92851e-05	0.00238285
CATG00000117071.1	CATG00000117071.1	chr10:3473880-3511411,-	lncRNA_intergenic	0.821497	3.94335	0.000260674	0.00704453
CATG00000015370.1	CATG00000015370.1	chr1:120692932-120697156,+	lncRNA_intergenic	0.821729	3.4675	0.00111832	0.0219981
ENSG00000264456.1	RP11-848P1.2	chr17:29298066-29300330,+	lncRNA_sense_intronic	0.822659	3.63991	0.000666286	0.0147531
ENSG00000230091.2	TMEM254-AS1	chr10:81805952-81838949,-	lncRNA_divergent	0.822776	4.6511	2.61591e-05	0.00108309
ENSG00000270412.1	RP11-92C4.6	chr9:101703182-101706588,-	lncRNA_divergent	0.822776	4.43664	5.32432e-05	0.00193738
ENSG00000228623.2	ZNF883	chr9:115758812-115774472,-	lncRNA_intergenic	0.823009	3.5479	0.000879669	0.0182286
ENSG00000226031.1	FGF13-AS1	chrX:137793064-137807168,+	lncRNA_divergent	0.823707	3.25849	0.00206094	0.0352073
ENSG00000248441.2	CTD-2536I1.1	chr15:95752001-95870514,-	lncRNA_intergenic	0.824057	4.03716	0.00019379	0.00558404
CATG00000059542.1	CATG00000059542.1	chr3:27493948-27518669,+	lncRNA_divergent	0.824757	3.88532	0.000312695	0.00815108
ENSG00000247774.2	PCED1B-AS1	chr12:47560286-47612208,-	lncRNA_divergent	0.824757	5.25557	3.35829e-06	0.000198362
CATG00000098325.1	CATG00000098325.1	chr8:27605611-27621856,+	lncRNA_divergent	0.825457	3.47729	0.00108627	0.0216069
ENSG00000255071.1	SAA2-SAA4	chr11:18134120-18291484,-	lncRNA_intergenic	0.825691	4.00523	0.000214436	0.00599269
ENSG00000267601.1	RP11-323N12.5	chr17:76849068-76854659,+	lncRNA_divergent	0.826392	3.84528	0.000354288	0.00899343
ENSG00000225778.1	PROSER2-AS1	chr10:11886906-11940549,-	lncRNA_antisense	0.82686	5.07908	6.1548e-06	0.000328097
ENSG00000256084.1	RP11-134N1.2	chr12:14369580-14409019,+	lncRNA_intergenic	0.827445	6.68417	2.24353e-08	2.54462e-06
ENSG00000247271.2	ZBED5-AS1	chr11:10878910-11139433,+	lncRNA_divergent	0.827679	3.5361	0.000911356	0.0187034
ENSG00000104691.10	UBXN8	chr8:30585562-30625138,+	lncRNA_intergenic	0.830846	4.54866	3.67817e-05	0.0014106
CATG00000032222.1	CATG00000032222.1	chr17:66818316-66865838,+	lncRNA_intergenic	0.831081	4.32997	7.55021e-05	0.00256359
ENSG00000234026.1	RP11-310E22.4	chr10:96928580-96990888,-	lncRNA_intergenic	0.831434	4.26117	9.44284e-05	0.00306468
CATG00000099515.1	CATG00000099515.1	chr8:80414652-80418655,+	lncRNA_intergenic	0.831552	3.14171	0.00287581	0.0448251
ENSG00000233521.1	RP5-1172A22.1	chr22:27610622-27622721,-	lncRNA_intergenic	0.83214	4.31921	7.81965e-05	0.00264245
ENSG00000267272.1	RP5-1052I5.1	chr1:87595527-87634881,+	lncRNA_sense_intronic	0.833082	4.28188	8.82928e-05	0.00290984
ENSG00000245281.2	CTD-2547L16.1	chr8:17941942-17984447,+	lncRNA_divergent	0.834025	3.6116	0.000726006	0.0158111
CATG00000017122.1	CATG00000017122.1	chr13:49796435-49822341,-	lncRNA_divergent	0.834261	3.87901	0.000318919	0.00827182
ENSG00000232485.2	AC098820.3	chr2:217343753-217363475,-	lncRNA_divergent	0.837809	3.25164	0.00210202	0.0356008
ENSG00000233574.1	CTA-929C8.5	chr22:27672175-27682310,+	lncRNA_intergenic	0.838283	3.67689	0.000595329	0.0136058
CATG00000014466.1	CATG00000014466.1	chr13:41240991-41242831,+	lncRNA_divergent	0.838402	4.5406	3.77782e-05	0.00144363
ENSG00000269973.1	RP11-95D17.1	chr2:10076480-10079719,+	lncRNA_intergenic	0.838639	4.62723	2.83266e-05	0.00115489
ENSG00000272703.1	RP11-78A19.4	chr18:11813148-11860065,-	lncRNA_divergent	0.838758	7.36145	2.05731e-09	3.32334e-07
ENSG00000259985.1	RP11-549B18.1	chr18:29238423-29269258,+	lncRNA_divergent	0.839827	3.87974	0.000318193	0.00826411
ENSG00000223478.1	RP11-545E17.3	chr9:131486724-131496038,+	lncRNA_divergent	0.840421	4.27098	9.14717e-05	0.00298234
ENSG00000132832.5	RP11-445H22.3	chr20:43283910-43367631,-	lncRNA_intergenic	0.841134	3.23524	0.00220337	0.036878
CATG00000082540.1	CATG00000082540.1	chr6:6167581-6245652,+	lncRNA_antisense	0.841253	3.48261	0.00106922	0.0214071
ENSG00000226149.1	RP1-69D17.4	chr6:129844323-129920503,-	lncRNA_intergenic	0.842087	4.68038	2.37206e-05	0.00100157
CATG00000009732.1	CATG00000009732.1	chr12:83105749-83111617,+	lncRNA_sense_intronic	0.842325	3.76003	0.000461338	0.0110845
ENSG00000261472.1	RP11-467I17.1	chr16:79539484-79550190,+	lncRNA_intergenic	0.842563	3.54237	0.000894381	0.0183904
CATG00000001975.1	CATG00000001975.1	chr11:33722605-33732605,+	lncRNA_divergent	0.842683	4.15453	0.00013321	0.00405777
CATG00000061359.1	CATG00000061359.1	chr3:112383997-112700625,+	lncRNA_intergenic	0.844473	4.05017	0.000185942	0.00540905
ENSG00000235027.1	AC068580.6	chr11:1778582-1786671,+	lncRNA_divergent	0.844951	5.57793	1.09895e-06	7.73365e-05
ENSG00000258232.2	RP11-161H23.5	chr12:49658939-49666993,-	lncRNA_antisense	0.844951	4.42339	5.56136e-05	0.00200053
ENSG00000264044.1	RP11-192H23.7	chr17:26960234-26962968,+	lncRNA_divergent	0.84507	5.99513	2.55064e-07	2.11624e-05
CATG00000063762.1	CATG00000063762.1	chr3:12233870-12275757,-	lncRNA_intergenic	0.846027	4.39086	6.18758e-05	0.00219146
ENSG00000224409.1	RP11-114B7.6	chr1:33171203-33190858,-	lncRNA_intergenic	0.846865	5.03639	7.12101e-06	0.000369443
ENSG00000258702.1	RP11-433J8.1	chr14:97059105-97063343,+	lncRNA_intergenic	0.847944	3.57815	0.000803169	0.0169562
ENSG00000223949.2	RP11-24J23.2	chr1:64560125-64577896,-	lncRNA_antisense	0.847944	4.76283	1.79906e-05	0.00079423
CATG00000087818.1	CATG00000087818.1	chr6:25276383-25280258,-	lncRNA_divergent	0.848664	3.59005	0.000774854	0.0165886
ENSG00000266389.1	CTB-41I6.1	chr17:8868395-8875910,+	lncRNA_divergent	0.848904	4.00607	0.000213866	0.0059846
CATG00000074964.1	CATG00000074964.1	chr5:1345299-1352171,+	lncRNA_divergent	0.849385	3.17322	0.00263021	0.0422324
CATG00000110172.1	CATG00000110172.1	chr9:140136126-140137267,-	lncRNA_divergent	0.849385	4.32074	7.78085e-05	0.00263351
ENSG00000226472.3	RP11-551L14.4	chr12:31071440-31158941,-	lncRNA_intergenic	0.849505	4.93179	1.01661e-05	0.000491548
ENSG00000262831.1	RP11-498C9.2	chr17:79801038-79801834,+	lncRNA_antisense	0.850106	5.85217	4.21352e-07	3.29102e-05
ENSG00000234147.1	RP3-460G2.2	chr6:141124446-141219561,-	lncRNA_intergenic	0.850587	3.2554	0.00207937	0.0353576
CATG00000037912.1	CATG00000037912.1	chr1:227015439-227021605,+	lncRNA_intergenic	0.850828	5.36409	2.30895e-06	0.000145232
CATG00000086813.1	CATG00000086813.1	chr6:161856134-161871198,+	lncRNA_antisense	0.850948	3.40552	0.00134322	0.0252838
ENSG00000260946.1	RP11-407G23.3	chr16:57282459-57286531,-	lncRNA_antisense	0.851068	3.11617	0.00309059	0.0472406
CATG00000112205.1	CATG00000112205.1	chrX:113214049-113220990,+	lncRNA_intergenic	0.851068	3.45968	0.0011446	0.0223706
ENSG00000269292.1	CTB-12A17.3	chr19:47111023-47114037,-	lncRNA_divergent	0.85155	4.86547	1.27272e-05	0.000587406
CATG00000036636.1	CATG00000036636.1	chr18:74824562-74826112,+	lncRNA_antisense	0.85167	3.6639	0.000619383	0.0139906
ENSG00000261771.1	DYX1C1-CCPG1	chr15:55647446-55790586,-	lncRNA_intergenic	0.851911	4.85154	1.3341e-05	0.000610449
ENSG00000255248.2	RP11-166D19.1	chr11:121898912-122073771,-	lncRNA_intergenic	0.851912	3.84351	0.000356239	0.00902147
CATG00000015961.1	CATG00000015961.1	chr1:144923777-144930676,+	lncRNA_antisense	0.852032	3.67599	0.000596971	0.0136141
ENSG00000228106.1	RP11-452F19.3	chr1:222988390-223029247,+	lncRNA_sense_intronic	0.852876	3.82889	0.000372813	0.00936335
ENSG00000227925.1	RP11-191N8.2	chr1:222000980-222014049,-	lncRNA_intergenic	0.853238	3.41752	0.00129655	0.0245527
ENSG00000235385.1	GS1-600G8.5	chrX:13281793-13321528,-	lncRNA_intergenic	0.853238	3.47232	0.00110244	0.0218267
CATG00000043249.1	CATG00000043249.1	chr2:69154403-69157218,+	lncRNA_intergenic	0.8536	3.88109	0.000316855	0.00823938
ENSG00000267279.1	RP11-879F14.2	chr18:59213098-59295422,-	lncRNA_sense_intronic	0.853721	3.96148	0.000246207	0.00677402
ENSG00000265784.1	RP1-56K13.3	chr17:37075054-37078021,-	lncRNA_antisense	0.854325	5.02321	7.44845e-06	0.000382548
ENSG00000167912.5	RP11-25K19.1	chr8:60029951-60035995,+	lncRNA_divergent	0.854325	4.61015	2.99856e-05	0.00120866
CATG00000009086.1	CATG00000009086.1	chr12:55803503-55808933,+	lncRNA_divergent	0.855051	4.31337	7.9698e-05	0.00268468
CATG00000096910.1	CATG00000096910.1	chr7:115849288-115851123,-	lncRNA_divergent	0.855413	3.67345	0.000601621	0.0136909
ENSG00000261737.1	RP4-612B15.3	chr1:87158130-87171037,-	lncRNA_divergent	0.856382	3.65358	0.000639154	0.014346
ENSG00000248360.3	LINC00504	chr4:14472089-14889804,-	lncRNA_intergenic	0.856867	4.30151	8.28355e-05	0.0027685
ENSG00000268056.1	CTD-3032J10.2	chr19:17263398-17278842,-	lncRNA_divergent	0.856988	3.42303	0.00127567	0.0242627
ENSG00000265975.1	CTB-41I6.2	chr17:8870616-8880312,+	lncRNA_intergenic	0.85808	5.22214	3.76804e-06	0.000219524
ENSG00000265477.1	RP11-720L2.2	chr18:423744-424323,-	lncRNA_sense_intronic	0.859051	3.59969	0.000752632	0.0161778
ENSG00000235010.1	RP11-140A10.3	chr10:133994177-134000254,-	lncRNA_divergent	0.859294	3.33935	0.00163053	0.0293269
ENSG00000219665.4	CTD-2006C1.2	chr19:12098471-12157090,+	lncRNA_intergenic	0.859416	3.78949	0.000421229	0.0103359
CATG00000024308.1	CATG00000024308.1	chr1:167510542-167515423,+	lncRNA_antisense	0.860146	3.63174	0.000683019	0.0150455
ENSG00000224034.1	RP11-445P17.8	chr10:5305706-5359620,-	lncRNA_intergenic	0.860146	5.33838	2.52358e-06	0.000155267
CATG00000105272.1	CATG00000105272.1	chr9:34107419-34125275,+	lncRNA_antisense	0.860146	3.54967	0.000875007	0.018185
ENSG00000273341.1	RP5-899E9.1	chr7:77045792-77054760,+	lncRNA_intergenic	0.860267	4.1201	0.000148757	0.00446753
CATG00000019711.1	CATG00000019711.1	chr14:81712800-81879812,+	lncRNA_divergent	0.860876	4.81357	1.51655e-05	0.000679358
ENSG00000259716.1	RP5-977B1.11	chr20:35177530-35233983,-	lncRNA_divergent	0.861729	3.56103	0.000845663	0.0176439
ENSG00000231121.2	RP1-34H18.1	chr12:77717925-78222393,+	lncRNA_intergenic	0.862949	3.95021	0.000255102	0.00694704
CATG00000038107.1	CATG00000038107.1	chr1:228291095-228292618,+	lncRNA_divergent	0.863804	3.4355	0.00122955	0.0236408
ENSG00000243953.1	RP11-439C8.2	chr3:154533618-154689574,-	lncRNA_intergenic	0.865026	3.75943	0.000462192	0.0110858
ENSG00000260898.1	ADPGK-AS1	chr15:73075494-73178990,+	lncRNA_divergent	0.865271	3.36088	0.00153118	0.0280975
ENSG00000269968.1	RP5-940J5.9	chr12:6646960-6647469,-	lncRNA_divergent	0.865271	3.78489	0.000427272	0.0104344
ENSG00000204054.7	LINC00963	chr9:132239250-132278634,+	lncRNA_intergenic	0.865394	9.95712	2.91495e-13	1.94492e-10
CATG00000038679.1	CATG00000038679.1	chr19:14733680-14734907,+	lncRNA_divergent	0.865516	5.03763	7.09091e-06	0.000368779
ENSG00000237807.3	RP11-400K9.4	chr8:54301036-54436523,-	lncRNA_intergenic	0.866864	3.19301	0.00248615	0.0405292
ENSG00000232079.2	AL035610.1	chr21:29462451-29513830,+	lncRNA_intergenic	0.867355	3.62947	0.000687725	0.0151023
CATG00000031558.1	CATG00000031558.1	chr17:43974295-43980947,+	lncRNA_sense_intronic	0.867477	3.98061	0.000231791	0.0064188
ENSG00000235899.1	RP11-345L23.1	chr6:53480687-53613449,+	lncRNA_divergent	0.8676	3.3168	0.00174111	0.0308352
ENSG00000253982.1	CTD-2336O2.1	chr8:1706421-1712678,-	lncRNA_divergent	0.867723	3.24146	0.00216442	0.0363974
ENSG00000259276.1	RP11-815J21.3	chr15:86164495-86234996,-	lncRNA_divergent	0.867723	3.95487	0.00025139	0.00689884
ENSG00000253557.1	RP11-1080G15.1	chr8:18942502-19116949,-	lncRNA_intergenic	0.867723	3.1669	0.00267778	0.0428023
ENSG00000273382.1	RP5-1065J22.8	chr1:109629716-109633513,-	lncRNA_divergent	0.868214	3.85587	0.000342798	0.00876438
ENSG00000267365.1	KCNJ2-AS1	chr17:68160271-68165543,-	lncRNA_divergent	0.870304	3.35243	0.00156944	0.0286272
ENSG00000273485.1	RP11-225H22.7	chr10:105209762-105210609,+	lncRNA_antisense	0.871906	3.2741	0.00197029	0.0339633
ENSG00000230487.3	PSMG3-AS1	chr7:1609718-1630384,+	lncRNA_divergent	0.87314	3.15214	0.00279224	0.0440703
CATG00000030116.1	CATG00000030116.1	chr16:84761091-84764175,-	lncRNA_divergent	0.873882	4.51216	4.15068e-05	0.00157014
CATG00000025468.1	CATG00000025468.1	chr15:72075989-72082452,-	lncRNA_intergenic	0.8745	3.42211	0.00127912	0.0242873
CATG00000009061.1	CATG00000009061.1	chr12:54763059-54764272,+	lncRNA_sense_intronic	0.874748	3.33732	0.00164019	0.0294145
ENSG00000225670.3	CTA-134P22.2	chr1:159163640-159172256,-	lncRNA_divergent	0.87549	3.47936	0.0010796	0.0215315
ENSG00000225733.1	FGD5-AS1	chr3:14919069-14989931,-	lncRNA_divergent	0.875738	4.46553	4.84136e-05	0.00178603
ENSG00000236094.1	LINC00545	chr13:31437629-31457670,+	lncRNA_intergenic	0.876606	3.41531	0.00130502	0.0246544
ENSG00000239653.1	PSMD6-AS2	chr3:63985287-63998410,+	lncRNA_intergenic	0.877226	3.22759	0.00225224	0.0375485
CATG00000034259.1	CATG00000034259.1	chr17:62396775-62409937,-	lncRNA_intergenic	0.877847	4.18965	0.000118984	0.0037365
CATG00000074241.1	CATG00000074241.1	chr4:155927012-155963085,-	lncRNA_intergenic	0.878095	3.64317	0.00065972	0.0146993
ENSG00000263432.1	RN7SL689P	chr5:122355012-122359455,-	lncRNA_antisense	0.878592	3.58551	0.000785537	0.0167166
ENSG00000234614.1	AL450992.2	chr1:151798757-151828839,+	lncRNA_intergenic	0.879338	3.28257	0.00192265	0.0333035
ENSG00000259124.1	RP11-187O7.3	chr14:76939655-77193054,-	lncRNA_intergenic	0.880085	3.16436	0.0026972	0.0430172
CATG00000067785.1	CATG00000067785.1	chr4:11430299-11446567,+	lncRNA_divergent	0.881455	3.75277	0.000471773	0.0112339
ENSG00000224789.1	AC012363.4	chr2:120899537-120989958,-	lncRNA_intergenic	0.881455	4.3159	7.90455e-05	0.00266691
ENSG00000255443.1	RP1-68D18.4	chr11:35231890-35236532,-	lncRNA_divergent	0.881705	3.38455	0.00142861	0.0265351
ENSG00000268001.1	CTC-241F20.3	chr19:48758946-48761456,+	lncRNA_divergent	0.882328	3.14356	0.00286084	0.0448093
ENSG00000253455.1	RP11-770E5.3	chr8:49532974-49536455,+	lncRNA_intergenic	0.884453	3.34337	0.0016115	0.0290823
CATG00000113327.1	CATG00000113327.1	chrX:23093188-23093898,-	lncRNA_divergent	0.885454	3.18007	0.00257945	0.0416984
CATG00000066157.1	CATG00000066157.1	chr3:133783353-133788696,-	lncRNA_intergenic	0.88583	3.34324	0.00161212	0.0290823
CATG00000002414.1	CATG00000002414.1	chr1:59039662-59236920,+	lncRNA_intergenic	0.885955	3.86082	0.000337547	0.00866128
CATG00000109121.1	CATG00000109121.1	chr9:98930245-98931856,-	lncRNA_intergenic	0.886206	3.35086	0.00157667	0.0287042
ENSG00000228495.1	LINC01013	chr6:132452232-132490640,+	lncRNA_intergenic	0.886332	3.66443	0.000618379	0.0139827
ENSG00000248690.2	HAS2-AS1	chr8:122651586-122657658,+	lncRNA_divergent	0.886457	3.1226	0.00303512	0.0467339
ENSG00000258666.1	RP11-638I2.8	chr14:100800128-100820398,+	lncRNA_antisense	0.887837	3.21194	0.00235542	0.0389216
CATG00000041240.1	CATG00000041240.1	chr19:48281768-48287940,-	lncRNA_antisense	0.888214	4.18505	0.00012076	0.00376122
ENSG00000253806.1	CTD-2292P10.2	chr8:143808701-143809132,-	lncRNA_divergent	0.888968	4.15601	0.00013258	0.00405016
ENSG00000272288.1	RP11-140K17.3	chr6:34664165-34665422,+	lncRNA_divergent	0.890353	3.78164	0.000431577	0.0105052
ENSG00000267353.1	CTD-2162K18.3	chr19:37264614-37267041,-	lncRNA_divergent	0.890857	5.27119	3.18236e-06	0.000189018
ENSG00000227400.2	AC012501.2	chr2:154197530-154449801,-	lncRNA_intergenic	0.891109	3.40342	0.00135156	0.0253245
ENSG00000249042.1	CTD-2015H6.3	chr5:79733023-79784246,-	lncRNA_divergent	0.891361	3.22045	0.00229875	0.0380857
ENSG00000232648.3	RP11-367N14.2	chr4:184382065-184427489,-	lncRNA_divergent	0.89237	3.45608	0.00115688	0.0225486
ENSG00000231566.1	RP5-1158E12.3	chrX:45623927-45710962,-	lncRNA_intergenic	0.893633	4.39226	6.15941e-05	0.00218895
ENSG00000212766.5	LINC00277	chr15:69338337-69388160,+	lncRNA_sense_intronic	0.894645	3.1705	0.00265061	0.0424955
CATG00000079165.1	CATG00000079165.1	chr5:12837139-12862100,-	lncRNA_intergenic	0.895152	3.76665	0.000452024	0.0109239
ENSG00000261071.1	RP1-223E5.4	chr6:13610992-13615777,-	lncRNA_divergent	0.895912	3.24697	0.00213043	0.0359677
CATG00000071067.1	CATG00000071067.1	chr1:110480079-110522577,-	lncRNA_intergenic	0.896039	3.1203	0.00305486	0.0468962
ENSG00000247081.3	RP11-318M2.2	chr8:104165747-104310954,-	lncRNA_divergent	0.89718	3.45865	0.00114808	0.0224126
ENSG00000231976.3	LINC00202-2	chr10:26868415-26942580,+	lncRNA_intergenic	0.897434	3.40544	0.00134354	0.0252838
CATG00000097258.1	CATG00000097258.1	chr7:139575578-139593908,-	lncRNA_antisense	0.897815	3.15959	0.00273386	0.0433737
CATG00000041529.1	CATG00000041529.1	chr19:58817328-58838607,-	lncRNA_divergent	0.897942	3.6788	0.000591876	0.0135414
CATG00000013509.1	CATG00000013509.1	chr12:116922177-116933220,-	lncRNA_intergenic	0.898196	3.1428	0.00286698	0.0448093
ENSG00000261738.2	RP11-945C19.1	chr18:5748806-5876327,+	lncRNA_intergenic	0.898196	3.62985	0.00068693	0.0151004
ENSG00000237250.3	RP11-193H5.1	chr1:238025464-238094126,+	lncRNA_intergenic	0.900613	3.22343	0.00227926	0.0378509
ENSG00000224122.1	POU6F2-AS1	chr7:39426265-39446145,-	lncRNA_antisense	0.901123	3.30246	0.00181511	0.0318025
ENSG00000226622.1	AC092155.4	chr2:62760805-62889918,-	lncRNA_intergenic	0.901505	3.57324	0.000815133	0.0170905
ENSG00000243510.2	RN7SL111P	chr2:118771484-118773344,+	lncRNA_divergent	0.902654	3.12856	0.00298452	0.0461844
CATG00000068303.1	CATG00000068303.1	chr4:34898795-34906002,+	lncRNA_intergenic	0.903676	3.64062	0.000664838	0.0147531
ENSG00000224307.1	RP11-344B5.2	chr9:132044789-132075915,+	lncRNA_intergenic	0.904187	4.13071	0.000143788	0.00434893
CATG00000039741.1	CATG00000039741.1	chr1:234667083-234668864,+	lncRNA_intergenic	0.904187	3.1037	0.00320085	0.048647
ENSG00000253327.2	RAD21-AS1	chr8:117887174-117889107,+	lncRNA_divergent	0.905467	3.27835	0.00194624	0.0335757
ENSG00000256482.1	RP11-625L16.3	chr12:24972794-25002885,+	lncRNA_antisense	0.905852	3.27909	0.00194207	0.0335582
ENSG00000255910.1	RP11-405A12.2	chr12:19928387-20291394,+	lncRNA_intergenic	0.910992	3.3713	0.00148519	0.0273477
ENSG00000253669.3	KB-1732A1.1	chr8:103816934-103875249,+	lncRNA_intergenic	0.912927	3.17793	0.00259523	0.0418626
ENSG00000273356.1	RP11-804H8.6	chr3:50706870-50709479,+	lncRNA_intergenic	0.915255	3.57795	0.000803668	0.0169562
ENSG00000258738.1	RP11-73E17.2	chr14:35342989-35348433,+	lncRNA_divergent	0.917199	3.09149	0.00331233	0.0498088
CATG00000007297.1	CATG00000007297.1	chr11:123944940-123957378,-	lncRNA_intergenic	0.924101	3.23308	0.00221706	0.036991
CATG00000090013.1	CATG00000090013.1	chr6:132452245-132452971,-	lncRNA_intergenic	0.926326	3.19845	0.0024479	0.0399973
ENSG00000257057.1	RP11-867G2.2	chr11:94245632-94265289,+	lncRNA_divergent	0.928294	3.11725	0.00308115	0.0471639
ENSG00000215769.4	hsa-mir-6080	chr17:62745553-62811296,-	lncRNA_intergenic	0.941252	3.71623	0.000527842	0.0123683
ENSG00000266037.1	RN7SL3	chr14:50320336-50320652,-	lncRNA_intergenic	0.959671	4.45329	5.04055e-05	0.00184356
ENSG00000268987.1	CTC-435M10.10	chr19:41905260-41906270,+	lncRNA_sense_intronic	1.03864	-3.37847	0.00145432	0.0269188
ENSG00000243620.1	RP11-649A16.1	chr3:146625932-147088550,-	lncRNA_intergenic	1.05747	-4.58425	3.2683e-05	0.00128842
CATG00000088944.1	CATG00000088944.1	chr6:77501921-78078862,-	lncRNA_intergenic	1.06001	-3.88201	0.00031594	0.00822563
CATG00000026651.1	CATG00000026651.1	chr16:11927463-11936164,+	lncRNA_divergent	1.06166	-3.26607	0.00201643	0.0345907
CATG00000075363.1	CATG00000075363.1	chr5:25540532-25569632,+	lncRNA_intergenic	1.06467	-4.15456	0.000133201	0.00405777
ENSG00000231557.1	AC018717.1	chr2:199747297-199936514,-	lncRNA_intergenic	1.06482	-3.10109	0.00322431	0.0488058
ENSG00000250155.1	CTD-2353F22.1	chr5:36631955-36725288,-	lncRNA_intergenic	1.06482	-3.29371	0.00186168	0.0324583
ENSG00000254003.1	CTB-167B5.1	chr7:87839336-88276833,+	lncRNA_divergent	1.06482	-3.09386	0.00329039	0.0495838
CATG00000093936.1	CATG00000093936.1	chr7:129198133-129199214,+	lncRNA_intergenic	1.06542	-3.61293	0.000723077	0.015765
ENSG00000228027.1	RP1-251M9.3	chr10:11050286-11054583,-	lncRNA_antisense	1.07223	-3.15303	0.0027852	0.044057
CATG00000056339.1	CATG00000056339.1	chr21:10546174-10597517,-	lncRNA_intergenic	1.0739	-3.14271	0.00286766	0.0448093
CATG00000015154.1	CATG00000015154.1	chr13:66515204-66691449,+	lncRNA_intergenic	1.07542	-3.3375	0.00163932	0.0294145
CATG00000031874.1	CATG00000031874.1	chr17:55015801-55025525,+	lncRNA_antisense	1.07618	-3.26674	0.00201255	0.034552
CATG00000105639.1	CATG00000105639.1	chr9:76060576-76092053,+	lncRNA_intergenic	1.07801	-3.20993	0.00236899	0.039007
ENSG00000251200.1	RP11-6E9.5	chr4:170867130-170884485,+	lncRNA_intergenic	1.07801	-3.21053	0.00236493	0.0389703
CATG00000075534.1	CATG00000075534.1	chr1:150897535-150898657,-	lncRNA_divergent	1.07862	-3.54877	0.000877379	0.0182165
ENSG00000248367.1	CTB-129O4.1	chr5:179719232-179724267,+	lncRNA_divergent	1.0803	-3.17982	0.00258134	0.0416984
CATG00000110218.1	CATG00000110218.1	chrX:1776655-1882004,+	lncRNA_intergenic	1.08091	-3.69088	0.000570428	0.0131352
CATG00000075024.1	CATG00000075024.1	chr5:3036777-3043131,+	lncRNA_intergenic	1.08167	-3.77758	0.000437024	0.0106135
ENSG00000254148.3	RP11-84E24.2	chr17:70017918-70054449,-	lncRNA_sense_intronic	1.08183	-3.3594	0.0015378	0.0281477
CATG00000006516.1	CATG00000006516.1	chr11:86723527-86748813,-	lncRNA_divergent	1.0832	-3.18398	0.00255094	0.0413641
ENSG00000229105.1	RP11-264C15.2	chr9:119266604-119324572,+	lncRNA_antisense	1.08351	-3.28611	0.00190308	0.0330182
ENSG00000229807.5	XIST	chrX:73037610-73072549,-	lncRNA_intergenic	1.0852	-3.81976	0.000383526	0.00957948
ENSG00000256684.1	RP11-49K4.2	chr11:96241606-96247912,+	lncRNA_intergenic	1.08551	-3.27337	0.00197442	0.0340069
CATG00000040754.1	CATG00000040754.1	chr19:34659765-34663270,-	lncRNA_divergent	1.08581	-3.16408	0.00269929	0.0430172
CATG00000015615.1	CATG00000015615.1	chr13:87986201-88179177,+	lncRNA_intergenic	1.09028	-3.29663	0.00184603	0.0322118
CATG00000028222.1	CATG00000028222.1	chr16:86933049-86951174,+	lncRNA_intergenic	1.09058	-3.19969	0.00243927	0.0398869
CATG00000066944.1	CATG00000066944.1	chr3:176988111-176988908,-	lncRNA_intergenic	1.09105	-3.68807	0.000575347	0.0132342
CATG00000026538.1	CATG00000026538.1	chr16:8399131-8400338,+	lncRNA_intergenic	1.09151	-3.18729	0.00252703	0.0411199
CATG00000057623.1	CATG00000057623.1	chr22:37154316-37164084,+	lncRNA_antisense	1.09182	-3.12085	0.00305013	0.0468911
ENSG00000225342.1	AC079630.4	chr12:40579811-40619485,-	lncRNA_divergent	1.09182	-3.48891	0.00104934	0.0211285
CATG00000020893.1	CATG00000020893.1	chr14:47196892-47203618,-	lncRNA_intergenic	1.09197	-3.86637	0.000331757	0.00853324
ENSG00000222035.2	AC079354.3	chr2:202938338-203014256,-	lncRNA_antisense	1.09197	-3.1809	0.00257339	0.0416572
ENSG00000239589.1	LINC00879	chr3:94656822-94928494,+	lncRNA_divergent	1.09275	-3.14262	0.00286844	0.0448093
ENSG00000269888.1	RP11-3P17.5	chr3:161146863-161220972,+	lncRNA_divergent	1.09275	-3.68643	0.000578245	0.0132723
ENSG00000238164.2	RP3-395M20.8	chr1:2472390-2488459,-	lncRNA_divergent	1.09275	-3.85782	0.000340717	0.00873211
ENSG00000257259.1	RP11-767I20.1	chr12:58959743-59175498,-	lncRNA_antisense	1.09275	-3.38096	0.00144373	0.026746
ENSG00000185433.4	LINC00158	chr21:26507424-26839029,-	lncRNA_intergenic	1.09414	-3.40099	0.00136124	0.0254612
ENSG00000235652.3	RP11-545I5.3	chr6:146136031-146207721,+	lncRNA_divergent	1.09429	-4.42327	5.56354e-05	0.00200053
CATG00000060785.1	CATG00000060785.1	chr3:83433599-83486868,+	lncRNA_intergenic	1.09522	-3.97588	0.000235277	0.00650689
CATG00000091577.1	CATG00000091577.1	chr7:21401342-21407467,+	lncRNA_intergenic	1.096	-3.11401	0.00310939	0.0474488
ENSG00000263182.1	RP11-504P24.6	chr1:224180462-224222745,+	lncRNA_intergenic	1.09646	-3.42725	0.00125986	0.0240716
CATG00000017401.1	CATG00000017401.1	chr13:69146507-69162949,-	lncRNA_intergenic	1.09693	-3.6469	0.000652279	0.0145487
CATG00000106881.1	CATG00000106881.1	chr9:119600124-119632518,+	lncRNA_antisense	1.09693	-3.12855	0.00298467	0.0461844
CATG00000018362.1	CATG00000018362.1	chr14:25519418-25521787,+	lncRNA_divergent	1.09879	-3.43626	0.00122678	0.0236089
CATG00000049145.1	CATG00000049145.1	chr2:80568419-80591133,-	lncRNA_antisense	1.1005	-3.20314	0.00241538	0.0395874
CATG00000117496.1	CATG00000117496.1	chr10:19853677-19861140,-	lncRNA_antisense	1.10191	-3.2134	0.00234559	0.0388316
ENSG00000266905.1	RP11-1058N17.1	chr18:46487438-46518194,-	lncRNA_intergenic	1.10206	-3.16422	0.00269824	0.0430172
CATG00000074088.1	CATG00000074088.1	chr4:147951164-148463755,-	lncRNA_intergenic	1.10222	-3.3813	0.00144228	0.0267424
ENSG00000229855.4	CTC-546K23.1	chr5:120500492-120816479,+	lncRNA_intergenic	1.10222	-3.14982	0.00281059	0.0442616
CATG00000116987.1	CATG00000116987.1	chr10:161339-181260,-	lncRNA_divergent	1.10471	-3.30196	0.00181772	0.031822
ENSG00000250903.4	GMDS-AS1	chr6:2245459-2413064,+	lncRNA_divergent	1.10503	-3.67962	0.00059039	0.0135219
ENSG00000229240.3	LINC00710	chr10:10971583-10994175,-	lncRNA_intergenic	1.1055	-3.11384	0.00311089	0.0474488
CATG00000056060.1	CATG00000056060.1	chr21:40229417-40230879,+	lncRNA_intergenic	1.10597	-3.17186	0.00264035	0.0423628
ENSG00000267667.1	RP11-136H19.1	chr17:59144777-59213373,-	lncRNA_antisense	1.10597	-3.67648	0.000596081	0.0136084
CATG00000095581.1	CATG00000095581.1	chr7:31035051-31035938,-	lncRNA_intergenic	1.10753	-3.24609	0.00213578	0.0360294
ENSG00000228174.3	RP11-244N9.6	chr9:100274988-100278753,-	lncRNA_antisense	1.10753	-3.20528	0.00240067	0.0393765
CATG00000083378.1	CATG00000083378.1	chr6:28457359-28469949,+	lncRNA_intergenic	1.10784	-3.26382	0.00202955	0.0347321
CATG00000050375.1	CATG00000050375.1	chr2:151555817-151567561,-	lncRNA_intergenic	1.10894	-3.30495	0.00180202	0.0316251
ENSG00000224616.1	RP11-305E17.6	chr1:100723575-100731672,-	lncRNA_divergent	1.10941	-3.25641	0.00207333	0.0353393
ENSG00000248309.1	MEF2C-AS1	chr5:88179190-88771733,+	lncRNA_divergent	1.11098	-4.90093	1.12876e-05	0.000537827
ENSG00000238324.1	RN7SKP198	chr7:102497596-102498381,+	lncRNA_antisense	1.11098	-3.1841	0.00255009	0.0413641
CATG00000006805.1	CATG00000006805.1	chr11:103389783-103722139,-	lncRNA_intergenic	1.11098	-3.31284	0.00176126	0.0310309
ENSG00000243305.1	RP11-362A9.3	chr3:152162713-152282398,-	lncRNA_intergenic	1.11145	-3.15873	0.00274057	0.0434155
ENSG00000253125.1	RP11-459E5.1	chr8:22547658-22656129,+	lncRNA_antisense	1.11145	-3.60661	0.000737033	0.0159551
CATG00000007499.1	CATG00000007499.1	chr11:131045359-131056608,-	lncRNA_intergenic	1.11208	-3.12589	0.00300707	0.0463964
ENSG00000228592.1	AP000459.4	chr21:24733426-24757187,-	lncRNA_intergenic	1.11208	-3.65255	0.00064117	0.0143761
CATG00000060759.1	CATG00000060759.1	chr3:81265670-81409015,+	lncRNA_intergenic	1.11224	-3.27087	0.00198872	0.0341979
ENSG00000215068.3	AC025171.1	chr5:42813697-43408759,+	lncRNA_intergenic	1.1124	-3.31902	0.0017299	0.0306878
CATG00000094421.1	CATG00000094421.1	chr7:143307125-143554908,+	lncRNA_antisense	1.1124	-3.91118	0.000288374	0.00768625
CATG00000014104.1	CATG00000014104.1	chr1:116371216-116372881,+	lncRNA_intergenic	1.11271	-3.48684	0.00105585	0.0212022
ENSG00000229619.3	MBNL1-AS1	chr3:151937030-151987335,-	lncRNA_divergent	1.11287	-4.08238	0.000167812	0.00497672
CATG00000037869.1	CATG00000037869.1	chr1:226953067-226966819,+	lncRNA_intergenic	1.11334	-3.80509	0.000401382	0.00996353
CATG00000065973.1	CATG00000065973.1	chr3:123819331-123874129,-	lncRNA_antisense	1.11334	-3.37251	0.00147995	0.0272749
CATG00000045351.1	CATG00000045351.1	chr2:165430281-165430504,+	lncRNA_antisense	1.1135	-4.55487	3.60323e-05	0.00138936
CATG00000106022.1	CATG00000106022.1	chr9:90025297-90039740,+	lncRNA_intergenic	1.11366	-3.74524	0.000482848	0.0114525
ENSG00000250131.1	RP11-130F10.1	chr4:178363300-178619020,+	lncRNA_divergent	1.11366	-3.46436	0.0011288	0.0221023
CATG00000034370.1	CATG00000034370.1	chr17:66684327-66694332,-	lncRNA_intergenic	1.11397	-4.06325	0.000178361	0.00521701
CATG00000094161.1	CATG00000094161.1	chr7:137198562-137264379,+	lncRNA_antisense	1.11429	-3.51949	0.00095783	0.0194884
ENSG00000186615.6	KTN1-AS1	chr14:55954979-56047750,-	lncRNA_divergent	1.11476	-3.09503	0.00327962	0.0494565
CATG00000055396.1	CATG00000055396.1	chr20:60755890-60758014,-	lncRNA_divergent	1.11602	-3.25194	0.00210018	0.0355979
ENSG00000255008.2	AP000442.4	chr11:59327670-59333598,-	lncRNA_intergenic	1.11618	-3.3227	0.0017115	0.0304373
ENSG00000234899.5	AC005152.2	chr17:70033455-70233521,-	lncRNA_divergent	1.11666	-3.56144	0.000844616	0.0176393
ENSG00000258302.1	RP11-981P6.1	chr12:89918371-89996911,+	lncRNA_divergent	1.11666	-3.25505	0.00208149	0.0353654
CATG00000000828.1	CATG00000000828.1	chr10:111160774-111171770,-	lncRNA_intergenic	1.11681	-3.33034	0.00167386	0.0298926
ENSG00000273026.1	RP11-422P24.10	chr1:153935400-153939380,+	lncRNA_divergent	1.11697	-3.21151	0.00235833	0.0389216
CATG00000035920.1	CATG00000035920.1	chr18:46399928-46409778,+	lncRNA_intergenic	1.11745	-3.09596	0.00327113	0.0493633
CATG00000082264.1	CATG00000082264.1	chr5:180377927-180472849,-	lncRNA_divergent	1.11776	-3.12929	0.0029784	0.0461844
CATG00000013738.1	CATG00000013738.1	chr1:115124464-115131728,+	lncRNA_divergent	1.11792	-4.7613	1.80838e-05	0.000796695
CATG00000075191.1	CATG00000075191.1	chr5:14402995-14405045,+	lncRNA_sense_intronic	1.11824	-3.85273	0.000346164	0.00883984
ENSG00000267122.1	AC004490.1	chr19:2212028-2215564,-	lncRNA_antisense	1.11855	-3.6253	0.000696475	0.015263
ENSG00000228436.2	RP5-864K19.4	chr1:39324881-39385068,+	lncRNA_divergent	1.11871	-4.24511	9.94728e-05	0.0032186
ENSG00000245910.4	SNHG6	chr8:67830602-67838655,-	lncRNA_intergenic	1.11982	-3.30274	0.00181364	0.0318025
ENSG00000237243.1	AC022173.2	chr7:137638145-137644291,+	lncRNA_antisense	1.12045	-3.4788	0.00108141	0.0215315
ENSG00000250159.2	RP11-381K20.2	chr5:136974636-137225067,-	lncRNA_divergent	1.12045	-3.95131	0.000254219	0.00694704
ENSG00000255814.1	RP11-357K6.2	chr12:119256609-119271313,-	lncRNA_intergenic	1.12109	-3.74836	0.000478226	0.0113555
ENSG00000083622.8	AC000111.6	chr7:117244587-117313778,-	lncRNA_antisense	1.12172	-3.79454	0.000414708	0.0101993
CATG00000065311.1	CATG00000065311.1	chr3:94448402-94455798,-	lncRNA_intergenic	1.12283	-3.39362	0.00139104	0.025973
ENSG00000234134.1	RP11-383C5.5	chr10:127405947-127408062,-	lncRNA_divergent	1.12363	-3.32284	0.0017108	0.0304373
ENSG00000273319.1	RP11-138A9.2	chr7:130578471-130652605,+	lncRNA_intergenic	1.12426	-4.16318	0.000129559	0.00397795
CATG00000088174.1	CATG00000088174.1	chr6:36082362-36086522,-	lncRNA_intergenic	1.12426	-4.04576	0.000188568	0.00546308
CATG00000113233.1	CATG00000113233.1	chrX:17562900-17578254,-	lncRNA_antisense	1.12442	-3.80752	0.000398368	0.00990023
CATG00000091698.1	CATG00000091698.1	chr7:25878696-25889574,+	lncRNA_intergenic	1.1249	-3.52738	0.00093549	0.0191253
ENSG00000259639.1	RP11-184D12.1	chr15:36137422-36544455,-	lncRNA_intergenic	1.12506	-3.57662	0.000806876	0.0169842
ENSG00000224597.5	PTCHD3P1	chr10:29698486-29776674,+	lncRNA_intergenic	1.12522	-3.69184	0.000568762	0.0131252
ENSG00000228791.3	THRB-AS1	chr3:24535481-24558060,+	lncRNA_divergent	1.12522	-3.18681	0.00253045	0.0411255
ENSG00000232855.2	AF131217.1	chr21:29810740-30254544,-	lncRNA_intergenic	1.12538	-4.24132	0.0001007	0.00324846
CATG00000083333.1	CATG00000083333.1	chr6:27463588-27500183,+	lncRNA_sense_intronic	1.12554	-4.20166	0.000114466	0.00361058
ENSG00000254319.1	RP11-134O21.1	chr8:2519966-2585992,-	lncRNA_intergenic	1.12554	-4.50495	4.25077e-05	0.00160266
ENSG00000256560.1	RP11-256L11.1	chr12:109791858-109797258,-	lncRNA_intergenic	1.12554	-3.24103	0.00216711	0.0364139
CATG00000112696.1	CATG00000112696.1	chr10:38332807-38335567,+	lncRNA_sense_intronic	1.1257	-3.10523	0.00318705	0.0484718
ENSG00000230590.3	FTX	chrX:73183790-73513365,-	lncRNA_intergenic	1.12585	-4.3395	7.31925e-05	0.00249709
ENSG00000223891.1	OSER1-AS1	chr20:42839632-42855063,+	lncRNA_divergent	1.12649	-3.41109	0.00132135	0.0249338
CATG00000017142.1	CATG00000017142.1	chr13:50946924-50961294,-	lncRNA_antisense	1.12681	-3.31992	0.0017254	0.0306334
CATG00000051235.1	CATG00000051235.1	chr2:201292200-201342696,-	lncRNA_antisense	1.12729	-3.9067	0.000292454	0.00774659
ENSG00000271816.1	RP11-574K11.28	chr10:75454565-75490252,-	lncRNA_divergent	1.12729	-4.96574	9.05871e-06	0.000446095
CATG00000048536.1	CATG00000048536.1	chr2:57486832-58274857,-	lncRNA_divergent	1.12761	-3.14492	0.00284983	0.0447474
ENSG00000232006.4	AC005537.2	chr7:42985217-43115978,-	lncRNA_intergenic	1.12809	-4.08679	0.00016547	0.0049141
ENSG00000235437.3	RP11-357C3.3	chrX:62557153-62780937,-	lncRNA_intergenic	1.12841	-4.93038	1.02146e-05	0.000492774
CATG00000091628.1	CATG00000091628.1	chr7:23571702-23604056,+	lncRNA_divergent	1.12888	-3.37757	0.00145813	0.0269426
CATG00000000025.1	CATG00000000025.1	chr10:71528831-71561382,-	lncRNA_divergent	1.12888	-3.22096	0.0022954	0.0380598
ENSG00000232828.1	AF196970.3	chrX:48463508-48600372,-	lncRNA_intergenic	1.1292	-3.13048	0.00296845	0.0461007
ENSG00000233016.2	SNHG7	chr9:139611506-139623343,-	lncRNA_divergent	1.12936	-3.31582	0.00174606	0.0308972
CATG00000003974.1	CATG00000003974.1	chr11:117805932-117814392,+	lncRNA_intergenic	1.12952	-3.35064	0.0015777	0.0287042
ENSG00000236830.2	CBR3-AS1	chr21:37492275-37528615,-	lncRNA_divergent	1.13048	-3.33502	0.00165123	0.0295626
CATG00000048679.1	CATG00000048679.1	chr2:61970820-61991398,-	lncRNA_intergenic	1.13096	-3.50812	0.00099094	0.0200663
CATG00000116482.1	CATG00000116482.1	chr10:115604204-115613017,+	lncRNA_antisense	1.13096	-3.20702	0.00238879	0.0393026
CATG00000099221.1	CATG00000099221.1	chr8:67837824-67850710,+	lncRNA_intergenic	1.13096	-3.52271	0.000948654	0.0193386
ENSG00000231485.1	RP4-535B20.1	chr1:65527309-65534292,-	lncRNA_intergenic	1.13176	-3.32306	0.00170971	0.0304373
CATG00000060161.1	CATG00000060161.1	chr3:52027781-52030466,+	lncRNA_antisense	1.13176	-3.3984	0.00137164	0.0256332
ENSG00000236943.2	RP11-640M9.1	chr1:144456138-144521245,-	lncRNA_intergenic	1.13288	-3.80142	0.000405964	0.0100306
ENSG00000267374.1	LINC00669	chr18:36786880-37380266,-	lncRNA_intergenic	1.13369	-3.47439	0.00109568	0.0217535
ENSG00000203801.4	LINC00222	chr6:108977528-109158426,+	lncRNA_intergenic	1.13433	-3.46826	0.0011158	0.0219892
ENSG00000183308.6	AC005037.3	chr2:201827986-201881574,+	lncRNA_divergent	1.13433	-3.1286	0.00298422	0.0461844
CATG00000046834.1	CATG00000046834.1	chr2:224588042-224588879,+	lncRNA_divergent	1.13449	-3.26454	0.00202535	0.0347159
ENSG00000244701.1	RP5-894A10.2	chr7:141352001-141365070,-	lncRNA_sense_intronic	1.13449	-3.19238	0.00249068	0.0405721
ENSG00000248508.2	SRP14-AS1	chr15:40330480-40368040,+	lncRNA_divergent	1.13465	-3.6403	0.000665481	0.0147531
CATG00000037762.1	CATG00000037762.1	chr18:60878841-60883632,-	lncRNA_sense_intronic	1.13513	-3.55282	0.000866782	0.0180492
ENSG00000225470.2	JPX	chrX:73164161-73290243,+	lncRNA_intergenic	1.13529	-3.65904	0.00062863	0.0141545
ENSG00000273247.1	RP11-83A24.2	chr4:140315715-140375195,-	lncRNA_divergent	1.13609	-3.55224	0.000868291	0.018063
ENSG00000272667.1	RP11-395A13.2	chr2:128642171-128659686,+	lncRNA_divergent	1.13625	-3.40403	0.00134911	0.0253199
ENSG00000224905.2	AP001347.6	chr21:15399764-15516789,+	lncRNA_intergenic	1.13722	-3.43198	0.00124239	0.0238448
ENSG00000261650.1	RP11-474D1.4	chr12:130507880-130530203,-	lncRNA_intergenic	1.1377	-3.52028	0.000955564	0.0194608
ENSG00000249199.1	CTD-2139B15.5	chr5:17358942-17375791,-	lncRNA_intergenic	1.13786	-3.08995	0.00332667	0.0499539
CATG00000049158.1	CATG00000049158.1	chr2:83265726-83745508,-	lncRNA_intergenic	1.13883	-3.58721	0.000781539	0.0166828
ENSG00000233137.2	RP11-220I1.1	chr9:37079914-37130794,+	lncRNA_intergenic	1.13963	-3.55343	0.00086519	0.0180337
ENSG00000249484.4	AC091969.1	chr5:151998082-152069139,-	lncRNA_intergenic	1.13963	-3.69138	0.000569568	0.0131296
ENSG00000262454.1	RP11-65J21.3	chr16:14395241-14429895,+	lncRNA_intergenic	1.14012	-4.17138	0.000126189	0.00389397
ENSG00000253745.1	RP11-350F16.1	chr8:47829627-47842560,+	lncRNA_intergenic	1.14044	-3.42349	0.00127394	0.0242627
ENSG00000260260.1	RP11-304L19.5	chr16:2199327-2205359,-	lncRNA_divergent	1.14044	-3.64698	0.000652119	0.0145487
CATG00000051550.1	CATG00000051550.1	chr2:219270229-219271163,-	lncRNA_divergent	1.14125	-3.49147	0.00104138	0.0209881
CATG00000010376.1	CATG00000010376.1	chr12:109711267-109726476,+	lncRNA_antisense	1.14157	-3.26184	0.00204117	0.0349028
CATG00000002974.1	CATG00000002974.1	chr11:75961772-75963458,+	lncRNA_intergenic	1.14173	-3.43141	0.00124449	0.0238636
ENSG00000177757.1	FAM87B	chr1:753349-755214,+	lncRNA_intergenic	1.14206	-4.13717	0.000140844	0.004272
CATG00000022775.1	CATG00000022775.1	chr1:161015827-161022809,+	lncRNA_divergent	1.14206	-3.1265	0.00300191	0.0463838
ENSG00000273344.1	PAXIP1-AS1	chr7:154794724-154806834,+	lncRNA_divergent	1.14286	-3.36	0.00153513	0.0281458
ENSG00000263327.2	TAPT1-AS1	chr4:16228286-16357469,+	lncRNA_divergent	1.14303	-4.24684	9.89173e-05	0.00320549
ENSG00000244879.3	GABPB1-AS1	chr15:50645950-50665153,+	lncRNA_divergent	1.14351	-3.45288	0.00116788	0.02268
ENSG00000223797.1	ENTPD3-AS1	chr3:40261566-40498700,-	lncRNA_intergenic	1.14367	-3.90929	0.000290091	0.00770312
ENSG00000257698.1	RP11-620J15.3	chr12:58323818-58335926,-	lncRNA_divergent	1.14416	-3.44024	0.00121243	0.0234385
ENSG00000261399.1	LA16c-329F2.1	chr16:1763528-1764188,-	lncRNA_antisense	1.14416	-4.03417	0.000195635	0.005622
CATG00000064532.1	CATG00000064532.1	chr3:47183175-47201728,-	lncRNA_sense_intronic	1.14448	-3.31065	0.00177249	0.0311838
ENSG00000248275.1	TRIM52-AS1	chr5:180688214-180703420,+	lncRNA_divergent	1.14464	-3.34657	0.00159653	0.0289234
CATG00000008347.1	CATG00000008347.1	chr12:24202848-24273981,+	lncRNA_intergenic	1.14464	-3.16116	0.00272172	0.0432776
ENSG00000224228.2	RP1-15D23.2	chr1:172648780-173043198,+	lncRNA_intergenic	1.14481	-4.16256	0.00012982	0.00397795
ENSG00000163597.10	SNHG16	chr17:74533417-74788448,+	lncRNA_divergent	1.14481	-3.5616	0.000844198	0.0176393
ENSG00000226752.3	PSMD5-AS1	chr9:123605362-123616695,+	lncRNA_divergent	1.14513	-3.70567	0.000545197	0.0127052
ENSG00000249436.1	CTD-2023N9.3	chr5:56871924-56913507,+	lncRNA_intergenic	1.14545	-3.11783	0.00307617	0.0471554
ENSG00000203875.6	SNHG5	chr6:86368825-86388965,-	lncRNA_intergenic	1.14626	-3.95311	0.000252788	0.00692827
ENSG00000254862.1	RP11-159H22.2	chr11:27493659-27498014,+	lncRNA_divergent	1.14626	-3.58105	0.00079619	0.0168927
ENSG00000231365.1	RP11-418J17.1	chr1:119683040-119818596,+	lncRNA_divergent	1.14626	-3.41771	0.00129585	0.0245527
ENSG00000235257.4	AC093415.2	chr3:37795180-37903259,-	lncRNA_divergent	1.14643	-3.78853	0.000422484	0.0103428
ENSG00000254855.1	RP11-867G23.1	chr11:66032191-66035050,-	lncRNA_divergent	1.14659	-3.40378	0.00135013	0.0253199
CATG00000092610.1	CATG00000092610.1	chr7:72936433-72948852,+	lncRNA_intergenic	1.14659	-3.48679	0.00105598	0.0212022
CATG00000039997.1	CATG00000039997.1	chr19:1383176-1383452,-	lncRNA_divergent	1.14675	-3.21069	0.00236387	0.0389703
ENSG00000253967.1	RP11-333A23.4	chr8:71383341-71398160,+	lncRNA_intergenic	1.14707	-3.63839	0.000669369	0.0147906
CATG00000052818.1	CATG00000052818.1	chr20:20391540-20392712,+	lncRNA_antisense	1.14707	-3.12041	0.00305391	0.0468962
ENSG00000253434.1	RP11-1101K5.1	chr8:112388867-112555213,+	lncRNA_intergenic	1.14724	-5.38744	2.12966e-06	0.000136369
CATG00000022372.1	CATG00000022372.1	chr1:12639335-12640900,+	lncRNA_antisense	1.14756	-3.69231	0.000567946	0.0131206
ENSG00000260803.1	Z84812.4	chr16:67514-85168,-	lncRNA_intergenic	1.14772	-5.23492	3.60589e-06	0.000211232
ENSG00000267528.1	AC011524.1	chr19:29374483-29444152,+	lncRNA_intergenic	1.14821	-3.1486	0.00282028	0.0443814
ENSG00000228223.1	HCG11	chr6:26521957-26528881,+	lncRNA_intergenic	1.14886	-3.80433	0.000402327	0.00997536
ENSG00000196972.6	LINC00087	chrX:134225085-134232739,-	lncRNA_intergenic	1.14886	-3.71664	0.00052718	0.0123664
ENSG00000232098.2	CTD-2619J13.14	chr19:58913303-58920707,-	lncRNA_divergent	1.14902	-3.64805	0.000650007	0.0145284
ENSG00000273061.1	RP11-6J24.6	chr9:4676380-4679489,-	lncRNA_divergent	1.14902	-3.54097	0.00089817	0.0184506
CATG00000096681.1	CATG00000096681.1	chr7:102016706-102036564,-	lncRNA_divergent	1.15016	-4.04606	0.000188387	0.00546308
ENSG00000197291.4	RAMP2-AS1	chr17:40903307-40914908,-	lncRNA_divergent	1.15032	-4.74815	1.89003e-05	0.000825842
ENSG00000260687.1	RP11-44L9.2	chr16:73533168-73539058,+	lncRNA_antisense	1.15098	-3.42397	0.00127214	0.0242627
CATG00000105091.1	CATG00000105091.1	chr9:25677659-25685884,+	lncRNA_divergent	1.1513	-3.54372	0.000890771	0.0183871
CATG00000051288.1	CATG00000051288.1	chr2:204101916-204104465,-	lncRNA_divergent	1.15146	-3.76289	0.000457301	0.0110306
CATG00000063436.1	CATG00000063436.1	chr1:77705498-77748818,-	lncRNA_divergent	1.15163	-3.25276	0.00209526	0.0355427
ENSG00000242242.1	PVRL3-AS1	chr3:110612555-110791872,-	lncRNA_intergenic	1.15195	-3.14368	0.00285984	0.0448093
ENSG00000247735.2	CTD-2574D22.2	chr16:29937627-29943733,+	lncRNA_divergent	1.15195	-3.79126	0.00041893	0.0102913
ENSG00000251396.2	RP11-163N6.2	chr8:61297147-61429332,-	lncRNA_divergent	1.15212	-3.19718	0.00245682	0.0401124
ENSG00000248092.3	NNT-AS1	chr5:43571423-43604056,-	lncRNA_divergent	1.15244	-3.69602	0.000561531	0.0130147
ENSG00000248265.1	RP11-834C11.3	chr12:54384378-54562566,+	lncRNA_intergenic	1.15244	-3.81965	0.000383664	0.00957948
CATG00000016234.1	CATG00000016234.1	chr13:110522160-110525552,+	lncRNA_intergenic	1.1526	-3.30157	0.00181978	0.0318249
CATG00000042883.1	CATG00000042883.1	chr2:56750151-56967120,+	lncRNA_intergenic	1.15277	-3.86861	0.000329448	0.00848409
ENSG00000228393.3	LINC01004	chr7:104590762-104654533,-	lncRNA_divergent	1.15309	-3.6929	0.000566928	0.013117
ENSG00000267082.1	CTC-510F12.2	chr19:11314307-11326844,+	lncRNA_divergent	1.15326	-4.69802	2.23612e-05	0.000953617
ENSG00000224505.2	AC002117.1	chr17:43221895-43238971,-	lncRNA_divergent	1.15391	-4.68522	2.33393e-05	0.000989393
CATG00000007614.1	CATG00000007614.1	chr12:798989-837559,+	lncRNA_intergenic	1.15407	-3.47237	0.00110228	0.0218267
ENSG00000248019.2	FAM13A-AS1	chr4:89638199-89652422,+	lncRNA_intergenic	1.15424	-3.84613	0.000353349	0.00898029
ENSG00000234161.1	PABPC5-AS1	chrX:90571164-90690022,-	lncRNA_divergent	1.1544	-3.60455	0.000741651	0.0160289
ENSG00000257337.2	RP11-983P16.4	chr12:53408413-53448220,-	lncRNA_divergent	1.15538	-3.16185	0.00271648	0.0432476
ENSG00000244055.1	AC007566.10	chr7:92086831-92125458,+	lncRNA_intergenic	1.15571	-4.04779	0.000187353	0.00544269
CATG00000034109.1	CATG00000034109.1	chr17:57684396-57697192,-	lncRNA_divergent	1.15603	-3.2252	0.00226772	0.0377475
CATG00000035050.1	CATG00000035050.1	chr18:6021623-6053032,+	lncRNA_antisense	1.15652	-3.17535	0.00261429	0.0421108
ENSG00000235834.1	RP1-60N8.1	chrX:17546517-17605281,+	lncRNA_sense_intronic	1.15669	-3.43948	0.00121515	0.0234697
ENSG00000258337.1	RP11-115H15.2	chr12:116610081-116619097,-	lncRNA_sense_intronic	1.15702	-3.39123	0.00140088	0.0261338
ENSG00000271555.1	CTD-3214K23.1	chr8:53625939-53694493,+	lncRNA_divergent	1.15734	-3.15467	0.00277224	0.0438845
CATG00000105464.1	CATG00000105464.1	chr9:68455450-68691058,+	lncRNA_intergenic	1.15734	-3.70374	0.000548423	0.0127525
CATG00000113275.1	CATG00000113275.1	chrX:21100956-21392256,-	lncRNA_divergent	1.15783	-5.76126	5.79381e-07	4.4122e-05
ENSG00000224218.1	RP11-359D14.3	chr4:77679707-77723607,-	lncRNA_antisense	1.15816	-3.75258	0.000472051	0.0112339
CATG00000116240.1	CATG00000116240.1	chr10:103547626-103550735,+	lncRNA_divergent	1.15816	-3.38555	0.0014244	0.0265031
ENSG00000230790.2	AC012456.4	chr2:11875100-11886627,-	lncRNA_divergent	1.15849	-3.23904	0.00217952	0.0365778
CATG00000009146.1	CATG00000009146.1	chr12:57081830-57083131,+	lncRNA_divergent	1.15882	-3.77647	0.000438525	0.0106371
ENSG00000258026.1	RP11-543H12.1	chr12:81488137-81519642,-	lncRNA_antisense	1.15882	-4.29231	8.53492e-05	0.00283474
ENSG00000259065.1	RP5-1021I20.1	chr14:74253584-74276797,+	lncRNA_divergent	1.15997	-4.27503	9.02776e-05	0.00296152
ENSG00000214772.2	RP11-174G6.1	chr12:14818570-14939482,+	lncRNA_intergenic	1.16062	-3.14104	0.00288128	0.0448777
CATG00000074739.1	CATG00000074739.1	chr4:184679455-184686843,-	lncRNA_intergenic	1.16079	-3.59891	0.000754395	0.0161994
ENSG00000234235.1	BOK-AS1	chr2:242483238-242498504,-	lncRNA_divergent	1.16095	-3.10161	0.00321965	0.0488057
ENSG00000231453.1	AC018470.4	chr2:175190723-175196300,+	lncRNA_intergenic	1.16111	-3.57382	0.000813729	0.0170784
ENSG00000261305.1	RP4-584D14.7	chr7:150038996-150055216,+	lncRNA_divergent	1.16144	-3.20279	0.00241782	0.0395969
ENSG00000223727.2	AC026188.1	chr3:3302491-3525798,-	lncRNA_intergenic	1.16194	-5.18938	4.21717e-06	0.000241727
CATG00000064954.1	CATG00000064954.1	chr3:65959723-65999076,-	lncRNA_sense_intronic	1.1621	-3.36409	0.00151687	0.027859
ENSG00000272688.1	RP13-270P17.3	chr18:3219825-3247314,-	lncRNA_divergent	1.16226	-3.66755	0.000612535	0.0138653
CATG00000039804.1	CATG00000039804.1	chr19:54356808-54357793,+	lncRNA_intergenic	1.16342	-3.48314	0.00106754	0.021394
CATG00000062000.1	CATG00000062000.1	chr3:139319166-139329268,+	lncRNA_antisense	1.16342	-3.25698	0.00206997	0.0353104
ENSG00000259768.3	RP5-991G20.1	chr16:72699032-72856625,+	lncRNA_intergenic	1.16407	-3.12716	0.00299635	0.0463315
CATG00000089707.1	CATG00000089707.1	chr6:116671499-116692002,-	lncRNA_divergent	1.1649	-3.8904	0.000307767	0.00805217
ENSG00000174365.15	SNHG11	chr20:37075315-37079565,+	lncRNA_intergenic	1.16523	-4.97613	8.744e-06	0.00043418
CATG00000084832.1	CATG00000084832.1	chr6:90430874-90431535,+	lncRNA_antisense	1.16589	-4.20219	0.000114269	0.00361058
CATG00000049695.1	CATG00000049695.1	chr2:113813257-114132571,-	lncRNA_intergenic	1.16589	-3.90244	0.000296387	0.00779268
ENSG00000271646.1	RP11-326I11.3	chr4:185395891-185412079,+	lncRNA_divergent	1.16655	-3.45096	0.00117454	0.0227887
CATG00000111066.1	CATG00000111066.1	chrX:44756403-44770244,+	lncRNA_sense_intronic	1.16721	-5.14832	4.85562e-06	0.000273183
CATG00000094547.1	CATG00000094547.1	chr7:149266574-149283003,+	lncRNA_antisense	1.16737	-3.57381	0.000813753	0.0170784
ENSG00000271252.1	RP11-286B14.2	chr1:96208652-96230246,+	lncRNA_sense_intronic	1.1677	-3.93791	0.000265169	0.00713014
ENSG00000272734.1	ADIRF-AS1	chr10:88724965-88730967,-	lncRNA_sense_intronic	1.1677	-4.55326	3.62253e-05	0.0013942
ENSG00000228506.1	RP11-98I9.4	chr6:99872795-99912474,+	lncRNA_divergent	1.16803	-3.78717	0.000424268	0.0103746
ENSG00000247556.2	OIP5-AS1	chr15:41576206-41801066,+	lncRNA_sense_intronic	1.16853	-4.38806	6.24467e-05	0.00219999
ENSG00000272572.1	RP11-179B2.2	chr10:102670860-102673091,-	lncRNA_divergent	1.16936	-3.4794	0.00107947	0.0215315
ENSG00000237836.1	PHKA2-AS1	chrX:18889510-18920632,+	lncRNA_antisense	1.17051	-4.02645	0.000200491	0.00572297
ENSG00000261840.1	RP11-146F11.1	chr16:30707657-30710323,-	lncRNA_divergent	1.17118	-3.75315	0.000471221	0.0112339
ENSG00000257261.1	RP11-96H19.1	chr12:46776888-47029347,+	lncRNA_sense_intronic	1.17134	-4.20443	0.000113449	0.00359445
ENSG00000227704.1	RP1-266L20.4	chr6:170124206-170139633,+	lncRNA_divergent	1.17134	-4.55718	3.57575e-05	0.00138126
ENSG00000258603.1	RP3-414A15.10	chr14:74015780-74101212,-	lncRNA_intergenic	1.17151	-3.69662	0.000560508	0.0130051
ENSG00000248489.1	CTD-2007H13.3	chr5:98263091-98330717,+	lncRNA_divergent	1.17167	-5.54492	1.2328e-06	8.43438e-05
CATG00000005914.1	CATG00000005914.1	chr11:66599353-66610811,-	lncRNA_divergent	1.17217	-3.38364	0.00143242	0.0265826
ENSG00000236991.2	RP11-383C5.7	chr10:127433365-127440658,-	lncRNA_divergent	1.17217	-3.24732	0.0021283	0.0359601
ENSG00000258844.1	RP11-259K15.2	chr14:36634948-36918045,+	lncRNA_divergent	1.17234	-3.75555	0.000467759	0.0111691
ENSG00000229108.1	AC005550.4	chr7:15726436-15736520,+	lncRNA_intergenic	1.173	-3.67074	0.0006066	0.0137601
ENSG00000170919.11	TPT1-AS1	chr13:45912844-45972957,+	lncRNA_divergent	1.17317	-6.51207	4.12118e-08	4.22481e-06
ENSG00000231856.1	RP11-327P2.5	chr13:52377972-52416174,+	lncRNA_divergent	1.17383	-5.3663	2.29136e-06	0.000144552
ENSG00000235703.1	LINC00894	chrX:149106835-149392815,+	lncRNA_divergent	1.17383	-6.76817	1.66738e-08	2.03163e-06
CATG00000065641.1	CATG00000065641.1	chr3:112925986-112930212,-	lncRNA_divergent	1.17416	-4.17209	0.000125903	0.00389076
CATG00000108403.1	CATG00000108403.1	chr9:69061411-69065240,-	lncRNA_divergent	1.17433	-3.52737	0.000935502	0.0191253
CATG00000064016.1	CATG00000064016.1	chr3:23983561-23986667,-	lncRNA_divergent	1.1745	-3.47109	0.00110648	0.0218661
ENSG00000177406.4	RP11-218M22.1	chr12:740020-778539,+	lncRNA_divergent	1.17533	-5.20178	4.04134e-06	0.000234167
ENSG00000241316.2	RP11-81N13.1	chr3:67705171-67998137,+	lncRNA_divergent	1.17549	-4.64283	2.68911e-05	0.00110909
ENSG00000269386.1	RAB11B-AS1	chr19:8418164-8455547,-	lncRNA_divergent	1.17599	-4.30475	8.19675e-05	0.0027481
ENSG00000244968.2	LIFR-AS1	chr5:38556894-38683531,+	lncRNA_divergent	1.17682	-3.73115	0.000504214	0.0118407
ENSG00000261744.1	RP11-21B21.4	chr16:88556577-88600143,-	lncRNA_divergent	1.17682	-4.37744	6.46575e-05	0.00226015
ENSG00000231518.1	RP11-327L3.3	chr9:35906219-36014810,+	lncRNA_intergenic	1.17749	-4.4152	5.71285e-05	0.00204693
ENSG00000235450.1	RP11-142A5.1	chr7:91004178-91195138,-	lncRNA_intergenic	1.17799	-4.40187	5.96825e-05	0.00212456
ENSG00000228775.3	WEE2-AS1	chr7:141403142-141438030,-	lncRNA_divergent	1.17799	-4.02108	0.000203931	0.00578879
ENSG00000214955.5	AP000318.2	chr21:35553010-35743188,+	lncRNA_sense_intronic	1.17816	-4.24011	0.000101095	0.00325625
ENSG00000253893.2	FAM85B	chr8:7943340-8085890,-	lncRNA_antisense	1.17882	-6.10637	1.7245e-07	1.48872e-05
ENSG00000237037.5	NDUFA6-AS1	chr22:42475704-42535695,+	lncRNA_intergenic	1.17932	-3.4698	0.00111071	0.0219091
ENSG00000273258.1	RP11-394I13.3	chr2:174870892-174878252,-	lncRNA_intergenic	1.17949	-4.18354	0.000121347	0.00377185
CATG00000098604.1	CATG00000098604.1	chr8:38625819-38692117,+	lncRNA_sense_intronic	1.17949	-3.76667	0.000451996	0.0109239
ENSG00000175611.7	LINC00476	chr9:98521513-98638261,-	lncRNA_divergent	1.18049	-3.88868	0.000309426	0.00808564
CATG00000013266.1	CATG00000013266.1	chr12:109551132-109569674,-	lncRNA_divergent	1.18149	-3.24258	0.00215748	0.0363093
ENSG00000234362.1	AC104654.2	chr2:41393664-42161770,-	lncRNA_intergenic	1.18166	-3.34503	0.00160373	0.0290046
ENSG00000223678.1	RP11-311H10.4	chr9:33401519-33410879,+	lncRNA_divergent	1.18183	-4.12665	0.000145671	0.00439343
ENSG00000205959.3	RP11-689P11.2	chr4:8483975-8519004,+	lncRNA_intergenic	1.182	-4.51199	4.15306e-05	0.00157014
ENSG00000231999.2	RP5-1007M22.2	chr1:90048800-90099024,-	lncRNA_divergent	1.182	-3.75623	0.000466785	0.0111584
ENSG00000227252.1	AC105760.2	chr2:237868414-237994464,-	lncRNA_divergent	1.18367	-3.44309	0.00120223	0.0232836
CATG00000064271.1	CATG00000064271.1	chr1:82999581-83313888,-	lncRNA_intergenic	1.18384	-4.67172	2.44174e-05	0.00102741
ENSG00000261889.1	RP11-473M20.16	chr16:3202177-3208743,-	lncRNA_intergenic	1.18484	-3.3279	0.00168583	0.030056
ENSG00000248266.1	RP11-402C9.1	chr4:183065844-183111535,+	lncRNA_sense_intronic	1.18501	-4.28861	8.63816e-05	0.00286457
CATG00000045497.1	CATG00000045497.1	chr2:172403964-172404584,+	lncRNA_sense_intronic	1.18602	-3.63747	0.000671237	0.0148165
ENSG00000261645.1	DISC1FP1	chr11:89984373-90760325,+	lncRNA_intergenic	1.18719	-4.45873	4.95097e-05	0.00182017
ENSG00000272755.1	RP11-326G21.1	chr1:145003568-145025990,+	lncRNA_antisense	1.18736	-6.68886	2.20672e-08	2.51625e-06
CATG00000004866.1	CATG00000004866.1	chr11:12846579-12850014,-	lncRNA_divergent	1.18753	-3.27299	0.00197657	0.0340165
ENSG00000213904.4	LIPE-AS1	chr19:42900763-43158139,+	lncRNA_divergent	1.1882	-4.02074	0.000204154	0.00578879
ENSG00000236548.1	RP11-510H23.1	chr6:124884421-125284696,-	lncRNA_divergent	1.1887	-3.99748	0.000219756	0.00612934
ENSG00000253878.1	RP11-347C18.3	chr8:95961797-95963624,+	lncRNA_divergent	1.18921	-3.64136	0.000663352	0.0147494
ENSG00000237975.2	FLG-AS1	chr1:152140638-152339252,+	lncRNA_intergenic	1.18954	-3.7842	0.00042818	0.0104344
CATG00000117939.1	CATG00000117939.1	chr10:43925367-43932509,-	lncRNA_divergent	1.19106	-3.92979	0.000272022	0.00728684
ENSG00000224848.1	RP11-535M15.1	chr9:99449339-99536439,+	lncRNA_intergenic	1.19123	-3.54278	0.000893283	0.0183904
ENSG00000226009.1	KCNIP2-AS1	chr10:103578525-103589356,+	lncRNA_divergent	1.1914	-4.45075	5.08288e-05	0.00185586
CATG00000039263.1	CATG00000039263.1	chr19:39625995-39634059,+	lncRNA_sense_intronic	1.19173	-3.10101	0.00322503	0.0488058
ENSG00000264112.1	RP11-159D12.2	chr17:56065890-56073843,-	lncRNA_sense_intronic	1.1919	-4.73567	1.97093e-05	0.000854189
ENSG00000201583.1	RN7SKP191	chr9:107859038-107859342,+	lncRNA_sense_intronic	1.19207	-4.50418	4.26164e-05	0.00160266
ENSG00000253661.1	ZFHX4-AS1	chr8:77396109-77595738,-	lncRNA_divergent	1.19224	-3.14683	0.00283447	0.0445389
ENSG00000231074.4	HCG18	chr6:30236325-30295129,-	lncRNA_divergent	1.19241	-4.07139	0.000173796	0.00509747
ENSG00000182648.7	LINC01006	chr7:156224909-156433256,-	lncRNA_divergent	1.19241	-4.38274	6.35453e-05	0.00223225
CATG00000006051.1	CATG00000006051.1	chr11:71412244-71498360,-	lncRNA_divergent	1.19342	-4.11075	0.000153277	0.00459681
CATG00000061552.1	CATG00000061552.1	chr3:121468125-121469905,+	lncRNA_divergent	1.19376	-4.00714	0.000213143	0.00597221
CATG00000110289.1	CATG00000110289.1	chr10:30235788-30257801,+	lncRNA_intergenic	1.19494	-3.74337	0.000485632	0.0114929
ENSG00000227354.2	RBM26-AS1	chr13:79980036-80001485,+	lncRNA_divergent	1.19612	-4.22645	0.000105662	0.00339313
CATG00000040070.1	CATG00000040070.1	chr19:3283655-3284960,-	lncRNA_antisense	1.20002	-3.1223	0.00303772	0.0467339
ENSG00000224660.1	SH3BP5-AS1	chr3:15295689-15306631,+	lncRNA_antisense	1.20138	-7.18866	3.78007e-09	5.71648e-07
ENSG00000255650.1	FAM222A-AS1	chr12:110167047-110211289,-	lncRNA_antisense	1.20138	-4.61779	2.92319e-05	0.00118726
CATG00000027252.1	CATG00000027252.1	chr1:182361184-182372568,+	lncRNA_divergent	1.20274	-3.42613	0.00126405	0.0241301
CATG00000087927.1	CATG00000087927.1	chr6:28416685-28457267,-	lncRNA_intergenic	1.20359	-4.97996	8.63095e-06	0.000429995
CATG00000048354.1	CATG00000048354.1	chr2:48076472-48128176,-	lncRNA_sense_intronic	1.20376	-3.16059	0.00272619	0.0433163
ENSG00000267470.1	ZNF571-AS1	chr19:38039858-38080997,+	lncRNA_sense_intronic	1.20513	-4.2163	0.000109183	0.00347479
CATG00000039933.1	CATG00000039933.1	chr19:230047-267528,-	lncRNA_intergenic	1.20513	-3.96645	0.000242382	0.0066774
ENSG00000226482.1	ADIPOQ-AS1	chr3:186562140-186573913,-	lncRNA_divergent	1.20734	-5.47517	1.57107e-06	0.000104238
CATG00000077557.1	CATG00000077557.1	chr5:131826223-131842753,+	lncRNA_divergent	1.20734	-3.60866	0.000732481	0.0158888
ENSG00000255135.3	RP11-111M22.3	chr11:76144654-76156808,-	lncRNA_divergent	1.20751	-4.63348	2.77432e-05	0.00113763
ENSG00000255864.1	RP11-444D3.1	chr12:23756375-24716076,-	lncRNA_intergenic	1.20751	-4.63056	2.80139e-05	0.00114433
ENSG00000236204.1	AC092594.1	chr2:19163656-19547784,-	lncRNA_intergenic	1.2082	-3.90951	0.00028989	0.00770312
CATG00000024015.1	CATG00000024015.1	chr15:90209098-90219560,+	lncRNA_antisense	1.21008	-6.15473	1.4544e-07	1.28681e-05
ENSG00000272752.1	STAG3L5P-PVRIG2P-PILRB	chr7:99817897-99987525,+	lncRNA_intergenic	1.21042	-7.46908	1.40932e-09	2.40408e-07
CATG00000110580.1	CATG00000110580.1	chrX:19002312-19101259,+	lncRNA_divergent	1.21059	-4.73296	1.98893e-05	0.000860243
ENSG00000245849.2	RAD51-AS1	chr15:40977814-40987294,-	lncRNA_divergent	1.21076	-3.17348	0.00262822	0.0422324
ENSG00000261621.1	RP11-580I1.2	chr15:24334803-24782667,+	lncRNA_intergenic	1.21196	-4.61429	2.95746e-05	0.00119889
ENSG00000236869.1	RP11-944L7.4	chr3:44598849-44727139,-	lncRNA_intergenic	1.21231	-4.7458	1.90506e-05	0.000830706
ENSG00000233547.1	RP11-57H14.2	chr10:114703522-114711747,-	lncRNA_divergent	1.21299	-5.92738	3.23614e-07	2.59533e-05
ENSG00000271151.1	RP11-394I13.2	chr2:174828696-174851250,+	lncRNA_divergent	1.21351	-3.52618	0.000938846	0.0191753
ENSG00000225877.1	AC004603.4	chr19:43325963-43790016,+	lncRNA_sense_intronic	1.21402	-4.84822	1.34914e-05	0.000616012
CATG00000105259.1	CATG00000105259.1	chr9:33676783-33725206,+	lncRNA_divergent	1.21471	-4.07332	0.00017273	0.00508017
CATG00000072228.1	CATG00000072228.1	chr4:32435329-32562105,-	lncRNA_intergenic	1.21712	-3.58575	0.000784986	0.0167166
CATG00000092668.1	CATG00000092668.1	chr7:74998522-74999851,+	lncRNA_sense_intronic	1.2185	-4.63425	2.76713e-05	0.00113687
ENSG00000263171.1	RP11-542C16.1	chr17:7242187-7258357,-	lncRNA_divergent	1.21867	-3.34736	0.00159289	0.0288819
ENSG00000267322.1	SCARNA17	chr18:47340394-47377429,+	lncRNA_divergent	1.21936	-5.72831	6.50158e-07	4.81365e-05
CATG00000042543.1	CATG00000042543.1	chr2:40739062-40773159,+	lncRNA_divergent	1.21936	-3.67168	0.000604873	0.0137356
CATG00000058332.1	CATG00000058332.1	chr22:26118528-26125255,-	lncRNA_antisense	1.22005	-3.5474	0.000880986	0.0182381
ENSG00000260912.1	RP11-363E7.4	chr9:19453217-19455171,+	lncRNA_intergenic	1.22057	-4.08005	0.000169065	0.0050069
ENSG00000230058.1	RP11-172E9.2	chr13:40653240-41013917,-	lncRNA_intergenic	1.22108	-3.47125	0.00110595	0.0218661
ENSG00000264868.1	CTB-167B5.2	chr7:87900207-87907376,-	lncRNA_intergenic	1.22195	-3.63117	0.000684199	0.0150559
CATG00000067247.1	CATG00000067247.1	chr3:191093285-191098063,-	lncRNA_divergent	1.22195	-3.33189	0.00166635	0.0298067
CATG00000001906.1	CATG00000001906.1	chr11:30751862-30874102,+	lncRNA_intergenic	1.22264	-5.19468	4.1411e-06	0.000239297
ENSG00000270066.2	SCARNA2	chr1:109642821-109643241,+	lncRNA_intergenic	1.22299	-5.4721	1.5879e-06	0.000104623
ENSG00000249249.1	AC010226.4	chr5:114937814-114961329,+	lncRNA_divergent	1.22333	-3.84466	0.000354974	0.00900014
CATG00000104362.1	CATG00000104362.1	chr10:6019681-6021703,+	lncRNA_divergent	1.2242	-4.58646	3.24437e-05	0.00128348
CATG00000061599.1	CATG00000061599.1	chr3:123753250-123757517,+	lncRNA_intergenic	1.22576	-3.79865	0.000409465	0.0100937
ENSG00000230333.2	AC004538.3	chr7:11232405-11559802,+	lncRNA_intergenic	1.2261	-5.27818	3.10653e-06	0.000186593
ENSG00000227627.1	RP1-101K10.6	chr6:153304487-153335650,+	lncRNA_divergent	1.22697	-4.03542	0.000194864	0.00560741
CATG00000082627.1	CATG00000082627.1	chr6:8435878-8839055,+	lncRNA_divergent	1.22749	-4.18043	0.000122567	0.00380421
ENSG00000177853.10	ZNF518A	chr10:97889479-97965044,+	lncRNA_intergenic	1.22784	-4.72454	2.04591e-05	0.000881313
ENSG00000231134.1	TCF7L1-IT1	chr2:85413435-85414376,+	lncRNA_sense_intronic	1.22836	-3.84683	0.000352587	0.00897162
ENSG00000232104.2	RP11-509J21.1	chr9:3524932-3686128,+	lncRNA_divergent	1.22836	-4.78219	1.68565e-05	0.000751948
ENSG00000258451.1	RP11-903H12.3	chr14:21153505-21268108,-	lncRNA_antisense	1.22975	-4.85954	1.29852e-05	0.000598021
CATG00000049205.1	CATG00000049205.1	chr2:85166291-85198128,-	lncRNA_divergent	1.2301	-4.49962	4.32626e-05	0.0016241
ENSG00000247572.3	CKMT2-AS1	chr5:80493959-80597365,-	lncRNA_divergent	1.2301	-6.01424	2.38489e-07	1.99424e-05
ENSG00000230148.4	HOXB-AS1	chr17:46604410-46632461,+	lncRNA_intergenic	1.23184	-9.1302	4.5663e-12	1.7387e-09
CATG00000086273.1	CATG00000086273.1	chr6:142198736-142200371,+	lncRNA_intergenic	1.23184	-4.04305	0.000190199	0.00549542
CATG00000032755.1	CATG00000032755.1	chr17:1293068-1301617,-	lncRNA_sense_intronic	1.23202	-3.83621	0.000364422	0.00916341
CATG00000082410.1	CATG00000082410.1	chr6:3144638-3145377,+	lncRNA_sense_intronic	1.23219	-5.49339	1.47475e-06	9.95129e-05
ENSG00000240050.1	RP1-93H18.1	chr6:116579712-116691436,+	lncRNA_divergent	1.23289	-3.60287	0.000745437	0.016088
ENSG00000263934.2	SNORD3A	chr17:19091326-19092027,+	lncRNA_intergenic	1.23306	-5.85423	4.18322e-07	3.27937e-05
CATG00000081802.1	CATG00000081802.1	chr5:158472559-158473784,-	lncRNA_sense_intronic	1.23411	-7.11254	4.94351e-09	7.2199e-07
CATG00000080218.1	CATG00000080218.1	chr1:161359219-161359715,-	lncRNA_divergent	1.23498	-3.81345	0.000391108	0.00974253
ENSG00000255121.2	RP11-110I1.12	chr11:118854981-118868712,-	lncRNA_divergent	1.23586	-5.13237	5.1286e-06	0.000284784
ENSG00000215039.2	CD27-AS1	chr12:6547640-6561462,-	lncRNA_divergent	1.23708	-4.43	5.44184e-05	0.00197006
ENSG00000230082.1	PRRT3-AS1	chr3:9989043-10004320,+	lncRNA_divergent	1.23726	-6.75597	1.74084e-08	2.10405e-06
ENSG00000250220.1	RP11-692D12.1	chr4:74124885-74223433,+	lncRNA_divergent	1.24234	-7.07386	5.66617e-09	8.05e-07
CATG00000014203.1	CATG00000014203.1	chr13:30881341-30919526,+	lncRNA_divergent	1.24304	-3.53199	0.00092265	0.018917
CATG00000072514.1	CATG00000072514.1	chr4:49231907-49497113,-	lncRNA_intergenic	1.24357	-5.10438	5.64452e-06	0.000309404
ENSG00000224078.8	SNHG14	chr15:25221520-25666706,+	lncRNA_intergenic	1.2441	-6.51681	4.05275e-08	4.17473e-06
ENSG00000243961.2	RP5-839B4.8	chr20:9966745-9987764,+	lncRNA_sense_intronic	1.2441	-3.42307	0.0012755	0.0242627
CATG00000071352.1	CATG00000071352.1	chr4:185689524-185701066,+	lncRNA_divergent	1.24428	-4.79393	1.62029e-05	0.000724308
CATG00000066211.1	CATG00000066211.1	chr3:136448748-136451078,-	lncRNA_sense_intronic	1.24551	-3.4376	0.00122194	0.0235582
ENSG00000258819.1	RP11-7F17.3	chr14:77500531-77551938,-	lncRNA_sense_intronic	1.24798	-5.30496	2.83235e-06	0.000171575
ENSG00000259347.1	RP11-798K3.2	chr15:67276460-67357777,-	lncRNA_intergenic	1.24815	-3.98412	0.000229235	0.00635628
CATG00000086486.1	CATG00000086486.1	chr6:149081565-149104271,+	lncRNA_sense_intronic	1.24868	-4.2848	8.74602e-05	0.00289134
ENSG00000233895.1	RP1-122P22.2	chr20:19737685-19852015,+	lncRNA_divergent	1.24957	-6.70114	2.113e-08	2.43543e-06
ENSG00000241769.3	LINC00893	chrX:148607918-148622462,-	lncRNA_divergent	1.24974	-6.52722	3.90648e-08	4.10334e-06
ENSG00000231473.2	LINC00441	chr13:48864464-48877837,-	lncRNA_divergent	1.2501	-4.12812	0.000144987	0.00437897
ENSG00000227017.1	AC007036.6	chr7:30193562-30218744,-	lncRNA_sense_intronic	1.25169	-4.28075	8.86172e-05	0.00291602
ENSG00000234884.1	CTA-407F11.8	chr22:25951343-25961693,-	lncRNA_divergent	1.25559	-5.57449	1.1122e-06	7.8011e-05
ENSG00000240453.1	RP11-206L10.10	chr1:91421-762886,-	lncRNA_intergenic	1.25755	-6.67725	2.29908e-08	2.59383e-06
CATG00000063766.1	CATG00000063766.1	chr3:12359001-12369718,-	lncRNA_divergent	1.2579	-3.84688	0.000352525	0.00897162
CATG00000002663.1	CATG00000002663.1	chr1:61555388-61625370,+	lncRNA_sense_intronic	1.26361	-4.64877	2.63628e-05	0.00108941
CATG00000111849.1	CATG00000111849.1	chrX:93977759-94180599,+	lncRNA_intergenic	1.26361	-5.65778	8.3186e-07	5.99248e-05
ENSG00000243176.1	RP11-550I24.2	chr3:156878074-157099054,+	lncRNA_antisense	1.26486	-4.47191	4.74057e-05	0.00175492
ENSG00000254109.1	RBPMS-AS1	chr8:30232906-30242808,-	lncRNA_divergent	1.26594	-5.82932	4.56496e-07	3.5341e-05
ENSG00000231367.1	AC016995.3	chr2:38630972-38743056,-	lncRNA_intergenic	1.26611	-5.6024	1.00913e-06	7.1487e-05
ENSG00000248787.1	RP11-666A20.4	chr3:125526709-125709380,-	lncRNA_intergenic	1.26665	-5.42718	1.85571e-06	0.000120272
ENSG00000249846.2	RP11-77P16.4	chr3:129830550-129843688,+	lncRNA_divergent	1.26701	-4.5328	3.87669e-05	0.00147876
ENSG00000265185.2	SNORD3B-1	chr17:18965204-18965807,+	lncRNA_intergenic	1.26737	-6.10793	1.71505e-07	1.48659e-05
CATG00000024483.1	CATG00000024483.1	chr15:32806279-32815278,-	lncRNA_intergenic	1.26773	-7.42504	1.64516e-09	2.69844e-07
CATG00000070588.1	CATG00000070588.1	chr1:110084514-110091131,-	lncRNA_divergent	1.26791	-3.82361	0.000378972	0.00949568
ENSG00000224032.2	EPB41L4A-AS1	chr5:111496562-111500032,+	lncRNA_antisense	1.26809	-4.75156	1.86852e-05	0.000819803
CATG00000102573.1	CATG00000102573.1	chr8:62247445-62251448,-	lncRNA_antisense	1.2715	-5.54461	1.23413e-06	8.43438e-05
ENSG00000261879.1	RP11-333E1.1	chr17:5095302-5155145,+	lncRNA_divergent	1.27294	-4.27395	9.05959e-05	0.00296285
ENSG00000175061.13	C17orf76-AS1	chr17:16342171-16407564,+	lncRNA_antisense	1.27402	-9.09089	5.21445e-12	1.88454e-09
ENSG00000254860.1	TMEM9B-AS1	chr11:8936406-9000746,+	lncRNA_divergent	1.27546	-6.28985	9.03195e-08	8.37341e-06
ENSG00000226251.1	RP11-15I11.3	chr1:212384610-212458423,-	lncRNA_divergent	1.27618	-3.20633	0.00239351	0.0393195
CATG00000098356.1	CATG00000098356.1	chr8:29194327-29202982,+	lncRNA_antisense	1.27618	-5.0928	5.8727e-06	0.000317196
ENSG00000232593.2	RP11-258C19.5	chrX:53123333-53201138,+	lncRNA_intergenic	1.27853	-4.96891	8.96159e-06	0.000442333
ENSG00000234740.1	RP11-272P10.2	chr9:13265785-13279196,-	lncRNA_sense_intronic	1.27853	-5.36105	2.33333e-06	0.000146151
ENSG00000226419.2	RP11-31F15.1	chr1:113499083-113542118,+	lncRNA_divergent	1.28234	-5.56491	1.14993e-06	8.01303e-05
ENSG00000259905.1	PWRN1	chr15:24672268-25056266,+	lncRNA_intergenic	1.28324	-4.33404	7.45065e-05	0.00253381
ENSG00000271430.1	RP3-368A4.5	chrX:73315504-73469655,-	lncRNA_sense_intronic	1.28324	-6.31972	8.12823e-08	7.67806e-06
ENSG00000245498.2	RP11-677M14.7	chr11:124669729-124704383,+	lncRNA_divergent	1.2847	-5.1079	5.57696e-06	0.000308077
ENSG00000264940.2	SNORD3C	chr17:18965243-19093451,-	lncRNA_intergenic	1.28688	-6.57006	3.3578e-08	3.59791e-06
CATG00000094624.1	CATG00000094624.1	chr7:151534975-151543318,+	lncRNA_antisense	1.28815	-4.56963	3.43092e-05	0.00134054
ENSG00000179523.4	EIF3J-AS1	chr15:44816257-44829523,-	lncRNA_divergent	1.28907	-6.71127	2.03869e-08	2.36255e-06
ENSG00000246067.3	RAB30-AS1	chr11:82783148-82817761,+	lncRNA_divergent	1.28943	-6.35874	7.0826e-08	6.83359e-06
CATG00000104458.1	CATG00000104458.1	chr10:6534431-6538179,+	lncRNA_divergent	1.29071	-4.83555	1.40814e-05	0.000638847
ENSG00000225655.1	RP11-143M1.2	chr9:72674-88826,+	lncRNA_intergenic	1.29437	-7.10347	5.10429e-09	7.404e-07
ENSG00000231711.2	LINC00899	chr22:46431036-46444290,-	lncRNA_divergent	1.29528	-5.13518	5.07938e-06	0.000282788
ENSG00000257550.1	RP11-793H13.3	chr12:53907728-53911392,+	lncRNA_antisense	1.29748	-4.99869	8.09763e-06	0.000409161
CATG00000087896.1	CATG00000087896.1	chr6:27652151-27652552,-	lncRNA_intergenic	1.29858	-3.61766	0.000712791	0.0155726
CATG00000024503.1	CATG00000024503.1	chr15:34804544-34807154,-	lncRNA_sense_intronic	1.29877	-6.39582	6.21358e-08	6.07763e-06
ENSG00000223779.4	RP11-403I13.4	chr1:149239531-149265510,+	lncRNA_intergenic	1.2995	-5.02486	7.4068e-06	0.000381486
ENSG00000272690.1	RP11-803B1.8	chr3:75484490-75587763,+	lncRNA_divergent	1.30282	-6.3537	7.20976e-08	6.87463e-06
ENSG00000243836.1	WDR86-AS1	chr7:151106322-151113181,+	lncRNA_divergent	1.30429	-6.82803	1.34957e-08	1.67308e-06
ENSG00000250961.1	CTD-2023N9.1	chr5:56690934-56832174,+	lncRNA_intergenic	1.30503	-6.35486	7.18025e-08	6.87463e-06
ENSG00000245573.3	BDNF-AS	chr11:27528396-27719721,+	lncRNA_divergent	1.30521	-4.88007	1.21139e-05	0.000570932
ENSG00000213971.3	RP11-15H20.6	chr19:23241708-23457021,-	lncRNA_sense_intronic	1.30762	-5.93887	3.1082e-07	2.51046e-05
ENSG00000255717.2	SNHG1	chr11:62619346-62623357,-	lncRNA_divergent	1.30799	-4.94509	9.71697e-06	0.000473048
CATG00000033848.1	CATG00000033848.1	chr17:45471332-45474381,-	lncRNA_antisense	1.30965	-3.23334	0.00221542	0.036991
CATG00000083346.1	CATG00000083346.1	chr6:27655963-27656313,+	lncRNA_sense_intronic	1.30984	-5.27678	3.12153e-06	0.000186967
ENSG00000234741.3	GAS5	chr1:173820423-173838144,-	lncRNA_divergent	1.31373	-5.47462	1.57411e-06	0.000104238
CATG00000023649.1	CATG00000023649.1	chr1:164564756-164566109,+	lncRNA_sense_intronic	1.31578	-7.2747	2.79178e-09	4.40957e-07
CATG00000077857.1	CATG00000077857.1	chr5:142638748-142689702,+	lncRNA_antisense	1.31913	-4.89842	1.13839e-05	0.000539957
ENSG00000180769.4	WDFY3-AS2	chr4:85886804-85948199,+	lncRNA_divergent	1.321	-4.82386	1.4648e-05	0.000658946
ENSG00000223745.3	RP4-717I23.3	chr1:93725683-93812977,-	lncRNA_divergent	1.32268	-7.44367	1.54092e-09	2.54706e-07
ENSG00000261064.1	RP11-1000B6.3	chr15:32828927-32899298,+	lncRNA_intergenic	1.32606	-9.22863	3.27768e-12	1.29426e-09
ENSG00000237543.1	RP11-58A12.3	chr9:69146939-69163111,+	lncRNA_intergenic	1.32681	-6.19158	1.27726e-07	1.14433e-05
ENSG00000248464.1	RP11-473L15.2	chr5:44388451-44434366,+	lncRNA_divergent	1.32963	-7.03608	6.4739e-09	8.80813e-07
ENSG00000152268.8	SPON1	chr11:13984270-14289646,+	lncRNA_intergenic	1.33377	-6.51981	4.01002e-08	4.15076e-06
ENSG00000225243.1	RP1-127D3.4	chr1:171089510-171221008,-	lncRNA_intergenic	1.34305	-6.52188	3.98088e-08	4.1407e-06
ENSG00000206567.5	AC022007.5	chr3:10040173-10052802,-	lncRNA_sense_intronic	1.3499	-7.08277	5.4908e-09	7.85775e-07
ENSG00000272368.1	RP4-605O3.4	chr12:50497791-50559203,+	lncRNA_antisense	1.35239	-5.06996	6.3497e-06	0.000335967
ENSG00000261390.1	RP11-345M22.2	chr16:79691311-79804460,-	lncRNA_intergenic	1.35296	-5.10509	5.63081e-06	0.000309404
CATG00000113247.1	CATG00000113247.1	chrX:18692837-18693105,-	lncRNA_divergent	1.35776	-4.31031	8.04979e-05	0.00270308
CATG00000022121.1	CATG00000022121.1	chr1:160254155-160256745,+	lncRNA_divergent	1.36797	-5.55384	1.19512e-06	8.22051e-05
CATG00000036521.1	CATG00000036521.1	chr18:68663874-69468647,+	lncRNA_intergenic	1.37107	-6.52348	3.95841e-08	4.13751e-06
CATG00000071765.1	CATG00000071765.1	chr4:9034083-9154824,-	lncRNA_divergent	1.38002	-7.55551	1.04058e-09	1.91582e-07
ENSG00000232821.1	AC003986.6	chr7:19146536-19161674,+	lncRNA_divergent	1.38022	-7.53246	1.12823e-09	2.02162e-07
CATG00000031446.1	CATG00000031446.1	chr17:41393272-41459029,+	lncRNA_intergenic	1.38042	-4.65969	2.54195e-05	0.00106226
ENSG00000177822.3	AC108142.1	chr4:182795591-183066428,-	lncRNA_divergent	1.38413	-6.80807	1.44816e-08	1.78491e-06
ENSG00000272622.1	RP11-395N3.2	chr2:227659591-227684602,+	lncRNA_intergenic	1.38491	-5.66745	8.04254e-07	5.81325e-05
CATG00000106476.1	CATG00000106476.1	chr9:107853800-107897209,+	lncRNA_intergenic	1.38609	-6.13185	1.57651e-07	1.38337e-05
CATG00000104381.1	CATG00000104381.1	chr10:6424342-6448655,+	lncRNA_intergenic	1.38707	-10.42	6.47298e-14	5.76325e-11
ENSG00000241220.1	RP11-292E2.1	chr3:152939753-153140929,+	lncRNA_intergenic	1.39021	-4.17404	0.000125116	0.00387205
CATG00000039908.1	CATG00000039908.1	chr19:58609843-58611329,+	lncRNA_divergent	1.39041	-4.59246	3.18031e-05	0.00126283
ENSG00000235823.1	LINC00263	chr10:102133279-102167899,+	lncRNA_intergenic	1.39041	-5.24812	3.44568e-06	0.000202403
ENSG00000271880.1	RP11-96C23.5	chr10:88715516-88775361,+	lncRNA_divergent	1.40087	-9.81308	4.68054e-13	2.73795e-10
ENSG00000235033.3	RP11-61I13.3	chr6:39825466-39850395,-	lncRNA_antisense	1.40147	-4.67099	2.4477e-05	0.00102741
ENSG00000236333.3	TRHDE-AS1	chr12:72634623-72668945,-	lncRNA_divergent	1.40345	-7.09701	5.22176e-09	7.52321e-07
CATG00000024016.1	CATG00000024016.1	chr15:90294199-90300806,+	lncRNA_divergent	1.40405	-4.3107	8.03934e-05	0.00270308
ENSG00000257181.1	RP11-611O2.5	chr12:69235068-69237011,-	lncRNA_divergent	1.40783	-7.77977	4.74573e-10	9.45731e-08
ENSG00000250133.2	HOXC-AS2	chr12:54385618-54394482,-	lncRNA_divergent	1.41341	-8.93225	8.92316e-12	2.83983e-09
ENSG00000249252.1	RP11-665G4.1	chr4:15006566-15429538,-	lncRNA_divergent	1.41441	-4.65137	2.61353e-05	0.00108309
ENSG00000262202.3	SNORD3D	chr17:19015313-19015946,-	lncRNA_intergenic	1.41501	-7.0678	5.78859e-09	8.05e-07
CATG00000031116.1	CATG00000031116.1	chr17:30760991-30762461,+	lncRNA_intergenic	1.41521	-4.41475	5.72138e-05	0.00204693
CATG00000008705.1	CATG00000008705.1	chr12:45639222-45660099,+	lncRNA_sense_intronic	1.41742	-5.40106	2.03157e-06	0.000130873
ENSG00000226891.2	RP11-182I10.3	chr1:65434819-65480336,-	lncRNA_intergenic	1.41842	-6.89297	1.07294e-08	1.37821e-06
CATG00000072939.1	CATG00000072939.1	chr4:80894212-80895538,-	lncRNA_sense_intronic	1.42244	-5.46901	1.60505e-06	0.000105306
CATG00000000027.1	CATG00000000027.1	chr10:71753613-71771346,-	lncRNA_intergenic	1.42869	-8.72134	1.83e-11	5.34535e-09
ENSG00000247137.4	RP11-727A23.5	chr11:82895533-82904705,-	lncRNA_divergent	1.42889	-10.483	5.28501e-14	5.41771e-11
ENSG00000231943.3	RP11-395L14.4	chr2:114285145-114300267,-	lncRNA_divergent	1.43213	-8.96142	8.08222e-12	2.65134e-09
ENSG00000235609.4	AF127936.7	chr21:16189175-16291039,-	lncRNA_intergenic	1.43863	-9.21327	3.45155e-12	1.33814e-09
CATG00000070953.1	CATG00000070953.1	chr4:171147742-171231997,+	lncRNA_intergenic	1.44189	-4.92901	1.02622e-05	0.000493954
ENSG00000229388.1	RP11-442N24__B.1	chr1:28969696-28977610,+	lncRNA_divergent	1.44291	-7.03558	6.48537e-09	8.80813e-07
ENSG00000255495.1	FAM85A	chr8:12051778-12491850,+	lncRNA_intergenic	1.4513	-8.72486	1.80808e-11	5.34535e-09
CATG00000108865.1	CATG00000108865.1	chr9:89403828-89410993,-	lncRNA_intergenic	1.62198	-7.44972	1.50849e-09	2.51886e-07
ENSG00000267653.1	RP1-193H18.3	chr17:67471567-67497896,-	lncRNA_antisense	1.6229	-4.60637	3.03649e-05	0.00121934
CATG00000092810.1	CATG00000092810.1	chr7:79769249-79771627,+	lncRNA_sense_intronic	1.63326	-8.19118	1.134e-10	2.65718e-08
ENSG00000241684.1	ADAMTS9-AS2	chr3:64670565-65050506,+	lncRNA_intergenic	1.64137	-9.79985	4.88917e-13	2.74347e-10
ENSG00000246022.2	ALDH1L1-AS2	chr3:125898919-125929012,+	lncRNA_divergent	1.65115	-7.53759	1.10808e-09	2.00233e-07
CATG00000000897.1	CATG00000000897.1	chr10:113834860-113843172,-	lncRNA_intergenic	1.66404	-5.72056	6.68025e-07	4.92883e-05
ENSG00000270022.2	RNU12	chr22:43011250-43011913,+	lncRNA_divergent	1.69158	-6.65772	2.46333e-08	2.7645e-06
ENSG00000255471.1	RP11-736K20.5	chr11:86591379-86650434,-	lncRNA_divergent	1.73005	-9.53863	1.16175e-12	5.76094e-10
ENSG00000188825.9	LINC00910	chr17:41391526-41466841,-	lncRNA_intergenic	1.77567	-6.72105	1.96944e-08	2.29478e-06
CATG00000102658.1	CATG00000102658.1	chr8:67016899-67054292,-	lncRNA_intergenic	1.96245	-6.41183	5.87194e-08	5.8236e-06
ENSG00000224745.1	RP11-380G5.2	chr10:89634759-89640427,+	lncRNA_sense_intronic	1.9831	-7.46965	1.4065e-09	2.40408e-07
ENSG00000241158.2	ADAMTS9-AS1	chr3:64546692-64580467,+	lncRNA_antisense	2.0603	-10.1936	1.34708e-13	9.90476e-11
ENSG00000264968.1	RP11-387H17.4	chr17:38083193-38096062,+	lncRNA_divergent	2.52686	-7.95311	2.59245e-10	5.7582e-08
Two-sided analysis performed
