# Supplementary material for: The long noncoding RNA ADIPINT regulates human adipocyte metabolism via pyruvate carboxylase
Source: Nat Commun. 2022 May 26;13:2958. doi: 10.1038/s41467-022-30620-0 (PMC9135762; doi:10.1038/s41467-022-30620-0)
Supplement: Supplementary file 6 — Supplementary Data 3 [file 41467_2022_30620_MOESM6_ESM.xlsx]

## Sheet: Sheet1
Supplementary Data 3. Genes differentially expressed between baseline and 5 years post bariatric surgery
geneID	geneName	geneLocation	geneClass	Fold change	t-statistic	p-value	FDR (q-value)
CATG00000012385.1	CATG00000012385.1	chr12:69742121-69747602,-	lncRNA_antisense	0.152858	16.4134	1.43454e-18	3.05887e-14
ENSG00000261602.1	CTD-2033A16.1	chr16:69743854-69751238,+	lncRNA_antisense	0.351624	12.284	1.27069e-14	8.06402e-11
CATG00000106343.1	CATG00000106343.1	chr9:101673521-101691817,+	lncRNA_intergenic	0.396754	8.96254	8.31845e-11	5.54294e-08
ENSG00000259590.1	RP11-20G13.3	chr15:99920789-99943918,-	lncRNA_intergenic	0.397333	8.86403	1.10312e-10	6.53383e-08
CATG00000111229.1	CATG00000111229.1	chrX:50722150-50736072,+	lncRNA_intergenic	0.410371	10.2351	2.42574e-12	2.87386e-09
ENSG00000235782.1	RP3-333A15.1	chr1:71413068-71431930,+	lncRNA_antisense	0.418765	9.05139	6.4556e-11	4.44041e-08
ENSG00000248323.1	LUCAT1	chr5:90540683-90610219,-	lncRNA_intergenic	0.552966	6.53256	1.19846e-07	2.12957e-05
ENSG00000250777.1	RP13-884E18.4	chr4:138524495-138672123,-	lncRNA_intergenic	0.566132	7.63341	4.1302e-09	1.29512e-06
ENSG00000231486.3	AC096579.7	chr2:89130700-89165708,-	lncRNA_sense_intronic	0.587488	5.78374	1.23254e-06	0.000139795
ENSG00000249835.2	VCAN-AS1	chr5:82827171-82877135,-	lncRNA_antisense	0.595146	7.1928	1.57131e-08	3.68188e-06
ENSG00000224397.1	RP11-290F20.3	chr20:48884035-48904353,+	lncRNA_intergenic	0.596124	8.23835	6.81016e-10	3.02527e-07
ENSG00000225511.2	LINC00475	chr9:94896496-94923805,+	lncRNA_intergenic	0.602464	5.87201	9.35863e-07	0.000110863
CATG00000072539.1	CATG00000072539.1	chr1:115439546-115445138,-	lncRNA_antisense	0.608761	7.45663	7.04449e-09	1.85444e-06
CATG00000056788.1	CATG00000056788.1	chr21:36236004-36246624,-	lncRNA_sense_intronic	0.614675	6.10827	4.48045e-07	5.93396e-05
CATG00000068362.1	CATG00000068362.1	chr4:38745743-38750396,+	lncRNA_intergenic	0.617034	6.39014	1.86424e-07	3.08148e-05
CATG00000006954.1	CATG00000006954.1	chr11:110792728-110794658,-	lncRNA_intergenic	0.624735	5.90848	8.35237e-07	0.00010062
CATG00000039787.1	CATG00000039787.1	chr19:54062011-54063163,+	lncRNA_sense_intronic	0.635655	5.41954	3.83647e-06	0.000350352
CATG00000038448.1	CATG00000038448.1	chr19:8673609-8675605,+	lncRNA_divergent	0.648183	5.96035	7.10488e-07	8.60781e-05
CATG00000097163.1	CATG00000097163.1	chr7:134644695-134655387,-	lncRNA_divergent	0.65293	3.97767	0.000311368	0.0112556
CATG00000070697.1	CATG00000070697.1	chr4:156536540-156536851,+	lncRNA_intergenic	0.653764	3.75841	0.000589634	0.017859
CATG00000061353.1	CATG00000061353.1	chr3:112316239-112318572,+	lncRNA_intergenic	0.659634	8.54244	2.79513e-10	1.49001e-07
CATG00000007894.1	CATG00000007894.1	chr12:8800672-8821623,+	lncRNA_antisense	0.66592	5.8379	1.04096e-06	0.00011998
ENSG00000246430.2	LINC00968	chr8:57406507-57472145,-	lncRNA_intergenic	0.667745	4.95062	1.64298e-05	0.00114115
ENSG00000256164.1	RP11-264F23.3	chr12:4357759-4385391,-	lncRNA_divergent	0.670919	5.57658	2.35188e-06	0.000236553
CATG00000108418.1	CATG00000108418.1	chr9:71585710-71590759,-	lncRNA_antisense	0.671776	7.96373	1.53603e-09	6.2986e-07
ENSG00000258096.1	RP11-474P2.2	chr12:46751973-46768467,+	lncRNA_divergent	0.676449	5.97041	6.88549e-07	8.43789e-05
ENSG00000110347.7	MMP12	chr11:102733410-102745712,-	lncRNA_intergenic	0.677313	3.51052	0.00119521	0.0295704
ENSG00000251194.2	RP1-68D18.2	chr11:35234061-35235554,+	lncRNA_sense_intronic	0.679665	5.03907	1.25011e-05	0.000919173
ENSG00000234754.1	RP11-421L10.1	chr1:221469063-221509773,-	lncRNA_intergenic	0.680905	5.69092	1.64646e-06	0.0001738
ENSG00000226453.1	RP11-379B8.1	chr6:82551509-82805026,-	lncRNA_intergenic	0.690159	5.72701	1.47115e-06	0.000158431
ENSG00000179428.2	AC073072.5	chr7:22694549-22767384,-	lncRNA_antisense	0.691671	4.83257	2.36363e-05	0.0015135
ENSG00000222041.6	LINC00152	chr2:87754241-88066908,+	lncRNA_intergenic	0.693566	7.52388	5.74759e-09	1.59163e-06
ENSG00000250303.2	RP11-356J5.12	chr11:112141471-112252563,+	lncRNA_intergenic	0.696863	4.56919	5.29258e-05	0.00283552
CATG00000118013.1	CATG00000118013.1	chr10:48508032-48531934,-	lncRNA_intergenic	0.697245	6.39069	1.86108e-07	3.08148e-05
ENSG00000261083.1	RP11-93I21.3	chr4:124945215-125563288,-	lncRNA_intergenic	0.697626	4.86769	2.12157e-05	0.00138344
CATG00000087505.1	CATG00000087505.1	chr6:14118016-14135667,-	lncRNA_antisense	0.698645	5.15128	8.83092e-06	0.000707901
ENSG00000224596.3	ZMIZ1-AS1	chr10:80686218-80829286,-	lncRNA_intergenic	0.699028	4.76529	2.9063e-05	0.00179107
CATG00000015962.1	CATG00000015962.1	chr1:144932252-144934475,+	lncRNA_divergent	0.699665	4.22793	0.00014826	0.00638654
CATG00000049298.1	CATG00000049298.1	chr2:92274473-92317775,-	lncRNA_intergenic	0.700687	5.04463	1.22878e-05	0.000909765
ENSG00000226822.1	RP11-356N1.2	chr1:108581771-108624064,+	lncRNA_intergenic	0.701582	5.55758	2.49544e-06	0.000247489
ENSG00000270069.1	RP6-99M1.2	chrX:45448386-45710962,-	lncRNA_intergenic	0.703505	3.3189	0.00203739	0.042425
ENSG00000226197.2	RP11-536O18.1	chr9:13323280-13487510,+	lncRNA_intergenic	0.707494	5.96135	7.08272e-07	8.60781e-05
ENSG00000271840.1	RP1-224A6.9	chr1:22415523-22483957,+	lncRNA_divergent	0.711506	6.31608	2.34657e-07	3.70637e-05
CATG00000082540.1	CATG00000082540.1	chr6:6167581-6245652,+	lncRNA_antisense	0.716455	5.67302	1.741e-06	0.00018109
CATG00000082230.1	CATG00000082230.1	chr5:179155088-179159574,-	lncRNA_divergent	0.721307	4.40858	8.6141e-05	0.00411835
ENSG00000260257.1	RP5-1085F17.3	chr20:31444438-31452485,+	lncRNA_intergenic	0.721438	6.48392	1.39349e-07	2.40102e-05
ENSG00000227082.1	AL592494.5	chr1:121138249-121205371,+	lncRNA_intergenic	0.723151	5.81923	1.10335e-06	0.000126488
ENSG00000231090.1	RP11-101C11.1	chr1:55680637-55791412,+	lncRNA_divergent	0.723811	5.35651	4.66799e-06	0.000421326
CATG00000048453.1	CATG00000048453.1	chr1:16117054-16126756,-	lncRNA_intergenic	0.725264	4.63525	4.32704e-05	0.00243444
CATG00000050208.1	CATG00000050208.1	chr2:145250817-145251444,-	lncRNA_sense_intronic	0.725397	6.01762	5.94316e-07	7.54321e-05
ENSG00000257086.1	RP11-783K16.13	chr11:64002804-64020053,-	lncRNA_intergenic	0.726191	8.30688	5.56654e-10	2.63767e-07
CATG00000045713.1	CATG00000045713.1	chr2:181556736-181837061,+	lncRNA_intergenic	0.726456	4.80692	2.55752e-05	0.00161822
ENSG00000264456.1	RP11-848P1.2	chr17:29298066-29300330,+	lncRNA_sense_intronic	0.727517	4.64069	4.25584e-05	0.0024191
ENSG00000249378.1	LINC01060	chr4:189294186-189602454,+	lncRNA_intergenic	0.730842	3.70971	0.000678364	0.0198147
ENSG00000248441.2	CTD-2536I1.1	chr15:95752001-95870514,-	lncRNA_intergenic	0.731109	6.11833	4.34216e-07	5.86978e-05
ENSG00000267484.1	CTC-518P12.6	chr19:4838355-4839321,+	lncRNA_antisense	0.731109	5.19447	7.72357e-06	0.000635868
ENSG00000272142.1	RP11-428J1.5	chr6:5004044-5070156,+	lncRNA_divergent	0.73606	5.14673	8.95641e-06	0.000715271
ENSG00000228623.2	ZNF883	chr9:115758812-115774472,-	lncRNA_intergenic	0.736731	4.82006	2.45637e-05	0.00155885
ENSG00000258017.1	RP11-386G11.10	chr12:49521570-49562648,+	lncRNA_divergent	0.737	7.5876	4.74171e-09	1.40427e-06
ENSG00000255422.1	AP002954.4	chr11:118571136-118580538,+	lncRNA_intergenic	0.743617	4.67547	3.82674e-05	0.00220709
CATG00000007848.1	CATG00000007848.1	chr12:7649614-7650294,+	lncRNA_divergent	0.744703	6.7999	5.24534e-08	1.09653e-05
CATG00000117071.1	CATG00000117071.1	chr10:3473880-3511411,-	lncRNA_intergenic	0.744839	5.44787	3.51244e-06	0.00032849
CATG00000111739.1	CATG00000111739.1	chrX:80937470-80938100,+	lncRNA_intergenic	0.745111	5.02677	1.29855e-05	0.000941805
ENSG00000229989.3	MIR181A1HG	chr1:198776697-198994753,-	lncRNA_intergenic	0.748653	5.13111	9.401e-06	0.000735179
CATG00000008146.1	CATG00000008146.1	chr12:16265807-16485575,+	lncRNA_antisense	0.750704	5.07656	1.11316e-05	0.000847713
ENSG00000259375.1	RP11-815J21.2	chr15:86119329-86123617,-	lncRNA_divergent	0.759104	4.11936	0.000204884	0.00828983
CATG00000050209.1	CATG00000050209.1	chr2:145257189-145273731,-	lncRNA_sense_intronic	0.759519	9.51436	1.75071e-11	1.38261e-08
ENSG00000248187.1	RP11-184M15.1	chr4:129488687-129491643,-	lncRNA_intergenic	0.762851	7.28088	1.20128e-08	2.87807e-06
CATG00000001975.1	CATG00000001975.1	chr11:33722605-33732605,+	lncRNA_divergent	0.762991	5.98927	6.49226e-07	8.04852e-05
CATG00000023546.1	CATG00000023546.1	chr15:72491503-72492232,+	lncRNA_divergent	0.762991	5.22904	6.9377e-06	0.000582395
CATG00000112739.1	CATG00000112739.1	chrX:147133532-147134444,+	lncRNA_intergenic	0.763965	7.81333	2.40646e-09	8.84707e-07
ENSG00000230269.2	RP1-40E16.9	chr6:3179838-3383412,-	lncRNA_intergenic	0.76536	4.72287	3.3099e-05	0.00198808
ENSG00000219665.4	CTD-2006C1.2	chr19:12098471-12157090,+	lncRNA_intergenic	0.766758	4.94121	1.6914e-05	0.00117096
ENSG00000226380.3	MIR29B1	chr7:130534235-130687145,-	lncRNA_intergenic	0.767457	3.34815	0.00187956	0.0401584
CATG00000086716.1	CATG00000086716.1	chr6:158270803-158282090,+	lncRNA_sense_intronic	0.767597	4.25558	0.000136487	0.0059883
CATG00000072615.1	CATG00000072615.1	chr4:56782227-56815238,-	lncRNA_divergent	0.76956	3.50122	0.00122689	0.0298983
ENSG00000265477.1	RP11-720L2.2	chr18:423744-424323,-	lncRNA_sense_intronic	0.76956	5.29128	5.7179e-06	0.000484466
ENSG00000245164.2	LINC00861	chr8:126871965-126963493,-	lncRNA_intergenic	0.771387	3.42872	0.00150299	0.0344976
ENSG00000104691.10	UBXN8	chr8:30585562-30625138,+	lncRNA_intergenic	0.771809	5.43412	3.6661e-06	0.000339523
CATG00000045675.1	CATG00000045675.1	chr2:178701307-178701655,+	lncRNA_antisense	0.77195	4.92053	1.80282e-05	0.00122037
ENSG00000258667.1	HIF1A-AS2	chr14:61909694-62219429,-	lncRNA_divergent	0.772091	4.59548	4.88528e-05	0.00266416
ENSG00000262179.2	RP1-302G2.5	chr6:44184665-44185973,+	lncRNA_intergenic	0.772795	4.39494	8.97623e-05	0.00425012
ENSG00000251034.1	RP11-582J16.4	chr8:22398358-22402916,-	lncRNA_divergent	0.774065	3.85257	0.000448878	0.0147707
ENSG00000226328.2	CTA-217C2.1	chr22:45528896-45559692,-	lncRNA_divergent	0.774489	4.52179	6.11322e-05	0.00316389
CATG00000032371.1	CATG00000032371.1	chr17:72517176-72531435,+	lncRNA_divergent	0.776186	6.09178	4.71665e-07	6.17013e-05
ENSG00000260101.1	RP11-568N6.1	chr2:64747476-64752545,-	lncRNA_divergent	0.776894	4.35391	0.000101583	0.00469862
CATG00000008983.1	CATG00000008983.1	chr12:52887386-52911423,+	lncRNA_intergenic	0.776894	4.93877	1.70419e-05	0.00117221
ENSG00000236914.3	RP11-1008C21.2	chr15:38296832-38365921,-	lncRNA_intergenic	0.779876	3.70178	0.000693985	0.0201605
CATG00000082541.1	CATG00000082541.1	chr6:6174921-6185408,+	lncRNA_sense_intronic	0.780018	4.0464	0.000254295	0.00966404
CATG00000002557.1	CATG00000002557.1	chr11:63335025-63340826,+	lncRNA_intergenic	0.78016	3.72425	0.000650605	0.0192615
ENSG00000233429.5	HOTAIRM1	chr7:27135194-27144924,+	lncRNA_divergent	0.781299	4.06189	0.000242915	0.00940051
CATG00000110068.1	CATG00000110068.1	chr9:137733289-137736007,-	lncRNA_sense_intronic	0.78187	4.1297	0.000198689	0.00813175
ENSG00000234076.1	TPRG1-AS1	chr3:188651036-188666776,-	lncRNA_divergent	0.782726	3.75288	0.00059912	0.0180438
ENSG00000237513.1	RP11-325F22.2	chr7:104581391-104644832,+	lncRNA_intergenic	0.78573	4.39428	8.99427e-05	0.00425012
ENSG00000259834.1	RP11-284N8.3	chr1:111196166-111217440,-	lncRNA_intergenic	0.78573	4.09468	0.000220448	0.00876519
ENSG00000172965.10	MIR4435-1HG	chr2:111964779-112429070,-	lncRNA_intergenic	0.786447	6.76479	5.84506e-08	1.17579e-05
ENSG00000228106.1	RP11-452F19.3	chr1:222988390-223029247,+	lncRNA_sense_intronic	0.78659	5.88275	9.05029e-07	0.00010781
ENSG00000261490.1	RP11-448G15.3	chr4:10052991-10079054,-	lncRNA_intergenic	0.787164	4.00484	0.000287447	0.0105676
ENSG00000234147.1	RP3-460G2.2	chr6:141124446-141219561,-	lncRNA_intergenic	0.787164	4.98553	1.47511e-05	0.00105196
ENSG00000224939.1	LINC00184	chr1:234752388-234776198,+	lncRNA_intergenic	0.787452	4.42881	8.10317e-05	0.00392691
ENSG00000251442.1	RP11-792D21.2	chr4:79567148-79612146,+	lncRNA_intergenic	0.788602	5.56314	2.45251e-06	0.000244368
ENSG00000230113.1	AC091177.1	chr17:29282935-29284948,-	lncRNA_divergent	0.789609	4.53809	5.81777e-05	0.0030706
ENSG00000197989.9	SNHG12	chr1:28900057-28908384,-	lncRNA_intergenic	0.789609	3.90721	0.000382775	0.0131068
CATG00000038686.1	CATG00000038686.1	chr19:15270446-15272165,+	lncRNA_antisense	0.79033	3.81098	0.000506488	0.0160663
CATG00000015649.1	CATG00000015649.1	chr1:121484151-121485462,+	lncRNA_intergenic	0.790618	4.20607	0.000158268	0.00672262
CATG00000011086.1	CATG00000011086.1	chr1:104695930-104696173,+	lncRNA_intergenic	0.790907	6.56438	1.08599e-07	1.94592e-05
CATG00000059542.1	CATG00000059542.1	chr3:27493948-27518669,+	lncRNA_divergent	0.793942	4.18009	0.000171021	0.00716442
CATG00000094163.1	CATG00000094163.1	chr7:137531642-137544842,+	lncRNA_divergent	0.794087	3.85873	0.000440895	0.014553
CATG00000076708.1	CATG00000076708.1	chr5:92424487-92426530,+	lncRNA_intergenic	0.794811	5.1886	7.86569e-06	0.000642606
CATG00000009086.1	CATG00000009086.1	chr12:55803503-55808933,+	lncRNA_divergent	0.796553	6.14921	3.94405e-07	5.49667e-05
ENSG00000268056.1	CTD-3032J10.2	chr19:17263398-17278842,-	lncRNA_divergent	0.796553	5.85428	9.89088e-07	0.000115248
ENSG00000268355.1	AC006129.1	chr19:42037454-42038534,+	lncRNA_intergenic	0.797862	3.39586	0.0016469	0.0366565
ENSG00000233461.1	RP11-295G20.2	chr1:231651004-231701530,-	lncRNA_divergent	0.798007	4.58562	5.03422e-05	0.00271072
ENSG00000226686.3	AC012309.5	chr19:37742813-38021059,+	lncRNA_intergenic	0.79859	3.67751	0.00074399	0.0210121
CATG00000065058.1	CATG00000065058.1	chr3:72443436-72480572,-	lncRNA_sense_intronic	0.799464	3.71917	0.000660178	0.0194165
ENSG00000237807.3	RP11-400K9.4	chr8:54301036-54436523,-	lncRNA_intergenic	0.799756	3.80904	0.000509346	0.0160663
ENSG00000236753.1	MKLN1-AS2	chr7:130994056-131013012,-	lncRNA_divergent	0.800048	4.63805	4.29025e-05	0.00242013
ENSG00000204272.6	RP11-622K12.1	chrX:56755698-56847196,+	lncRNA_intergenic	0.802386	4.44969	7.60717e-05	0.00375481
CATG00000018513.1	CATG00000018513.1	chr14:35009481-35011360,+	lncRNA_divergent	0.803265	5.29085	5.72553e-06	0.000484466
CATG00000051324.1	CATG00000051324.1	chr2:206544401-206547993,-	lncRNA_divergent	0.803705	3.39929	0.00163129	0.036385
ENSG00000249856.1	CTD-2503O16.4	chr5:74183013-74350277,-	lncRNA_intergenic	0.804731	3.49394	0.00125225	0.0303773
ENSG00000224189.2	HOXD-AS1	chr2:177032916-177053690,-	lncRNA_divergent	0.805025	4.36863	9.71777e-05	0.00451442
CATG00000011503.1	CATG00000011503.1	chr12:25068255-25071056,-	lncRNA_sense_intronic	0.805466	4.9092	1.86686e-05	0.00124397
CATG00000113787.1	CATG00000113787.1	chrX:64961409-64961791,-	lncRNA_antisense	0.808262	3.8735	0.000422339	0.0140932
ENSG00000249464.1	RP11-93L9.1	chr4:124319586-124884251,+	lncRNA_intergenic	0.809	4.37805	9.44572e-05	0.00441691
ENSG00000223478.1	RP11-545E17.3	chr9:131486724-131496038,+	lncRNA_divergent	0.809885	3.95688	0.000330968	0.011762
CATG00000026867.1	CATG00000026867.1	chr16:22584195-22596835,+	lncRNA_intergenic	0.810181	3.64843	0.000808465	0.0222151
ENSG00000226149.1	RP1-69D17.4	chr6:129844323-129920503,-	lncRNA_intergenic	0.811068	3.83783	0.000468522	0.0151598
ENSG00000255197.1	RP11-750H9.5	chr11:47401203-47430741,-	lncRNA_intergenic	0.81166	4.77983	2.77941e-05	0.00171784
ENSG00000271984.1	RP3-337O18.9	chr20:44520181-44525649,-	lncRNA_divergent	0.81166	6.59034	1.0021e-07	1.81083e-05
ENSG00000268810.1	AC007193.9	chr19:46880504-46919721,-	lncRNA_antisense	0.811956	3.30659	0.00210753	0.0434121
ENSG00000224968.1	RP1-35C21.1	chr1:177320716-177339442,+	lncRNA_intergenic	0.813735	3.45409	0.00140021	0.0326659
ENSG00000247774.2	PCED1B-AS1	chr12:47560286-47612208,-	lncRNA_divergent	0.814032	3.61993	0.000876895	0.0236046
CATG00000043249.1	CATG00000043249.1	chr2:69154403-69157218,+	lncRNA_intergenic	0.814478	4.25025	0.000138682	0.00605966
ENSG00000259641.1	RP11-279F6.3	chr15:69884539-69995247,+	lncRNA_intergenic	0.815221	3.68124	0.000736087	0.0208996
ENSG00000268001.1	CTC-241F20.3	chr19:48758946-48761456,+	lncRNA_divergent	0.816114	4.12486	0.000201565	0.00817504
ENSG00000243953.1	RP11-439C8.2	chr3:154533618-154689574,-	lncRNA_intergenic	0.817306	4.52179	6.11318e-05	0.00316389
CATG00000033638.1	CATG00000033638.1	chr17:38612920-38613681,-	lncRNA_antisense	0.817902	4.1247	0.000201663	0.00817504
CATG00000099515.1	CATG00000099515.1	chr8:80414652-80418655,+	lncRNA_intergenic	0.818051	3.2409	0.00252249	0.0492152
CATG00000034259.1	CATG00000034259.1	chr17:62396775-62409937,-	lncRNA_intergenic	0.818201	7.02666	2.61215e-08	5.80197e-06
ENSG00000235385.1	GS1-600G8.5	chrX:13281793-13321528,-	lncRNA_intergenic	0.818648	4.03546	0.000262641	0.00985969
ENSG00000234261.1	RP11-146I2.1	chr6:14406874-15090618,-	lncRNA_intergenic	0.818798	3.28442	0.00223971	0.0452949
ENSG00000255443.1	RP1-68D18.4	chr11:35231890-35236532,-	lncRNA_divergent	0.819844	4.22151	0.000151133	0.0064702
ENSG00000267272.1	RP5-1052I5.1	chr1:87595527-87634881,+	lncRNA_sense_intronic	0.820442	4.21613	0.00015358	0.00654958
ENSG00000235092.1	AC011747.7	chr2:8805934-8825757,-	lncRNA_divergent	0.821341	3.48381	0.00128837	0.0309368
CATG00000067785.1	CATG00000067785.1	chr4:11430299-11446567,+	lncRNA_divergent	0.82254	3.69353	0.000710599	0.0204758
ENSG00000247271.2	ZBED5-AS1	chr11:10878910-11139433,+	lncRNA_divergent	0.82284	3.24795	0.00247448	0.0486746
ENSG00000269968.1	RP5-940J5.9	chr12:6646960-6647469,-	lncRNA_divergent	0.824794	3.86317	0.000435243	0.0143887
ENSG00000231312.2	AC007246.3	chr2:39472248-39892778,+	lncRNA_divergent	0.8263	3.27121	0.00232219	0.0465357
ENSG00000204261.4	TAPSAR1	chr6:32808501-32819619,+	lncRNA_divergent	0.826601	3.35816	0.00182828	0.0395379
ENSG00000262668.1	AJ003147.9	chr16:3238204-3274779,+	lncRNA_intergenic	0.827054	3.35398	0.00184955	0.0397159
CATG00000032222.1	CATG00000032222.1	chr17:66818316-66865838,+	lncRNA_intergenic	0.827355	3.36314	0.00180327	0.0391162
ENSG00000254288.1	RP11-6I2.3	chr8:74964611-75012088,+	lncRNA_intergenic	0.828261	3.52488	0.00114784	0.0286596
CATG00000089946.1	CATG00000089946.1	chr6:129785596-129804212,-	lncRNA_antisense	0.828261	3.57587	0.000993786	0.0258039
ENSG00000215458.4	AP001053.11	chr21:45217945-45235038,-	lncRNA_intergenic	0.828413	3.40069	0.00162496	0.0363213
ENSG00000261644.1	RP11-327F22.2	chr16:50763644-50775614,-	lncRNA_divergent	0.829774	3.23637	0.00255381	0.0495309
CATG00000061359.1	CATG00000061359.1	chr3:112383997-112700625,+	lncRNA_intergenic	0.830531	4.92573	1.77409e-05	0.00120859
ENSG00000262061.1	RP11-1260E13.4	chr17:181017-183515,+	lncRNA_divergent	0.830531	3.97759	0.000311439	0.0112556
ENSG00000203446.2	AC004988.1	chr7:40576834-40611738,-	lncRNA_antisense	0.830531	4.97185	1.53874e-05	0.00108286
ENSG00000262831.1	RP11-498C9.2	chr17:79801038-79801834,+	lncRNA_antisense	0.830682	4.91578	1.82937e-05	0.00123053
ENSG00000236700.1	LINC01010	chr6:134757581-134829511,+	lncRNA_intergenic	0.831592	3.6627	0.000776177	0.0216345
CATG00000113327.1	CATG00000113327.1	chrX:23093188-23093898,-	lncRNA_divergent	0.831895	3.9964	0.000294685	0.0107965
ENSG00000225670.3	CTA-134P22.2	chr1:159163640-159172256,-	lncRNA_divergent	0.832199	4.02112	0.000273984	0.0101603
CATG00000069210.1	CATG00000069210.1	chr4:84009977-84010467,+	lncRNA_intergenic	0.832654	3.65129	0.000801891	0.0220914
ENSG00000238246.1	RP11-575A19.2	chr10:20355796-20388593,-	lncRNA_antisense	0.83387	3.31836	0.00204045	0.0424474
CATG00000108682.1	CATG00000108682.1	chr9:80839403-80850935,-	lncRNA_divergent	0.834327	3.32654	0.00199501	0.0417055
ENSG00000236094.1	LINC00545	chr13:31437629-31457670,+	lncRNA_intergenic	0.834783	3.87464	0.00042093	0.0140682
ENSG00000204588.5	AC013268.5	chr2:110744194-110765243,+	lncRNA_intergenic	0.83524	4.33851	0.000106404	0.00486879
ENSG00000273382.1	RP5-1065J22.8	chr1:109629716-109633513,-	lncRNA_divergent	0.83524	4.08072	0.00022975	0.00903866
ENSG00000263432.1	RN7SL689P	chr5:122355012-122359455,-	lncRNA_antisense	0.83646	4.05071	0.000251075	0.00957724
ENSG00000267121.1	CTD-2020K17.1	chr17:43268298-43300216,-	lncRNA_divergent	0.837376	3.42523	0.00151768	0.0347226
ENSG00000267601.1	RP11-323N12.5	chr17:76849068-76854659,+	lncRNA_divergent	0.837529	3.52846	0.00113633	0.0284724
ENSG00000238113.2	RP11-262H14.1	chr9:66455749-66470398,+	lncRNA_intergenic	0.837834	3.4102	0.00158258	0.0357471
ENSG00000254418.1	RP11-21L19.1	chr11:14278428-14284598,-	lncRNA_intergenic	0.838599	3.5945	0.000942645	0.0248661
ENSG00000224789.1	AC012363.4	chr2:120899537-120989958,-	lncRNA_intergenic	0.839823	5.35135	4.74349e-06	0.00042144
ENSG00000253982.1	CTD-2336O2.1	chr8:1706421-1712678,-	lncRNA_divergent	0.841664	3.26158	0.00238412	0.0474665
CATG00000113156.1	CATG00000113156.1	chrX:13254711-13269338,-	lncRNA_intergenic	0.841971	3.35259	0.00185668	0.0398289
ENSG00000271643.1	RP11-10C24.3	chr3:33823606-33840482,-	lncRNA_divergent	0.842739	3.44253	0.00144618	0.0334819
ENSG00000204044.5	RP11-465L10.10	chr20:44636798-44650526,-	lncRNA_divergent	0.845665	3.25944	0.00239806	0.0476029
ENSG00000265975.1	CTB-41I6.2	chr17:8870616-8880312,+	lncRNA_intergenic	0.845973	4.24247	0.000141951	0.00616462
CATG00000006850.1	CATG00000006850.1	chr11:105423948-105831786,-	lncRNA_antisense	0.846282	4.06238	0.000242562	0.00940051
CATG00000063762.1	CATG00000063762.1	chr3:12233870-12275757,-	lncRNA_intergenic	0.846282	3.96876	0.000319624	0.0114736
ENSG00000229874.2	RP11-312O7.2	chr1:206113178-206137785,-	lncRNA_intergenic	0.847209	3.6194	0.000878233	0.0236046
ENSG00000227076.1	RP11-4C20.4	chr10:129717792-129734616,+	lncRNA_sense_intronic	0.847363	3.25338	0.00243806	0.0481755
ENSG00000006062.9	MAP3K14	chr17:43340199-43394383,-	lncRNA_intergenic	0.848291	4.14479	0.000189976	0.00785049
ENSG00000245954.2	RP11-18H21.1	chr4:153021954-153036966,+	lncRNA_intergenic	0.850771	3.77125	0.000568193	0.0174225
ENSG00000236977.1	ANKRD44-IT1	chr2:198114881-198167288,-	lncRNA_sense_intronic	0.852324	3.36911	0.00177376	0.0386332
ENSG00000253522.2	MIR146A	chr5:159865601-159943125,+	lncRNA_intergenic	0.852791	4.07532	0.000233454	0.00913382
ENSG00000215533.4	LINC00189	chr21:30565663-30741828,+	lncRNA_sense_intronic	0.852946	3.33784	0.00193384	0.0408523
ENSG00000269292.1	CTB-12A17.3	chr19:47111023-47114037,-	lncRNA_divergent	0.854036	4.59833	4.84301e-05	0.00264788
ENSG00000269973.1	RP11-95D17.1	chr2:10076480-10079719,+	lncRNA_intergenic	0.854192	3.8665	0.000431037	0.0142939
ENSG00000226266.2	AC009961.3	chr2:160392775-160568945,-	lncRNA_divergent	0.855439	3.48696	0.00127703	0.0307338
ENSG00000251301.2	RP11-81H14.2	chr12:68726410-68856819,-	lncRNA_intergenic	0.855907	3.39624	0.00164519	0.0366565
ENSG00000232533.1	AC093673.5	chr7:143076785-143078056,-	lncRNA_divergent	0.856063	3.90843	0.000381411	0.0130963
ENSG00000224649.1	AF124730.4	chr21:30553538-30567273,-	lncRNA_intergenic	0.85622	4.49064	6.71929e-05	0.00341946
ENSG00000254192.1	CTC-558O2.2	chr5:168081357-168094766,+	lncRNA_intergenic	0.857314	3.95514	0.000332658	0.0117829
CATG00000000335.1	CATG00000000335.1	chr10:89821802-89864150,-	lncRNA_intergenic	0.858722	3.7898	0.000538519	0.0167633
CATG00000104750.1	CATG00000104750.1	chr9:13785060-13790859,+	lncRNA_intergenic	0.858879	3.4945	0.00125027	0.0303638
ENSG00000271856.1	RP11-861A13.4	chr3:107843447-107862143,+	lncRNA_intergenic	0.86029	3.80491	0.00051547	0.0161876
ENSG00000230539.1	AOAH-IT1	chr7:36637326-36642984,-	lncRNA_sense_intronic	0.861389	3.84279	0.000461814	0.0150642
CATG00000019711.1	CATG00000019711.1	chr14:81712800-81879812,+	lncRNA_divergent	0.862332	4.7287	3.25133e-05	0.00196397
CATG00000011538.1	CATG00000011538.1	chr12:25532218-25539133,-	lncRNA_intergenic	0.862332	3.62458	0.000865368	0.0233277
ENSG00000255503.1	RP11-113K21.4	chr11:82783444-82829575,-	lncRNA_intergenic	0.863119	3.35477	0.0018455	0.0397159
CATG00000059666.1	CATG00000059666.1	chr3:30333976-30349398,+	lncRNA_intergenic	0.863592	3.28535	0.00223399	0.0452861
ENSG00000250186.3	RP11-1079K10.4	chr17:47481676-47484216,+	lncRNA_antisense	0.86438	3.55883	0.00104291	0.0267334
ENSG00000261771.1	DYX1C1-CCPG1	chr15:55647446-55790586,-	lncRNA_intergenic	0.864853	3.97152	0.000317044	0.0114002
ENSG00000266835.1	RP11-838N2.4	chr18:3466306-3486919,+	lncRNA_intergenic	0.864853	3.75083	0.000602667	0.0181251
CATG00000023114.1	CATG00000023114.1	chr15:56387080-56389584,+	lncRNA_sense_intronic	0.865326	3.4627	0.00136689	0.0321702
ENSG00000243510.2	RN7SL111P	chr2:118771484-118773344,+	lncRNA_divergent	0.865958	3.42714	0.00150963	0.0345767
ENSG00000261105.1	RP11-173B14.5	chr13:76170163-76210290,-	lncRNA_divergent	0.866748	3.51662	0.00117487	0.0291638
ENSG00000267278.1	MAP3K14-AS1	chr17:43325301-43348948,+	lncRNA_intergenic	0.867855	3.23741	0.00254659	0.049519
ENSG00000250548.2	RP11-47I22.2	chr14:62021978-62085692,-	lncRNA_divergent	0.868489	4.06862	0.00023813	0.00927259
CATG00000105272.1	CATG00000105272.1	chr9:34107419-34125275,+	lncRNA_antisense	0.86944	3.6406	0.000826737	0.0226114
ENSG00000258232.2	RP11-161H23.5	chr12:49658939-49666993,-	lncRNA_antisense	0.870392	3.60432	0.000916707	0.0244337
ENSG00000264044.1	RP11-192H23.7	chr17:26960234-26962968,+	lncRNA_divergent	0.871822	3.81632	0.000498709	0.015943
ENSG00000130600.11	H19	chr11:2016403-2022496,-	lncRNA_intergenic	0.871822	3.50665	0.00120829	0.0297416
ENSG00000227400.2	AC012501.2	chr2:154197530-154449801,-	lncRNA_intergenic	0.871981	4.39093	9.08551e-05	0.00427661
ENSG00000259276.1	RP11-815J21.3	chr15:86164495-86234996,-	lncRNA_divergent	0.872777	3.47431	0.00132314	0.0315233
ENSG00000223799.1	IL10RB-AS1	chr21:34636178-34639652,-	lncRNA_divergent	0.873892	3.34587	0.00189143	0.0402908
CATG00000057713.1	CATG00000057713.1	chr22:39462340-39472315,+	lncRNA_sense_intronic	0.875807	3.38894	0.00167887	0.0371739
ENSG00000242998.2	RN7SL379P	chrX:95277871-95278644,+	lncRNA_intergenic	0.876286	3.46801	0.0013467	0.0318357
ENSG00000228495.1	LINC01013	chr6:132452232-132490640,+	lncRNA_intergenic	0.878527	3.323	0.00201455	0.0419904
CATG00000041529.1	CATG00000041529.1	chr19:58817328-58838607,-	lncRNA_divergent	0.878527	3.83957	0.000466159	0.0151489
ENSG00000245598.2	DACT3-AS1	chr19:47163571-47180704,+	lncRNA_divergent	0.878687	3.9185	0.000370347	0.012737
CATG00000038679.1	CATG00000038679.1	chr19:14733680-14734907,+	lncRNA_divergent	0.879007	4.34961	0.000102909	0.00474964
ENSG00000224281.4	SLC25A5-AS1	chrX:118578002-118603055,-	lncRNA_divergent	0.880934	3.54692	0.00107862	0.0274455
ENSG00000235740.1	RP11-436I24.1	chr6:143875251-143883156,-	lncRNA_antisense	0.881738	3.2842	0.00224106	0.0452949
ENSG00000237857.2	RP11-435O5.2	chr9:97947559-98189112,-	lncRNA_intergenic	0.881898	4.69198	3.63827e-05	0.00211629
CATG00000081190.1	CATG00000081190.1	chr5:129546850-130331798,-	lncRNA_intergenic	0.882059	3.33761	0.00193504	0.0408523
CATG00000036990.1	CATG00000036990.1	chr18:18510903-18518150,-	lncRNA_intergenic	0.882864	3.8091	0.00050925	0.0160663
CATG00000042287.1	CATG00000042287.1	chr2:31046495-31058200,+	lncRNA_intergenic	0.883347	3.23726	0.00254759	0.049519
CATG00000087643.1	CATG00000087643.1	chr6:18740311-18778779,-	lncRNA_intergenic	0.887223	3.50964	0.00119818	0.0295704
ENSG00000225733.1	FGD5-AS1	chr3:14919069-14989931,-	lncRNA_divergent	0.887709	3.9422	0.000345525	0.0121537
CATG00000049047.1	CATG00000049047.1	chr2:74943534-74968923,-	lncRNA_intergenic	0.888843	3.90284	0.000387685	0.0132266
ENSG00000235522.2	AC009505.2	chr2:106462990-106510453,-	lncRNA_antisense	0.889167	3.5189	0.00116735	0.0290449
ENSG00000236540.3	AC006547.13	chr22:20043621-20052134,-	lncRNA_antisense	0.889491	3.34815	0.00187957	0.0401584
ENSG00000226510.1	UPK1A-AS1	chr19:36157355-36168856,-	lncRNA_divergent	0.890141	3.76037	0.000586309	0.0178059
ENSG00000265500.1	SENP3-EIF4A1	chr17:7451845-7499667,+	lncRNA_sense_intronic	0.892417	3.86962	0.000427142	0.0141868
ENSG00000253161.1	RP11-150O12.1	chr8:37248789-37411701,-	lncRNA_intergenic	0.894372	3.50228	0.00122323	0.0298432
ENSG00000258777.1	HIF1A-AS1	chr14:62144352-62162559,-	lncRNA_divergent	0.898624	3.34296	0.0019067	0.0404946
ENSG00000254400.1	RP11-732A19.8	chr11:6624872-6625667,-	lncRNA_divergent	0.899772	3.3157	0.00205539	0.0426334
CATG00000017762.1	CATG00000017762.1	chr13:91943406-91964759,-	lncRNA_intergenic	0.9001	3.41935	0.00154277	0.0351674
CATG00000025316.1	CATG00000025316.1	chr1:171639744-171640215,+	lncRNA_divergent	0.9001	3.37508	0.00174463	0.0382331
ENSG00000251361.1	CTD-2091N23.1	chr5:92355369-92498193,-	lncRNA_intergenic	0.909508	3.68543	0.000727295	0.0207904
CATG00000068171.1	CATG00000068171.1	chr4:27919357-27958035,+	lncRNA_intergenic	0.927434	3.3697	0.00177085	0.0386332
ENSG00000266037.1	RN7SL3	chr14:50320336-50320652,-	lncRNA_intergenic	0.969997	3.50447	0.00121574	0.0297746
ENSG00000245275.3	SAP30L-AS1	chr5:153708997-153825415,-	lncRNA_divergent	1.05663	-3.61168	0.000897725	0.024048
ENSG00000265490.1	RP11-806L2.6	chr18:693296-712438,+	lncRNA_divergent	1.05991	-3.72388	0.000651294	0.0192615
ENSG00000203506.3	RBMS3-AS2	chr3:29654672-29684300,-	lncRNA_antisense	1.0634	-3.33902	0.00192754	0.0408447
CATG00000026651.1	CATG00000026651.1	chr16:11927463-11936164,+	lncRNA_divergent	1.0708	-3.66956	0.000761091	0.0213255
ENSG00000260608.1	RP11-382A20.7	chr15:83680510-83761673,+	lncRNA_divergent	1.07177	-3.33544	0.00194666	0.0410165
ENSG00000255921.1	RP11-662I13.2	chr12:25101558-25117563,+	lncRNA_intergenic	1.07844	-3.94935	0.00033835	0.0119645
CATG00000093936.1	CATG00000093936.1	chr7:129198133-129199214,+	lncRNA_intergenic	1.08159	-3.82517	0.000486068	0.0156091
ENSG00000225793.2	RP1-234P15.4	chr6:75994314-76015482,+	lncRNA_divergent	1.08159	-3.93275	0.000355212	0.0123559
CATG00000094540.1	CATG00000094540.1	chr7:149066897-149068696,+	lncRNA_intergenic	1.08159	-3.99467	0.000296189	0.0108249
CATG00000029272.1	CATG00000029272.1	chr16:51750352-51808962,-	lncRNA_intergenic	1.08199	-3.24969	0.00246274	0.0485333
ENSG00000235652.3	RP11-545I5.3	chr6:146136031-146207721,+	lncRNA_divergent	1.08298	-3.47644	0.00131529	0.0313712
ENSG00000238755.3	RP11-23D24.2	chr3:153097231-153697928,-	lncRNA_intergenic	1.08436	-3.37813	0.00172998	0.0379901
ENSG00000253452.1	RP11-473J6.1	chr8:35719848-35856903,+	lncRNA_intergenic	1.08912	-3.4152	0.00156068	0.035478
ENSG00000250155.1	CTD-2353F22.1	chr5:36631955-36725288,-	lncRNA_intergenic	1.08931	-3.95812	0.000329764	0.01175
ENSG00000250716.1	RP11-121L11.2	chr5:3496343-3504106,-	lncRNA_sense_intronic	1.0915	-3.63279	0.000845358	0.0229333
CATG00000057251.1	CATG00000057251.1	chr22:24186810-24197640,+	lncRNA_intergenic	1.0923	-3.72578	0.000647742	0.0192365
ENSG00000264676.1	RN7SL204P	chr2:236980794-236981196,+	lncRNA_sense_intronic	1.0929	-3.73454	0.000631619	0.0188364
CATG00000056339.1	CATG00000056339.1	chr21:10546174-10597517,-	lncRNA_intergenic	1.0931	-4.43759	7.89083e-05	0.00385921
ENSG00000242759.2	LINC00882	chr3:106403222-106959485,-	lncRNA_intergenic	1.0933	-3.53533	0.0011145	0.0279911
CATG00000072168.1	CATG00000072168.1	chr4:26533451-26559520,-	lncRNA_intergenic	1.09709	-3.41065	0.00158059	0.0357401
CATG00000102152.1	CATG00000102152.1	chr8:32975638-33071288,-	lncRNA_intergenic	1.09749	-3.86434	0.000433755	0.0143617
ENSG00000259240.1	RP11-108K3.1	chr15:51329835-51616633,+	lncRNA_intergenic	1.09809	-3.84799	0.00045489	0.0148996
CATG00000066268.1	CATG00000066268.1	chr3:138591971-138634872,-	lncRNA_intergenic	1.0993	-3.41793	0.0015489	0.0352477
CATG00000049514.1	CATG00000049514.1	chr2:105507806-105546240,-	lncRNA_intergenic	1.1009	-3.35417	0.00184857	0.0397159
CATG00000063145.1	CATG00000063145.1	chr3:185839448-185858041,+	lncRNA_antisense	1.1015	-3.46718	0.00134987	0.0318751
CATG00000040669.1	CATG00000040669.1	chr19:29907859-30097092,-	lncRNA_divergent	1.10331	-3.81424	0.000501725	0.0160154
CATG00000080051.1	CATG00000080051.1	chr5:64379840-64396789,-	lncRNA_intergenic	1.10331	-4.018	0.000276523	0.0102189
ENSG00000227186.1	RP11-77G23.5	chr10:76782264-76784787,-	lncRNA_divergent	1.10452	-4.15792	0.000182695	0.00759378
ENSG00000226824.2	RP4-756H11.3	chr7:66119554-66134842,+	lncRNA_sense_intronic	1.10472	-3.40183	0.00161981	0.0362807
CATG00000078757.1	CATG00000078757.1	chr5:173205273-173223519,+	lncRNA_intergenic	1.10492	-3.81235	0.000504486	0.0160555
CATG00000088944.1	CATG00000088944.1	chr6:77501921-78078862,-	lncRNA_intergenic	1.10513	-6.29737	2.48711e-07	3.82493e-05
ENSG00000247867.2	CTD-2530H12.1	chr11:75469500-75479744,-	lncRNA_divergent	1.10694	-3.46102	0.00137334	0.0322507
CATG00000067038.1	CATG00000067038.1	chr3:181422302-181445748,-	lncRNA_divergent	1.10735	-3.32831	0.00198527	0.0416243
CATG00000002463.1	CATG00000002463.1	chr11:60929061-60933796,+	lncRNA_divergent	1.10997	-4.04941	0.000252042	0.00959696
CATG00000043868.1	CATG00000043868.1	chr2:97617119-97633283,+	lncRNA_antisense	1.1118	-3.46562	0.00135577	0.0319437
ENSG00000230628.1	RP4-781K5.6	chr1:234805269-234836038,-	lncRNA_intergenic	1.11261	-3.40841	0.00159046	0.0358114
ENSG00000249825.1	CTD-2201I18.1	chr5:79348197-79421561,-	lncRNA_antisense	1.11322	-3.57045	0.00100918	0.0260834
ENSG00000260493.1	RP11-219B4.7	chr8:86075530-86090987,-	lncRNA_divergent	1.11362	-3.49691	0.00124185	0.0301938
CATG00000057088.1	CATG00000057088.1	chr1:44672772-44679050,-	lncRNA_divergent	1.11383	-3.40243	0.00161711	0.0362583
CATG00000023949.1	CATG00000023949.1	chr15:86380533-86445054,+	lncRNA_intergenic	1.11464	-3.38789	0.00168376	0.0372025
CATG00000064514.1	CATG00000064514.1	chr3:46682348-46702762,-	lncRNA_intergenic	1.11545	-3.34107	0.00191668	0.040666
CATG00000071930.1	CATG00000071930.1	chr4:17151898-17419719,-	lncRNA_intergenic	1.11627	-3.29859	0.00215435	0.0441703
CATG00000074737.1	CATG00000074737.1	chr4:184538541-184539889,-	lncRNA_sense_intronic	1.11647	-3.36741	0.0017821	0.0386962
CATG00000095379.1	CATG00000095379.1	chr7:20973345-21003787,-	lncRNA_intergenic	1.11668	-5.03097	1.28183e-05	0.000935288
ENSG00000203650.3	RP4-562J12.2	chrX:117973543-118015978,+	lncRNA_intergenic	1.11688	-3.31441	0.00206271	0.0427021
ENSG00000259152.1	RP11-100M12.2	chr15:27667520-27673484,+	lncRNA_sense_intronic	1.11708	-3.77377	0.000564069	0.0173357
CATG00000082615.1	CATG00000082615.1	chr6:8102990-8153437,+	lncRNA_divergent	1.11729	-3.36836	0.00177742	0.038634
CATG00000028782.1	CATG00000028782.1	chr16:15474788-15489887,-	lncRNA_divergent	1.11851	-3.25476	0.00242891	0.0480965
CATG00000034170.1	CATG00000034170.1	chr1:212588328-212589861,+	lncRNA_divergent	1.11892	-3.23281	0.00257863	0.0497144
ENSG00000255021.1	RP11-536I6.2	chr3:14313608-14345344,-	lncRNA_intergenic	1.11892	-3.33876	0.00192893	0.0408447
ENSG00000269609.1	RP11-18I14.10	chr10:104209596-104220863,+	lncRNA_divergent	1.11953	-3.63999	0.000828189	0.0226114
ENSG00000238164.2	RP3-395M20.8	chr1:2472390-2488459,-	lncRNA_divergent	1.11953	-4.28468	0.000125086	0.0055567
ENSG00000189229.10	AC069277.2	chr3:6549487-6736485,+	lncRNA_intergenic	1.11974	-3.71017	0.00067747	0.0198147
CATG00000085306.1	CATG00000085306.1	chr6:110796748-110881453,+	lncRNA_divergent	1.11974	-3.24684	0.002482	0.0487326
ENSG00000250751.1	RP11-613C6.2	chr17:47785147-47797962,+	lncRNA_divergent	1.11994	-3.34532	0.00189432	0.040294
CATG00000052401.1	CATG00000052401.1	chr20:6035538-6270504,+	lncRNA_divergent	1.12014	-3.6449	0.000816662	0.0224114
ENSG00000205444.2	RP4-529N6.1	chr6:4610825-4612102,+	lncRNA_intergenic	1.12014	-3.24869	0.00246945	0.0486206
CATG00000113809.1	CATG00000113809.1	chrX:68014149-68048682,-	lncRNA_divergent	1.12096	-3.45755	0.00138671	0.032422
ENSG00000260032.1	LINC00657	chr20:34632987-34638868,-	lncRNA_intergenic	1.12239	-3.55524	0.00105357	0.026969
ENSG00000256458.1	RP11-363J17.1	chr2:204191375-204193586,-	lncRNA_divergent	1.1226	-3.74268	0.000616986	0.0184775
CATG00000112117.1	CATG00000112117.1	chrX:109561479-109577384,+	lncRNA_divergent	1.12362	-3.38053	0.00171851	0.0377772
CATG00000030748.1	CATG00000030748.1	chr17:13444767-13454311,+	lncRNA_divergent	1.12424	-3.35087	0.00186552	0.0399784
CATG00000101425.1	CATG00000101425.1	chr8:2142308-2143058,-	lncRNA_intergenic	1.12424	-3.37274	0.00175602	0.0383644
ENSG00000126005.11	MMP24-AS1	chr20:33804265-33873954,-	lncRNA_sense_intronic	1.12608	-3.48325	0.0012904	0.0309508
CATG00000088994.1	CATG00000088994.1	chr6:79550527-79577207,-	lncRNA_divergent	1.12629	-3.93136	0.000356667	0.0123662
ENSG00000267122.1	AC004490.1	chr19:2212028-2215564,-	lncRNA_antisense	1.12629	-4.12862	0.000199326	0.00813381
CATG00000019247.1	CATG00000019247.1	chr14:64108779-64132575,+	lncRNA_divergent	1.1267	-3.96126	0.000326737	0.01167
CATG00000064437.1	CATG00000064437.1	chr3:44067278-44073193,-	lncRNA_intergenic	1.12691	-3.90424	0.000386108	0.0131939
ENSG00000232153.2	AC073218.3	chr2:34947488-34962424,-	lncRNA_intergenic	1.12691	-3.3465	0.00188816	0.0402701
ENSG00000263089.1	RP11-166P13.4	chr17:55169506-55173788,-	lncRNA_divergent	1.12732	-3.33361	0.00195652	0.0411428
CATG00000084104.1	CATG00000084104.1	chr6:52680242-52691439,+	lncRNA_intergenic	1.12773	-3.34824	0.00187911	0.0401584
ENSG00000231231.1	AP001422.3	chr21:39594992-39705939,-	lncRNA_intergenic	1.12773	-3.87929	0.000415271	0.0139446
CATG00000038025.1	CATG00000038025.1	chr18:72877271-72882608,-	lncRNA_intergenic	1.12773	-4.18767	0.000167197	0.00701801
CATG00000112389.1	CATG00000112389.1	chrX:122866354-122868350,+	lncRNA_divergent	1.12814	-3.97791	0.000311149	0.0112556
CATG00000096681.1	CATG00000096681.1	chr7:102016706-102036564,-	lncRNA_divergent	1.12855	-3.44902	0.00142021	0.0330602
ENSG00000222102.1	RN7SKP232	chr5:151083850-151084140,-	lncRNA_intergenic	1.12917	-3.40614	0.00160052	0.035924
CATG00000055425.1	CATG00000055425.1	chr20:61576926-61583945,-	lncRNA_divergent	1.12979	-3.46182	0.00137026	0.0322138
CATG00000039846.1	CATG00000039846.1	chr19:55959356-55960884,+	lncRNA_intergenic	1.13041	-3.23635	0.00255391	0.0495309
CATG00000065973.1	CATG00000065973.1	chr3:123819331-123874129,-	lncRNA_antisense	1.13041	-3.56772	0.00101702	0.0262224
ENSG00000244675.2	AC108676.1	chr3:194216774-194248147,-	lncRNA_intergenic	1.13041	-3.59816	0.00093291	0.0247039
CATG00000053456.1	CATG00000053456.1	chr20:47099588-47107082,+	lncRNA_intergenic	1.13061	-3.2547	0.0024293	0.0480965
ENSG00000250041.2	CTD-2003C8.2	chr11:10905668-10922015,-	lncRNA_intergenic	1.13164	-3.68043	0.000737789	0.020901
ENSG00000231969.1	AC144449.1	chr2:150443852-150707590,+	lncRNA_divergent	1.13206	-3.39173	0.00166593	0.0369872
ENSG00000226864.1	RP11-500G22.2	chr10:123686291-123717352,+	lncRNA_divergent	1.13247	-4.058	0.000245725	0.00945777
ENSG00000258884.1	CTD-3035D6.2	chr14:91285724-91294508,-	lncRNA_intergenic	1.13288	-3.59346	0.00094543	0.0248661
ENSG00000234707.2	RP11-745C15.2	chr7:54827039-54909178,+	lncRNA_divergent	1.13371	-3.50372	0.0012183	0.0297746
ENSG00000244055.1	AC007566.10	chr7:92086831-92125458,+	lncRNA_intergenic	1.13392	-3.54243	0.00109239	0.027664
ENSG00000257259.1	RP11-767I20.1	chr12:58959743-59175498,-	lncRNA_antisense	1.13412	-3.59891	0.000930924	0.0246892
ENSG00000254319.1	RP11-134O21.1	chr8:2519966-2585992,-	lncRNA_intergenic	1.13454	-4.71084	3.43414e-05	0.00203168
CATG00000021540.1	CATG00000021540.1	chr14:73494456-73514894,-	lncRNA_intergenic	1.13454	-3.24504	0.00249421	0.048826
CATG00000049293.1	CATG00000049293.1	chr2:91946182-91956090,-	lncRNA_intergenic	1.13495	-3.26754	0.00234561	0.0469189
CATG00000076850.1	CATG00000076850.1	chr1:153557489-153561292,-	lncRNA_intergenic	1.13495	-3.88999	0.000402515	0.0135804
ENSG00000253871.1	RP11-756K15.2	chr8:58256366-58277416,+	lncRNA_intergenic	1.13537	-3.46832	0.00134557	0.0318357
ENSG00000260404.2	RP11-384K6.6	chr4:119512947-119567250,+	lncRNA_intergenic	1.13578	-3.27285	0.00231176	0.0464159
CATG00000105095.1	CATG00000105095.1	chr9:26066675-26149831,+	lncRNA_intergenic	1.1364	-4.34608	0.00010401	0.00477974
ENSG00000225880.4	LINC00115	chr1:91421-762886,-	lncRNA_sense_intronic	1.13661	-3.44728	0.00142713	0.0331849
ENSG00000263011.1	RP11-473M20.11	chr16:3156301-3161222,+	lncRNA_intergenic	1.13702	-3.65722	0.000788428	0.0218333
ENSG00000269352.1	AC018766.5	chr19:50359540-50363440,-	lncRNA_divergent	1.13723	-4.13927	0.000193114	0.00794937
ENSG00000255008.2	AP000442.4	chr11:59327670-59333598,-	lncRNA_intergenic	1.13765	-3.45809	0.00138464	0.0324091
CATG00000075191.1	CATG00000075191.1	chr5:14402995-14405045,+	lncRNA_sense_intronic	1.13848	-3.36934	0.00177262	0.0386332
ENSG00000260803.1	Z84812.4	chr16:67514-85168,-	lncRNA_intergenic	1.13868	-4.96973	1.54888e-05	0.0010864
CATG00000111066.1	CATG00000111066.1	chrX:44756403-44770244,+	lncRNA_sense_intronic	1.1391	-3.77045	0.000569503	0.0174225
CATG00000106192.1	CATG00000106192.1	chr9:96433408-96435103,+	lncRNA_sense_intronic	1.13972	-3.43034	0.00149621	0.0343789
CATG00000100835.1	CATG00000100835.1	chr8:128766729-128773606,+	lncRNA_intergenic	1.13972	-3.74218	0.000617885	0.0184785
ENSG00000254823.1	RP11-109E10.1	chr11:123171999-123185503,-	lncRNA_sense_intronic	1.13993	-3.6529	0.000798217	0.0220471
ENSG00000273247.1	RP11-83A24.2	chr4:140315715-140375195,-	lncRNA_divergent	1.14014	-4.03746	0.000261098	0.00981902
ENSG00000264107.1	RP11-848P1.5	chr17:29417642-29423011,-	lncRNA_divergent	1.14056	-3.49174	0.00126001	0.0304963
ENSG00000261404.1	AC009120.4	chr16:74088050-74330625,-	lncRNA_divergent	1.14056	-3.77902	0.000555577	0.0171938
ENSG00000230590.3	FTX	chrX:73183790-73513365,-	lncRNA_intergenic	1.14056	-3.99269	0.000297916	0.0108589
ENSG00000227598.1	RP1-167A14.2	chr6:167376520-167413399,-	lncRNA_divergent	1.14139	-3.35683	0.00183504	0.0395638
ENSG00000249673.2	NOP14-AS1	chr4:2936643-2963465,+	lncRNA_divergent	1.1416	-3.92743	0.000360788	0.0124484
CATG00000082616.1	CATG00000082616.1	chr6:8158414-8360186,+	lncRNA_intergenic	1.14222	-4.71544	3.38611e-05	0.00201682
CATG00000011962.1	CATG00000011962.1	chr12:51936254-51986260,-	lncRNA_intergenic	1.14243	-3.57123	0.00100694	0.026057
ENSG00000267436.1	AC005786.7	chr19:3544199-3557567,+	lncRNA_divergent	1.14326	-3.68475	0.000728718	0.0207904
CATG00000097612.1	CATG00000097612.1	chr7:156181597-156195138,-	lncRNA_intergenic	1.14368	-4.32424	0.000111074	0.00501785
CATG00000111307.1	CATG00000111307.1	chrX:54208958-54224386,+	lncRNA_divergent	1.14389	-3.72981	0.000640278	0.019068
ENSG00000179406.6	LINC00174	chr7:65821876-65958543,-	lncRNA_antisense	1.14452	-3.59196	0.000949464	0.0249328
ENSG00000234229.3	RP11-308N19.4	chr9:109378354-109501258,+	lncRNA_intergenic	1.14493	-3.32759	0.00198925	0.0416576
ENSG00000250103.1	RP11-380D23.2	chr4:111444119-111536980,-	lncRNA_intergenic	1.14514	-4.24313	0.00014167	0.00616462
ENSG00000226752.3	PSMD5-AS1	chr9:123605362-123616695,+	lncRNA_divergent	1.1466	-3.70834	0.000681043	0.0198658
ENSG00000261761.2	RP11-103J17.2	chr4:37003434-37030591,+	lncRNA_intergenic	1.14681	-3.77367	0.000564226	0.0173357
ENSG00000256116.1	RP11-783K16.14	chr11:63996397-64001848,-	lncRNA_divergent	1.14681	-3.82459	0.000486882	0.0156117
ENSG00000200630.1	Y_RNA	chr8:13017119-13040052,+	lncRNA_sense_intronic	1.14765	-3.5415	0.00109526	0.0276708
ENSG00000256690.1	RP11-727F15.9	chr11:62599716-62607610,+	lncRNA_divergent	1.14807	-3.31178	0.00207767	0.042887
CATG00000061518.1	CATG00000061518.1	chr3:120169993-120175768,+	lncRNA_divergent	1.14954	-3.63529	0.000839347	0.0228733
ENSG00000253434.1	RP11-1101K5.1	chr8:112388867-112555213,+	lncRNA_intergenic	1.15017	-4.69592	3.59468e-05	0.00210575
CATG00000078201.1	CATG00000078201.1	chr5:154062295-154104818,+	lncRNA_intergenic	1.15101	-3.45706	0.00138864	0.0324316
ENSG00000254951.3	RP11-494M8.4	chr11:7775940-7927509,-	lncRNA_sense_intronic	1.15164	-6.63631	8.69248e-08	1.62587e-05
ENSG00000177406.4	RP11-218M22.1	chr12:740020-778539,+	lncRNA_divergent	1.15206	-4.09381	0.000221013	0.00876519
ENSG00000231332.2	OOEP-AS1	chr6:74079469-74099082,+	lncRNA_divergent	1.15227	-3.42713	0.00150968	0.0345767
CATG00000008347.1	CATG00000008347.1	chr12:24202848-24273981,+	lncRNA_intergenic	1.15353	-3.25916	0.0023999	0.0476029
CATG00000111502.1	CATG00000111502.1	chrX:68216023-68265102,+	lncRNA_intergenic	1.15353	-3.85117	0.000450705	0.014808
ENSG00000266955.1	RP11-820I16.3	chr18:11993987-11994939,-	lncRNA_antisense	1.15353	-3.40068	0.00162503	0.0363213
ENSG00000226252.1	RP1-18D14.7	chr1:47691359-47698439,+	lncRNA_divergent	1.15437	-3.40643	0.00159924	0.035924
CATG00000058095.1	CATG00000058095.1	chr22:51066698-51078480,+	lncRNA_divergent	1.15458	-3.67539	0.00074852	0.0210841
ENSG00000247735.2	CTD-2574D22.2	chr16:29937627-29943733,+	lncRNA_divergent	1.15563	-4.58657	5.01964e-05	0.00270972
ENSG00000257808.1	RP11-1136G11.8	chr12:53553322-53562271,+	lncRNA_antisense	1.15584	-3.69052	0.00071676	0.0205977
CATG00000037523.1	CATG00000037523.1	chr18:47079318-47088251,-	lncRNA_divergent	1.15627	-3.28767	0.00221985	0.0451228
CATG00000062141.1	CATG00000062141.1	chr1:70881411-70923897,-	lncRNA_antisense	1.15753	-4.10643	0.000212896	0.00858009
ENSG00000231689.1	AC068718.1	chr2:188577543-189156547,-	lncRNA_intergenic	1.15795	-3.55877	0.00104311	0.0267334
CATG00000040186.1	CATG00000040186.1	chr19:7085323-7099556,-	lncRNA_intergenic	1.1588	-3.44601	0.00143221	0.0332669
ENSG00000264569.1	RP13-650J16.1	chr17:79995780-79997256,+	lncRNA_divergent	1.15901	-4.71164	3.42573e-05	0.00203168
CATG00000031420.1	CATG00000031420.1	chr17:40575417-40594029,+	lncRNA_divergent	1.15922	-3.33006	0.00197577	0.0414658
ENSG00000215068.3	AC025171.1	chr5:42813697-43408759,+	lncRNA_intergenic	1.15943	-3.78608	0.000544349	0.0169157
CATG00000095581.1	CATG00000095581.1	chr7:31035051-31035938,-	lncRNA_intergenic	1.15965	-3.95779	0.000330078	0.01175
CATG00000105280.1	CATG00000105280.1	chr9:34352500-34360304,+	lncRNA_intergenic	1.15965	-3.28531	0.00223425	0.0452861
ENSG00000259038.1	CTD-2325P2.4	chr14:69073000-69150162,-	lncRNA_antisense	1.15965	-3.23364	0.00257282	0.0496922
CATG00000116290.1	CATG00000116290.1	chr10:105001433-105021044,+	lncRNA_intergenic	1.15986	-3.93141	0.00035661	0.0123662
ENSG00000235437.3	RP11-357C3.3	chrX:62557153-62780937,-	lncRNA_intergenic	1.16028	-5.03204	1.27757e-05	0.000935288
ENSG00000236943.2	RP11-640M9.1	chr1:144456138-144521245,-	lncRNA_intergenic	1.16049	-4.46259	7.31576e-05	0.00364472
ENSG00000261622.1	RP11-484P15.1	chr15:24002253-24186897,+	lncRNA_intergenic	1.1607	-4.24272	0.000141844	0.00616462
ENSG00000257534.1	RP11-834C11.10	chr12:54555849-54558279,-	lncRNA_intergenic	1.1607	-3.46611	0.0013539	0.031935
CATG00000066963.1	CATG00000066963.1	chr3:177638655-177652081,-	lncRNA_intergenic	1.16134	-4.29886	0.000119873	0.00536985
ENSG00000170919.11	TPT1-AS1	chr13:45912844-45972957,+	lncRNA_divergent	1.16176	-4.9081	1.87325e-05	0.00124434
CATG00000106078.1	CATG00000106078.1	chr9:92140910-92172059,+	lncRNA_sense_intronic	1.16197	-3.39204	0.00166449	0.0369872
CATG00000048245.1	CATG00000048245.1	chr2:42268866-42274973,-	lncRNA_divergent	1.16219	-3.89557	0.000396005	0.013382
CATG00000050636.1	CATG00000050636.1	chr2:169272664-169313627,-	lncRNA_divergent	1.1624	-4.20005	0.000161135	0.00681721
ENSG00000214955.5	AP000318.2	chr21:35553010-35743188,+	lncRNA_sense_intronic	1.1624	-4.06468	0.000240917	0.00935716
CATG00000084276.1	CATG00000084276.1	chr6:68567983-68708680,+	lncRNA_intergenic	1.16282	-3.57987	0.000982585	0.025582
ENSG00000179818.9	PCBP1-AS1	chr2:70064889-70316646,-	lncRNA_divergent	1.16304	-3.60138	0.0009244	0.0245467
ENSG00000236663.1	AP001631.9	chr21:44553692-44561760,-	lncRNA_intergenic	1.16346	-3.50627	0.00120958	0.0297416
CATG00000048536.1	CATG00000048536.1	chr2:57486832-58274857,-	lncRNA_divergent	1.16388	-3.33815	0.00193215	0.0408523
CATG00000039369.1	CATG00000039369.1	chr19:42914687-42920220,+	lncRNA_divergent	1.16558	-5.465	3.32994e-06	0.000316983
ENSG00000237886.1	RP11-611D20.2	chr9:139440618-139454939,+	lncRNA_divergent	1.1658	-3.80548	0.00051462	0.0161847
ENSG00000254057.1	RP3-388N13.3	chr8:94846682-94858971,-	lncRNA_intergenic	1.16601	-4.73795	3.16043e-05	0.00191448
ENSG00000273391.1	RP11-634H22.1	chr7:139043146-139044440,-	lncRNA_divergent	1.16643	-4.06074	0.000243746	0.00941557
ENSG00000215256.3	DHRS4-AS1	chr14:24403257-24521734,-	lncRNA_divergent	1.16771	-3.87696	0.000418095	0.0139953
CATG00000102485.1	CATG00000102485.1	chr8:56755033-56757282,-	lncRNA_divergent	1.16835	-3.75994	0.000587044	0.0178059
ENSG00000250220.1	RP11-692D12.1	chr4:74124885-74223433,+	lncRNA_divergent	1.16835	-4.55197	5.57723e-05	0.00296567
ENSG00000229807.5	XIST	chrX:73037610-73072549,-	lncRNA_intergenic	1.16835	-4.79858	2.62394e-05	0.00164182
ENSG00000259349.1	RP11-15E18.1	chr17:58603671-58628159,+	lncRNA_divergent	1.16856	-3.88383	0.000409807	0.0137828
ENSG00000226334.1	RP11-217B7.2	chr9:107689028-107708651,+	lncRNA_intergenic	1.16878	-5.43307	3.67818e-06	0.000339523
ENSG00000226900.1	RP11-432J24.5	chr10:134297819-134350831,-	lncRNA_divergent	1.1692	-3.51934	0.00116591	0.0290429
CATG00000081921.1	CATG00000081921.1	chr5:165454975-165501128,-	lncRNA_intergenic	1.1692	-4.48954	6.7419e-05	0.0034228
ENSG00000188185.7	LINC00265	chr7:39773051-39840858,+	lncRNA_intergenic	1.16942	-3.94175	0.000345979	0.0121537
ENSG00000272431.1	RP11-281O15.8	chr5:178365656-178367993,-	lncRNA_divergent	1.16942	-4.90926	1.86652e-05	0.00124397
ENSG00000234775.1	RP11-335O13.7	chr1:203094174-203099037,-	lncRNA_antisense	1.16963	-4.09842	0.000218014	0.00868917
ENSG00000230303.1	RP11-213G2.2	chr9:88395804-88420519,-	lncRNA_antisense	1.16963	-3.40779	0.00159323	0.0358359
ENSG00000267296.2	CEBPA-AS1	chr19:33793746-33804200,+	lncRNA_divergent	1.17048	-4.21219	0.000155402	0.00661402
CATG00000052862.1	CATG00000052862.1	chr1:28050809-28052273,-	lncRNA_divergent	1.1707	-3.31207	0.00207606	0.042887
CATG00000064267.1	CATG00000064267.1	chr3:39072958-39093435,-	lncRNA_divergent	1.1707	-3.26089	0.0023886	0.0475113
CATG00000002974.1	CATG00000002974.1	chr11:75961772-75963458,+	lncRNA_intergenic	1.17112	-4.34279	0.000105045	0.00481693
ENSG00000204110.6	RP1-153P14.8	chr6:37475124-37520425,+	lncRNA_intergenic	1.17326	-3.60969	0.000902835	0.0241464
ENSG00000269386.1	RAB11B-AS1	chr19:8418164-8455547,-	lncRNA_divergent	1.17391	-3.23874	0.00253733	0.0494131
ENSG00000248103.1	CTC-338M12.9	chr5:180708367-180752469,+	lncRNA_intergenic	1.17498	-4.10621	0.000213039	0.00858009
ENSG00000227704.1	RP1-266L20.4	chr6:170124206-170139633,+	lncRNA_divergent	1.17519	-4.05506	0.000247873	0.00948902
ENSG00000271993.1	RP11-285J16.1	chr3:37217868-37252704,+	lncRNA_divergent	1.17583	-3.25434	0.00243174	0.0481001
ENSG00000244968.2	LIFR-AS1	chr5:38556894-38683531,+	lncRNA_divergent	1.17605	-3.26498	0.00236206	0.0471521
ENSG00000234396.3	RP11-181G12.4	chr1:2130962-2151932,+	lncRNA_divergent	1.17712	-3.50594	0.0012107	0.0297416
ENSG00000247556.2	OIP5-AS1	chr15:41576206-41801066,+	lncRNA_sense_intronic	1.17755	-4.16602	0.000178343	0.00744189
CATG00000041836.1	CATG00000041836.1	chr2:12080142-12082949,+	lncRNA_sense_intronic	1.17755	-3.54792	0.00107559	0.0274012
CATG00000039288.1	CATG00000039288.1	chr1:232765085-232768995,+	lncRNA_divergent	1.17841	-4.39373	9.0093e-05	0.00425012
CATG00000010376.1	CATG00000010376.1	chr12:109711267-109726476,+	lncRNA_antisense	1.17884	-3.63413	0.000842147	0.0228753
ENSG00000231365.1	RP11-418J17.1	chr1:119683040-119818596,+	lncRNA_divergent	1.17906	-4.02576	0.000270266	0.010075
ENSG00000272755.1	RP11-326G21.1	chr1:145003568-145025990,+	lncRNA_antisense	1.17949	-5.09954	1.03671e-05	0.00079804
ENSG00000226419.2	RP11-31F15.1	chr1:113499083-113542118,+	lncRNA_divergent	1.18013	-3.44463	0.00143771	0.0333288
CATG00000025456.1	CATG00000025456.1	chr15:71384858-71385836,-	lncRNA_intergenic	1.18056	-3.61911	0.000878961	0.0236046
CATG00000063479.1	CATG00000063479.1	chr3:195355199-195356008,+	lncRNA_intergenic	1.18056	-3.43907	0.00146022	0.0337337
ENSG00000232396.2	RP1-76B20.11	chr22:30101245-30115914,-	lncRNA_divergent	1.18078	-4.237	0.000144293	0.00624091
ENSG00000259877.1	RP11-46C24.7	chr16:89281638-89284061,-	lncRNA_divergent	1.18099	-3.77087	0.000568811	0.0174225
ENSG00000249436.1	CTD-2023N9.3	chr5:56871924-56913507,+	lncRNA_intergenic	1.18207	-3.49018	0.00126556	0.0305845
CATG00000001087.1	CATG00000001087.1	chr10:123899827-123914680,-	lncRNA_antisense	1.18207	-3.68429	0.000729677	0.0207904
ENSG00000233547.1	RP11-57H14.2	chr10:114703522-114711747,-	lncRNA_divergent	1.18315	-3.53169	0.00112603	0.0282474
CATG00000116480.1	CATG00000116480.1	chr10:115568333-115575406,+	lncRNA_intergenic	1.18315	-3.28691	0.00222449	0.0451742
ENSG00000232104.2	RP11-509J21.1	chr9:3524932-3686128,+	lncRNA_divergent	1.18315	-4.4308	8.05454e-05	0.00391223
ENSG00000236548.1	RP11-510H23.1	chr6:124884421-125284696,-	lncRNA_divergent	1.18358	-3.54296	0.00109077	0.0276557
CATG00000085817.1	CATG00000085817.1	chr6:127195213-127198917,+	lncRNA_intergenic	1.18358	-3.2843	0.00224042	0.0452949
CATG00000087927.1	CATG00000087927.1	chr6:28416685-28457267,-	lncRNA_intergenic	1.18466	-3.54841	0.00107411	0.0273962
ENSG00000225084.1	AL450226.2	chr17:2134608-2139660,+	lncRNA_divergent	1.18488	-3.78126	0.000551995	0.0171078
ENSG00000205959.3	RP11-689P11.2	chr4:8483975-8519004,+	lncRNA_intergenic	1.18509	-4.50363	6.45979e-05	0.00332711
ENSG00000272690.1	RP11-803B1.8	chr3:75484490-75587763,+	lncRNA_divergent	1.18553	-3.29893	0.00215232	0.0441703
ENSG00000246145.1	RP11-346I3.4	chr8:67111201-67344598,-	lncRNA_divergent	1.18574	-4.19454	0.000163807	0.00691656
ENSG00000265185.2	SNORD3B-1	chr17:18965204-18965807,+	lncRNA_intergenic	1.18596	-3.31466	0.00206128	0.0427021
ENSG00000272645.1	RP11-504P24.8	chr1:224138369-224180271,-	lncRNA_intergenic	1.18639	-4.58456	5.05047e-05	0.00271262
CATG00000016285.1	CATG00000016285.1	chr13:111567597-111616481,+	lncRNA_divergent	1.18661	-3.34642	0.00188858	0.0402701
ENSG00000272734.1	ADIRF-AS1	chr10:88724965-88730967,-	lncRNA_sense_intronic	1.18726	-3.61649	0.000885528	0.0237511
CATG00000001399.1	CATG00000001399.1	chr11:3502099-3567512,+	lncRNA_intergenic	1.18769	-4.09088	0.00022294	0.00880324
CATG00000104592.1	CATG00000104592.1	chr9:4741373-4768848,+	lncRNA_divergent	1.18834	-4.51064	6.32369e-05	0.00326489
ENSG00000242288.6	RP11-464F9.1	chr10:75428402-75504540,-	lncRNA_divergent	1.18834	-4.38294	9.3074e-05	0.0043618
ENSG00000224078.8	SNHG14	chr15:25221520-25666706,+	lncRNA_intergenic	1.18964	-4.49074	6.7174e-05	0.00341946
ENSG00000261978.1	CTD-2529O21.2	chr17:77997699-77999906,+	lncRNA_divergent	1.19029	-3.57551	0.000994828	0.0258039
ENSG00000175061.13	C17orf76-AS1	chr17:16342171-16407564,+	lncRNA_antisense	1.19029	-5.04224	1.23791e-05	0.000913357
ENSG00000224660.1	SH3BP5-AS1	chr3:15295689-15306631,+	lncRNA_antisense	1.19116	-6.27735	2.6469e-07	3.97464e-05
ENSG00000179523.4	EIF3J-AS1	chr15:44816257-44829523,-	lncRNA_divergent	1.19138	-3.6313	0.000848966	0.0229436
ENSG00000228327.2	RP11-206L10.2	chr1:676386-762886,-	lncRNA_sense_intronic	1.19138	-4.25612	0.000136266	0.0059883
ENSG00000272411.1	RP11-44B19.1	chr5:148345631-148350152,+	lncRNA_antisense	1.1916	-3.77723	0.000558462	0.0172331
ENSG00000237149.4	ZNF503-AS2	chr10:77158339-77172240,+	lncRNA_intergenic	1.19312	-3.47125	0.00133454	0.0316887
ENSG00000249669.3	MIR143HG	chr5:148786175-148816304,+	lncRNA_divergent	1.19334	-6.36376	2.02343e-07	3.29355e-05
CATG00000069206.1	CATG00000069206.1	chr4:83812561-83814514,+	lncRNA_divergent	1.19355	-3.43112	0.00149296	0.0343412
ENSG00000230068.2	CDC42-IT1	chr1:22385786-22390692,+	lncRNA_sense_intronic	1.19399	-3.23285	0.00257834	0.0497144
CATG00000017091.1	CATG00000017091.1	chr1:148529907-148555088,+	lncRNA_intergenic	1.19508	-3.84316	0.000461319	0.0150642
ENSG00000237975.2	FLG-AS1	chr1:152140638-152339252,+	lncRNA_intergenic	1.19551	-3.65914	0.000784126	0.0217707
CATG00000086709.1	CATG00000086709.1	chr6:158178708-158180977,+	lncRNA_intergenic	1.19551	-4.23589	0.000144773	0.00624898
CATG00000024264.1	CATG00000024264.1	chr1:167424303-167448065,+	lncRNA_antisense	1.19573	-3.29043	0.00220311	0.0448682
ENSG00000264940.2	SNORD3C	chr17:18965243-19093451,-	lncRNA_intergenic	1.19595	-3.54351	0.00108907	0.0276455
ENSG00000225655.1	RP11-143M1.2	chr9:72674-88826,+	lncRNA_intergenic	1.19661	-4.42035	8.31302e-05	0.00400132
CATG00000006181.1	CATG00000006181.1	chr11:75268036-75273108,-	lncRNA_divergent	1.19704	-4.37676	9.48248e-05	0.00442439
CATG00000080218.1	CATG00000080218.1	chr1:161359219-161359715,-	lncRNA_divergent	1.19748	-3.45944	0.0013794	0.0323219
CATG00000047285.1	CATG00000047285.1	chr2:240267368-240268969,+	lncRNA_antisense	1.1977	-3.27847	0.00227651	0.0457943
ENSG00000256540.1	RP11-598F7.6	chr12:266744-291574,-	lncRNA_antisense	1.19792	-3.97227	0.000316348	0.0114002
ENSG00000249487.2	RP11-97O12.2	chr15:89124921-89148516,-	lncRNA_divergent	1.19792	-4.33177	0.000108586	0.00494741
ENSG00000225643.1	RP11-70P17.1	chr1:25907490-25923489,+	lncRNA_intergenic	1.19835	-3.92684	0.000361415	0.0124498
ENSG00000204934.6	ATP6V0E2-AS1	chr7:149557735-149577676,-	lncRNA_divergent	1.19966	-3.32356	0.00201144	0.0419666
ENSG00000262454.1	RP11-65J21.3	chr16:14395241-14429895,+	lncRNA_intergenic	1.2001	-6.30102	2.45904e-07	3.82493e-05
ENSG00000252656.1	RN7SKP88	chr1:145042961-145045593,+	lncRNA_sense_intronic	1.20361	-4.22516	0.000149493	0.00641781
CATG00000051840.1	CATG00000051840.1	chr2:231717763-231729428,-	lncRNA_divergent	1.20383	-3.54626	0.00108064	0.0274643
CATG00000104373.1	CATG00000104373.1	chr10:6182705-6186087,+	lncRNA_intergenic	1.20581	-4.16091	0.000181079	0.0075413
CATG00000087169.1	CATG00000087169.1	chr6:3050973-3053992,-	lncRNA_intergenic	1.20625	-4.7425	3.11674e-05	0.0018934
CATG00000006051.1	CATG00000006051.1	chr11:71412244-71498360,-	lncRNA_divergent	1.20669	-3.84863	0.000454044	0.0148947
CATG00000039306.1	CATG00000039306.1	chr19:40791070-40795689,+	lncRNA_divergent	1.20933	-3.81156	0.000505638	0.0160663
ENSG00000213904.4	LIPE-AS1	chr19:42900763-43158139,+	lncRNA_divergent	1.21176	-4.89956	1.92316e-05	0.00127353
ENSG00000258451.1	RP11-903H12.3	chr14:21153505-21268108,-	lncRNA_antisense	1.21442	-3.87157	0.000424723	0.0141506
ENSG00000242798.1	RP11-506M12.1	chr7:99712837-99724794,-	lncRNA_divergent	1.21486	-3.4772	0.00131249	0.0313395
ENSG00000235703.1	LINC00894	chrX:149106835-149392815,+	lncRNA_divergent	1.21486	-7.71651	3.21694e-09	1.07179e-06
CATG00000064452.1	CATG00000064452.1	chr3:44757099-44771018,-	lncRNA_divergent	1.21508	-5.35347	4.71229e-06	0.00042144
ENSG00000254109.1	RBPMS-AS1	chr8:30232906-30242808,-	lncRNA_divergent	1.2153	-3.899	0.000392057	0.0132907
ENSG00000254862.1	RP11-159H22.2	chr11:27493659-27498014,+	lncRNA_divergent	1.2153	-3.94879	0.000338909	0.0119645
CATG00000082264.1	CATG00000082264.1	chr5:180377927-180472849,-	lncRNA_divergent	1.21575	-4.09139	0.000222603	0.00880324
CATG00000058505.1	CATG00000058505.1	chr22:35735813-35748682,-	lncRNA_divergent	1.21575	-3.28102	0.00226065	0.0455182
ENSG00000241769.3	LINC00893	chrX:148607918-148622462,-	lncRNA_divergent	1.21597	-4.25069	0.000138501	0.00605966
ENSG00000266904.1	LINC00663	chr19:19867181-19887222,-	lncRNA_sense_intronic	1.21841	-3.88539	0.000407951	0.0137421
CATG00000023363.1	CATG00000023363.1	chr15:67133210-67162499,+	lncRNA_intergenic	1.21974	-3.69423	0.000709171	0.0204729
ENSG00000247157.2	RP11-434C1.1	chr12:11705508-11777259,+	lncRNA_intergenic	1.22041	-3.31179	0.00207764	0.042887
ENSG00000245573.3	BDNF-AS	chr11:27528396-27719721,+	lncRNA_divergent	1.22041	-3.41188	0.00157518	0.0356556
ENSG00000253893.2	FAM85B	chr8:7943340-8085890,-	lncRNA_antisense	1.2213	-6.78595	5.47581e-08	1.1227e-05
ENSG00000261621.1	RP11-580I1.2	chr15:24334803-24782667,+	lncRNA_intergenic	1.22219	-3.48791	0.00127363	0.0306866
ENSG00000248275.1	TRIM52-AS1	chr5:180688214-180703420,+	lncRNA_divergent	1.22309	-4.10446	0.000214144	0.00858009
CATG00000053407.1	CATG00000053407.1	chr20:45985631-45990193,+	lncRNA_divergent	1.22353	-3.83179	0.000476822	0.0153816
CATG00000104458.1	CATG00000104458.1	chr10:6534431-6538179,+	lncRNA_divergent	1.22443	-4.47517	7.042e-05	0.0035498
ENSG00000223745.3	RP4-717I23.3	chr1:93725683-93812977,-	lncRNA_divergent	1.22487	-5.46702	3.30906e-06	0.000316983
CATG00000050168.1	CATG00000050168.1	chr2:142357064-142375389,-	lncRNA_sense_intronic	1.22532	-4.43366	7.98533e-05	0.00389637
CATG00000013266.1	CATG00000013266.1	chr12:109551132-109569674,-	lncRNA_divergent	1.22554	-3.52376	0.00115146	0.0287165
ENSG00000236204.1	AC092594.1	chr2:19163656-19547784,-	lncRNA_intergenic	1.22554	-4.05554	0.000247516	0.00948902
CATG00000116428.1	CATG00000116428.1	chr10:113892547-113902423,+	lncRNA_intergenic	1.22621	-3.71951	0.000659541	0.0194165
CATG00000057564.1	CATG00000057564.1	chr22:35738735-35740080,+	lncRNA_sense_intronic	1.22666	-4.34742	0.00010359	0.00477071
ENSG00000248787.1	RP11-666A20.4	chr3:125526709-125709380,-	lncRNA_intergenic	1.22733	-4.92119	1.79912e-05	0.00122037
ENSG00000236154.1	RP11-343J3.2	chr10:71332437-71349562,+	lncRNA_divergent	1.22823	-3.8408	0.000464502	0.0151215
ENSG00000272894.1	RP5-1159O4.1	chr7:7587101-7606643,-	lncRNA_divergent	1.22845	-3.5522	0.00106266	0.0271367
CATG00000022372.1	CATG00000022372.1	chr1:12639335-12640900,+	lncRNA_antisense	1.2298	-4.18952	0.000166279	0.00700093
ENSG00000235688.1	AC116614.1	chr2:944659-949270,-	lncRNA_divergent	1.2298	-5.01391	1.35125e-05	0.000966866
CATG00000110580.1	CATG00000110580.1	chrX:19002312-19101259,+	lncRNA_divergent	1.2307	-4.54184	5.75183e-05	0.00304333
ENSG00000271430.1	RP3-368A4.5	chrX:73315504-73469655,-	lncRNA_sense_intronic	1.2307	-4.59038	4.96176e-05	0.00268754
ENSG00000231327.1	AC016700.5	chr2:70348329-70370733,-	lncRNA_intergenic	1.23114	-4.85575	2.20099e-05	0.0014265
CATG00000117114.1	CATG00000117114.1	chr1:42801046-42804597,+	lncRNA_divergent	1.23227	-3.72029	0.000658048	0.0194074
ENSG00000243069.3	ARHGEF26-AS1	chr3:153740796-153839121,-	lncRNA_divergent	1.23272	-4.39591	8.95e-05	0.00425012
ENSG00000271151.1	RP11-394I13.2	chr2:174828696-174851250,+	lncRNA_divergent	1.23272	-4.48538	6.82747e-05	0.00345801
ENSG00000254844.3	RP11-728F11.3	chr11:117689123-117696473,+	lncRNA_divergent	1.23339	-3.40884	0.00158856	0.0358065
ENSG00000262202.3	SNORD3D	chr17:19015313-19015946,-	lncRNA_intergenic	1.23384	-3.2831	0.00224784	0.045346
ENSG00000246067.3	RAB30-AS1	chr11:82783148-82817761,+	lncRNA_divergent	1.23429	-4.53039	5.95549e-05	0.0031278
ENSG00000201583.1	RN7SKP191	chr9:107859038-107859342,+	lncRNA_sense_intronic	1.23497	-5.21844	7.16986e-06	0.000594875
ENSG00000241316.2	RP11-81N13.1	chr3:67705171-67998137,+	lncRNA_divergent	1.23587	-4.67521	3.82978e-05	0.00220709
CATG00000064271.1	CATG00000064271.1	chr1:82999581-83313888,-	lncRNA_intergenic	1.23587	-5.05995	1.17191e-05	0.000880392
ENSG00000272368.1	RP4-605O3.4	chr12:50497791-50559203,+	lncRNA_antisense	1.23609	-3.57511	0.000995947	0.0258039
ENSG00000206417.4	H1FX-AS1	chr3:129033616-129079620,+	lncRNA_divergent	1.2388	-5.3259	5.13427e-06	0.000445328
CATG00000116884.1	CATG00000116884.1	chr10:131909557-131927140,+	lncRNA_intergenic	1.24061	-3.7928	0.00053387	0.0166916
ENSG00000272752.1	STAG3L5P-PVRIG2P-PILRB	chr7:99817897-99987525,+	lncRNA_intergenic	1.24061	-7.59361	4.65659e-09	1.40427e-06
ENSG00000255243.1	CTD-2507G9.1	chr11:26210355-26229894,+	lncRNA_sense_intronic	1.24129	-4.9844	1.48027e-05	0.00105212
CATG00000014203.1	CATG00000014203.1	chr13:30881341-30919526,+	lncRNA_divergent	1.24174	-3.45952	0.00137909	0.0323219
CATG00000092668.1	CATG00000092668.1	chr7:74998522-74999851,+	lncRNA_sense_intronic	1.24242	-4.93097	1.74565e-05	0.00119686
ENSG00000264304.1	RP11-20B24.7	chr17:27210176-27224900,+	lncRNA_divergent	1.24765	-4.29705	0.000120528	0.00538787
ENSG00000231999.2	RP5-1007M22.2	chr1:90048800-90099024,-	lncRNA_divergent	1.24788	-4.3055	0.000117507	0.00527496
ENSG00000228775.3	WEE2-AS1	chr7:141403142-141438030,-	lncRNA_divergent	1.24924	-5.4557	3.42783e-06	0.000323668
ENSG00000213971.3	RP11-15H20.6	chr19:23241708-23457021,-	lncRNA_sense_intronic	1.25404	-5.59572	2.21565e-06	0.000224973
CATG00000117205.1	CATG00000117205.1	chr10:6280984-6316074,-	lncRNA_divergent	1.25472	-4.04585	0.000254711	0.00966404
ENSG00000224848.1	RP11-535M15.1	chr9:99449339-99536439,+	lncRNA_intergenic	1.25518	-4.62791	4.42512e-05	0.00247008
ENSG00000264112.1	RP11-159D12.2	chr17:56065890-56073843,-	lncRNA_sense_intronic	1.25587	-5.73674	1.4272e-06	0.000156062
CATG00000022533.1	CATG00000022533.1	chr15:35280559-35307773,+	lncRNA_divergent	1.2561	-4.05186	0.000250222	0.00956181
ENSG00000225877.1	AC004603.4	chr19:43325963-43790016,+	lncRNA_sense_intronic	1.25747	-5.32569	5.13768e-06	0.000445328
CATG00000066332.1	CATG00000066332.1	chr3:141834459-141842951,-	lncRNA_sense_intronic	1.25747	-3.36853	0.00177657	0.038634
CATG00000037762.1	CATG00000037762.1	chr18:60878841-60883632,-	lncRNA_sense_intronic	1.25839	-5.69302	1.63573e-06	0.000173525
ENSG00000245498.2	RP11-677M14.7	chr11:124669729-124704383,+	lncRNA_divergent	1.25862	-4.03347	0.000264185	0.00989517
ENSG00000255650.1	FAM222A-AS1	chr12:110167047-110211289,-	lncRNA_antisense	1.25931	-5.35548	4.68294e-06	0.000421326
ENSG00000267322.1	SCARNA17	chr18:47340394-47377429,+	lncRNA_divergent	1.26161	-7.51417	5.91883e-09	1.61804e-06
ENSG00000231453.1	AC018470.4	chr2:175190723-175196300,+	lncRNA_intergenic	1.26253	-3.58321	0.000973327	0.025403
CATG00000048354.1	CATG00000048354.1	chr2:48076472-48128176,-	lncRNA_sense_intronic	1.26253	-3.69876	0.000700016	0.0203081
ENSG00000257298.1	RP3-405J10.3	chr12:50579363-50585143,-	lncRNA_sense_intronic	1.26322	-3.72435	0.00065041	0.0192615
ENSG00000231711.2	LINC00899	chr22:46431036-46444290,-	lncRNA_divergent	1.26414	-3.89645	0.000394996	0.0133691
ENSG00000257181.1	RP11-611O2.5	chr12:69235068-69237011,-	lncRNA_divergent	1.26437	-4.26888	0.000131154	0.00580205
CATG00000108403.1	CATG00000108403.1	chr9:69061411-69065240,-	lncRNA_divergent	1.26483	-4.38982	9.11618e-05	0.00428159
ENSG00000237543.1	RP11-58A12.3	chr9:69146939-69163111,+	lncRNA_intergenic	1.26483	-4.63872	4.28144e-05	0.00242013
CATG00000023649.1	CATG00000023649.1	chr1:164564756-164566109,+	lncRNA_sense_intronic	1.26576	-4.52685	6.01981e-05	0.00315382
ENSG00000230148.4	HOXB-AS1	chr17:46604410-46632461,+	lncRNA_intergenic	1.26853	-8.88131	1.04973e-10	6.39523e-08
CATG00000106476.1	CATG00000106476.1	chr9:107853800-107897209,+	lncRNA_intergenic	1.27061	-4.13337	0.000196533	0.00807453
CATG00000001906.1	CATG00000001906.1	chr11:30751862-30874102,+	lncRNA_intergenic	1.2727	-4.65413	4.08461e-05	0.00233502
ENSG00000253878.1	RP11-347C18.3	chr8:95961797-95963624,+	lncRNA_divergent	1.27363	-4.52463	6.06068e-05	0.00316389
CATG00000072228.1	CATG00000072228.1	chr4:32435329-32562105,-	lncRNA_intergenic	1.27503	-3.94192	0.000345803	0.0121537
ENSG00000223626.1	LINC01044	chr13:112976881-112987946,-	lncRNA_intergenic	1.27689	-4.20299	0.000159727	0.00677107
CATG00000071765.1	CATG00000071765.1	chr4:9034083-9154824,-	lncRNA_divergent	1.28132	-6.11018	4.45385e-07	5.93396e-05
CATG00000024503.1	CATG00000024503.1	chr15:34804544-34807154,-	lncRNA_sense_intronic	1.28155	-6.29656	2.49339e-07	3.82493e-05
CATG00000086273.1	CATG00000086273.1	chr6:142198736-142200371,+	lncRNA_intergenic	1.286	-5.34704	4.80753e-06	0.000425357
ENSG00000250411.1	RP11-257I8.2	chr5:124372292-124856597,+	lncRNA_intergenic	1.28859	-4.75252	3.02239e-05	0.00184666
CATG00000071352.1	CATG00000071352.1	chr4:185689524-185701066,+	lncRNA_divergent	1.29094	-4.35955	9.98735e-05	0.00462957
ENSG00000223678.1	RP11-311H10.4	chr9:33401519-33410879,+	lncRNA_divergent	1.29235	-4.88071	2.03816e-05	0.00133722
ENSG00000230082.1	PRRT3-AS1	chr3:9989043-10004320,+	lncRNA_divergent	1.29306	-6.9591	3.21393e-08	6.92229e-06
ENSG00000230333.2	AC004538.3	chr7:11232405-11559802,+	lncRNA_intergenic	1.29802	-6.24932	2.88806e-07	4.21795e-05
ENSG00000226482.1	ADIPOQ-AS1	chr3:186562140-186573913,-	lncRNA_divergent	1.2985	-6.27796	2.6419e-07	3.97464e-05
ENSG00000152268.8	SPON1	chr11:13984270-14289646,+	lncRNA_intergenic	1.3011	-6.26194	2.77688e-07	4.09252e-05
CATG00000024015.1	CATG00000024015.1	chr15:90209098-90219560,+	lncRNA_antisense	1.303	-7.44289	7.34385e-09	1.88798e-06
ENSG00000255495.1	FAM85A	chr8:12051778-12491850,+	lncRNA_intergenic	1.30348	-5.50221	2.96547e-06	0.000290058
ENSG00000247137.4	RP11-727A23.5	chr11:82895533-82904705,-	lncRNA_divergent	1.30443	-6.15783	3.8395e-07	5.38616e-05
CATG00000039933.1	CATG00000039933.1	chr19:230047-267528,-	lncRNA_intergenic	1.30562	-4.6182	4.55824e-05	0.00253113
CATG00000111849.1	CATG00000111849.1	chrX:93977759-94180599,+	lncRNA_intergenic	1.30801	-5.32594	5.13367e-06	0.000445328
CATG00000072939.1	CATG00000072939.1	chr4:80894212-80895538,-	lncRNA_sense_intronic	1.30824	-3.76187	0.000583785	0.0177576
ENSG00000227017.1	AC007036.6	chr7:30193562-30218744,-	lncRNA_sense_intronic	1.31087	-4.83411	2.3525e-05	0.00151092
CATG00000024483.1	CATG00000024483.1	chr15:32806279-32815278,-	lncRNA_intergenic	1.31183	-6.7826	5.53264e-08	1.12355e-05
ENSG00000249252.1	RP11-665G4.1	chr4:15006566-15429538,-	lncRNA_divergent	1.31207	-3.48235	0.00129367	0.0309944
CATG00000047873.1	CATG00000047873.1	chr2:21317722-21319433,-	lncRNA_intergenic	1.31255	-3.81001	0.000507915	0.0160663
CATG00000116086.1	CATG00000116086.1	chr10:97175175-97176737,+	lncRNA_divergent	1.31422	-3.28354	0.00224514	0.0453344
ENSG00000237836.1	PHKA2-AS1	chrX:18889510-18920632,+	lncRNA_antisense	1.31422	-7.52622	5.70702e-09	1.59163e-06
ENSG00000241684.1	ADAMTS9-AS2	chr3:64670565-65050506,+	lncRNA_intergenic	1.31662	-4.8388	2.31881e-05	0.00149378
ENSG00000230058.1	RP11-172E9.2	chr13:40653240-41013917,-	lncRNA_intergenic	1.32409	-5.05976	1.17259e-05	0.000880392
ENSG00000240050.1	RP1-93H18.1	chr6:116579712-116691436,+	lncRNA_divergent	1.32506	-4.52205	6.10837e-05	0.00316389
ENSG00000263171.1	RP11-542C16.1	chr17:7242187-7258357,-	lncRNA_divergent	1.32506	-3.75497	0.000595517	0.0180117
ENSG00000259158.1	ADAM20P1	chr14:70935471-70954728,-	lncRNA_intergenic	1.33087	-4.43973	7.83986e-05	0.00385183
CATG00000031116.1	CATG00000031116.1	chr17:30760991-30762461,+	lncRNA_intergenic	1.3316	-3.54183	0.00109424	0.0276708
ENSG00000261390.1	RP11-345M22.2	chr16:79691311-79804460,-	lncRNA_intergenic	1.33184	-4.7837	2.74659e-05	0.00170249
CATG00000082410.1	CATG00000082410.1	chr6:3144638-3145377,+	lncRNA_sense_intronic	1.33427	-8.32494	5.27905e-10	2.5583e-07
ENSG00000234235.1	BOK-AS1	chr2:242483238-242498504,-	lncRNA_divergent	1.33476	-4.90927	1.86649e-05	0.00124397
ENSG00000231943.3	RP11-395L14.4	chr2:114285145-114300267,-	lncRNA_divergent	1.33525	-6.90904	3.74838e-08	7.91353e-06
ENSG00000272622.1	RP11-395N3.2	chr2:227659591-227684602,+	lncRNA_intergenic	1.33549	-4.66662	3.93165e-05	0.00225969
ENSG00000243836.1	WDR86-AS1	chr7:151106322-151113181,+	lncRNA_divergent	1.33646	-6.34543	2.14203e-07	3.40854e-05
CATG00000008705.1	CATG00000008705.1	chr12:45639222-45660099,+	lncRNA_sense_intronic	1.3389	-3.32731	0.00199077	0.0416576
ENSG00000226009.1	KCNIP2-AS1	chr10:103578525-103589356,+	lncRNA_divergent	1.3389	-5.50513	2.93861e-06	0.000288755
CATG00000102573.1	CATG00000102573.1	chr8:62247445-62251448,-	lncRNA_antisense	1.34037	-6.05469	5.29453e-07	6.76019e-05
ENSG00000240453.1	RP11-206L10.10	chr1:91421-762886,-	lncRNA_intergenic	1.3411	-6.91997	3.62447e-08	7.72846e-06
ENSG00000255864.1	RP11-444D3.1	chr12:23756375-24716076,-	lncRNA_intergenic	1.34159	-6.66203	8.028e-08	1.57047e-05
ENSG00000235609.4	AF127936.7	chr21:16189175-16291039,-	lncRNA_intergenic	1.35388	-6.48328	1.39627e-07	2.40102e-05
ENSG00000226891.2	RP11-182I10.3	chr1:65434819-65480336,-	lncRNA_intergenic	1.35561	-5.17433	8.22174e-06	0.00066913
CATG00000081802.1	CATG00000081802.1	chr5:158472559-158473784,-	lncRNA_sense_intronic	1.3566	-7.91225	1.79068e-09	6.94229e-07
CATG00000036521.1	CATG00000036521.1	chr18:68663874-69468647,+	lncRNA_intergenic	1.36704	-4.41916	8.343e-05	0.00400671
ENSG00000257550.1	RP11-793H13.3	chr12:53907728-53911392,+	lncRNA_antisense	1.36779	-5.30743	5.43785e-06	0.000467546
ENSG00000259347.1	RP11-798K3.2	chr15:67276460-67357777,-	lncRNA_intergenic	1.38258	-6.59826	9.77827e-08	1.78207e-05
ENSG00000261064.1	RP11-1000B6.3	chr15:32828927-32899298,+	lncRNA_intergenic	1.39246	-9.99726	4.6225e-12	4.92827e-09
ENSG00000234884.1	CTA-407F11.8	chr22:25951343-25961693,-	lncRNA_divergent	1.39959	-7.04141	2.49667e-08	5.66346e-06
CATG00000094624.1	CATG00000094624.1	chr7:151534975-151543318,+	lncRNA_antisense	1.41035	-5.15806	8.64725e-06	0.000695794
ENSG00000250961.1	CTD-2023N9.1	chr5:56690934-56832174,+	lncRNA_intergenic	1.42847	-5.81389	1.1219e-06	0.000127926
CATG00000104381.1	CATG00000104381.1	chr10:6424342-6448655,+	lncRNA_intergenic	1.43056	-6.52271	1.23562e-07	2.17745e-05
ENSG00000177822.3	AC108142.1	chr4:182795591-183066428,-	lncRNA_divergent	1.43395	-6.06913	5.06159e-07	6.5017e-05
ENSG00000232821.1	AC003986.6	chr7:19146536-19161674,+	lncRNA_divergent	1.43684	-7.71731	3.20919e-09	1.07179e-06
ENSG00000259905.1	PWRN1	chr15:24672268-25056266,+	lncRNA_intergenic	1.44314	-5.72911	1.46158e-06	0.0001582
ENSG00000241220.1	RP11-292E2.1	chr3:152939753-153140929,+	lncRNA_intergenic	1.46195	-4.61008	4.67253e-05	0.00257458
CATG00000108865.1	CATG00000108865.1	chr9:89403828-89410993,-	lncRNA_intergenic	1.47051	-4.12768	0.000199883	0.00813381
ENSG00000231367.1	AC016995.3	chr2:38630972-38743056,-	lncRNA_intergenic	1.48236	-8.29173	5.82009e-10	2.664e-07
ENSG00000235033.3	RP11-61I13.3	chr6:39825466-39850395,-	lncRNA_antisense	1.49158	-5.01574	1.34362e-05	0.00096465
ENSG00000250133.2	HOXC-AS2	chr12:54385618-54394482,-	lncRNA_divergent	1.50387	-8.94409	8.76909e-11	5.66616e-08
ENSG00000236333.3	TRHDE-AS1	chr12:72634623-72668945,-	lncRNA_divergent	1.5047	-7.76716	2.76334e-09	9.88052e-07
CATG00000022121.1	CATG00000022121.1	chr1:160254155-160256745,+	lncRNA_divergent	1.50992	-6.3832	1.90483e-07	3.12437e-05
CATG00000000027.1	CATG00000000027.1	chr10:71753613-71771346,-	lncRNA_intergenic	1.51904	-6.1244	4.26088e-07	5.83482e-05
ENSG00000267653.1	RP1-193H18.3	chr17:67471567-67497896,-	lncRNA_antisense	1.52515	-3.67458	0.000750243	0.0211048
ENSG00000271880.1	RP11-96C23.5	chr10:88715516-88775361,+	lncRNA_divergent	1.52598	-9.76474	8.74407e-12	7.45799e-09
ENSG00000206567.5	AC022007.5	chr3:10040173-10052802,-	lncRNA_sense_intronic	1.57232	-11.7379	4.88978e-14	2.08529e-10
ENSG00000254211.1	CTB-43E15.4	chr5:173208540-173252312,-	lncRNA_intergenic	1.5934	-4.41841	8.362e-05	0.00400681
ENSG00000235823.1	LINC00263	chr10:102133279-102167899,+	lncRNA_intergenic	1.6036	-4.97291	1.53371e-05	0.00108286
ENSG00000246022.2	ALDH1L1-AS2	chr3:125898919-125929012,+	lncRNA_divergent	1.65562	-7.74185	2.98133e-09	1.02534e-06
CATG00000092810.1	CATG00000092810.1	chr7:79769249-79771627,+	lncRNA_sense_intronic	1.69782	-6.3599	2.04781e-07	3.30799e-05
CATG00000024016.1	CATG00000024016.1	chr15:90294199-90300806,+	lncRNA_divergent	1.8002	-5.60197	2.1729e-06	0.000221776
ENSG00000224745.1	RP11-380G5.2	chr10:89634759-89640427,+	lncRNA_sense_intronic	1.83234	-5.68575	1.67323e-06	0.000174894
CATG00000070953.1	CATG00000070953.1	chr4:171147742-171231997,+	lncRNA_intergenic	1.85351	-6.62236	9.07569e-08	1.66828e-05
ENSG00000255471.1	RP11-736K20.5	chr11:86591379-86650434,-	lncRNA_divergent	2.01832	-8.2005	7.61426e-10	3.24718e-07
ENSG00000229388.1	RP11-442N24__B.1	chr1:28969696-28977610,+	lncRNA_divergent	2.03756	-14.4288	9.00279e-17	9.59833e-13
ENSG00000241158.2	ADAMTS9-AS1	chr3:64546692-64580467,+	lncRNA_antisense	2.07582	-10.3646	1.71296e-12	2.43503e-09
ENSG00000264968.1	RP11-387H17.4	chr17:38083193-38096062,+	lncRNA_divergent	2.11326	-5.77743	1.25706e-06	0.000141675
CATG00000000897.1	CATG00000000897.1	chr10:113834860-113843172,-	lncRNA_intergenic	2.20864	-8.48629	3.29206e-10	1.67135e-07
CATG00000102658.1	CATG00000102658.1	chr8:67016899-67054292,-	lncRNA_intergenic	2.70333	-6.74242	6.26281e-08	1.24805e-05
Two-sided analysis performed
