# Supplementary material for: The long noncoding RNA ADIPINT regulates human adipocyte metabolism via pyruvate carboxylase
Source: Nat Commun. 2022 May 26;13:2958. doi: 10.1038/s41467-022-30620-0 (PMC9135762; doi:10.1038/s41467-022-30620-0)
Supplement: Supplementary file 7 — Supplementary Data 4 [file 41467_2022_30620_MOESM7_ESM.xlsx]

## Sheet: Sheet1
Supplementary Data 4. Genes differentially expressed between baseline and 2 and baseline and 5 years post bariatric surgery and in obese inslulin sensitive versus obese insulin resistant women
geneID	geneName	geneClass	FC 2 Year	P-value 2 Year	FDR 2 Year	FC IR vs IS	P-value IR vs IS	FDR IR vs IS
CATG00000106343.1	CATG00000106343.1	lncRNA_intergenic	0.355208	3.60222e-15	7.21741e-12	0.653252	3.35e-05	0.00888097
CATG00000111229.1	ASMER-2	lncRNA_intergenic	0.469031	3.4774e-11	1.06911e-08	0.755425	0.0005222	0.0362139
CATG00000048453.1	CATG00000048453.1	lncRNA_intergenic	0.655382	4.26081e-08	4.69231e-06	0.873591	0.000647596	0.0399448
ENSG00000256164.1	RP11-264F23.3	lncRNA_divergent	0.736301	1.17108e-08	1.60192e-06	0.89167	0.000609354	0.0387449
ENSG00000236094.1	LINC00545	lncRNA_intergenic	0.876606	0.00130503	0.0248368	0.832636	5.48e-08	0.000443176
ENSG00000253434.1	RP11-1101K5.1	lncRNA_intergenic	1.14724	2.12969e-06	0.000143025	1.20433	2e-05	0.00629239
ENSG00000170919.11	TPT1-AS1	lncRNA_divergent	1.17317	4.12128e-08	4.55796e-06	1.05923	0.000928346	0.0479156
CATG00000064271.1	CATG00000064271.1	lncRNA_intergenic	1.18384	2.44176e-05	0.00107302	1.1684	0.000255053	0.0258057
ENSG00000223745.3	RP4-717I23.3	lncRNA_divergent	1.32268	1.54097e-09	2.76205e-07	1.06706	0.000975906	0.0490757
ENSG00000236333.3	TRHDE-AS1	lncRNA_divergent	1.40345	5.22193e-09	8.03065e-07	1.18479	1.44e-06	0.00172065
CATG00000000027.1	CATG00000000027.1	lncRNA_intergenic	1.42869	1.83004e-11	6.0206e-09	1.11804	0.000883649	0.0467867
ENSG00000235609.4	ASMER-1	lncRNA_intergenic	1.43863	3.45169e-12	1.49515e-09	1.12412	6.96e-05	0.0124267
Two-sided analysis performed
