# Supplementary material for: The long noncoding RNA ADIPINT regulates human adipocyte metabolism via pyruvate carboxylase
Source: Nat Commun. 2022 May 26;13:2958. doi: 10.1038/s41467-022-30620-0 (PMC9135762; doi:10.1038/s41467-022-30620-0)
Supplement: Supplementary file 8 — Supplementary Data 5 [file 41467_2022_30620_MOESM8_ESM.xlsx]

## Sheet: Sheet1
Supplementary Data 5. Genes independently upregulated by each ADIPINT targeting GapmeR
geneID	geneName	geneClass	logFC.GapmeR 1	P.Value.GapmeR 1	FDR.GapmeR 1	logFC.GapmeR 2	P.Value.GapmeR 2	FDR.GapmeR 2	logFC.GapmeR 3	P.Value.GapmeR 3	FDR.GapmeR 3
ENSG00000106819.7	ASPN	coding_mRNA	-4.16	6.83e-14	1.2e-10	-1.6025	2.05e-06	8.79e-05	-3.2275	1.61e-11	1.47e-09
ENSG00000106809.6	OGN	coding_mRNA	-4.07929	3.76e-14	7.21e-11	-4.19179	1.88e-14	2.98e-11	-4.92679	2.74e-16	2.02e-13
ENSG00000113083.8	LOX	coding_mRNA	-3.66214	1.1e-06	7.92e-05	-4.14464	7.16e-08	5.35e-06	-4.09214	6.61e-07	1.44e-05
ENSG00000102265.7	TIMP1	coding_mRNA	-3.505	1.54e-16	6.39e-13	-2.725	4.04e-13	4.1e-10	-4.435	6.16e-20	5.12e-16
ENSG00000104213.8	PDGFRL	coding_mRNA	-3.435	8.1e-12	5.08e-09	-2.275	4.06e-08	3.36e-06	-3.605	2.22e-12	2.71e-10
ENSG00000079931.10	MOXD1	coding_mRNA	-3.35821	2.18e-13	3.02e-10	-2.26321	4.33e-10	8.63e-08	-3.10071	3.11e-13	5.2e-11
ENSG00000134531.5	EMP1	coding_mRNA	-3.3375	2.87e-12	2.17e-09	-2.345	6.6e-09	7.26e-07	-3.35	1.58e-12	2.03e-10
ENSG00000167779.3	IGFBP6	coding_mRNA	-3.28071	3.68e-14	7.21e-11	-1.45821	7.85e-08	5.76e-06	-3.05821	7.23e-14	1.64e-11
ENSG00000169908.6	TM4SF1	coding_mRNA	-3.20429	1.02e-11	5.93e-09	-2.31929	4.44e-09	5.35e-07	-3.86179	6.34e-14	1.49e-11
ENSG00000102007.6	PLP2	coding_mRNA	-3.10786	1.31e-14	3.97e-11	-2.67786	3.24e-13	3.59e-10	-3.54286	3.87e-16	2.57e-13
ENSG00000189058.4	APOD	coding_mRNA	-3.07393	6.36e-13	7.05e-10	-2.55143	9.27e-11	2.63e-08	-4.11893	9.04e-16	5.06e-13
ENSG00000135919.8	SERPINE2	coding_mRNA	-3.0725	9.79e-13	9.58e-10	-2.225	6.53e-10	1.22e-07	-4.45	2.45e-16	1.94e-13
ENSG00000185567.6	AHNAK2	coding_mRNA	-3.02393	1.06e-11	6.03e-09	-2.12143	1.3e-08	1.29e-06	-3.96393	2.74e-14	7.81e-12
ENSG00000135318.7	NT5E	coding_mRNA	-2.92393	4.51e-12	3.12e-09	-1.87643	2.14e-08	1.98e-06	-4.48643	2.44e-16	1.94e-13
ENSG00000013297.6	CLDN11	coding_mRNA	-2.91643	2.68e-11	1.24e-08	-3.12643	2.3e-11	9.53e-09	-4.91893	3.78e-16	2.57e-13
ENSG00000123496.3	IL13RA2	coding_mRNA	-2.90429	2.85e-11	1.3e-08	-1.52929	1.91e-06	8.28e-05	-2.12179	7.29e-09	2.82e-07
ENSG00000101265.11	RASSF2	coding_mRNA	-2.90143	5.57e-11	2.33e-08	-2.53643	2.1e-09	2.89e-07	-3.05143	1.64e-11	1.49e-09
ENSG00000134853.7	PDGFRA	coding_mRNA	-2.88643	3.22e-12	2.38e-09	-1.92643	1.3e-08	1.29e-06	-2.67643	1.07e-11	1.02e-09
ENSG00000101825.7	MXRA5	coding_mRNA	-2.86821	1.03e-13	1.63e-10	-2.21321	9.17e-11	2.63e-08	-2.03071	2.05e-10	1.27e-08
ENSG00000187955.7	COL14A1	coding_mRNA	-2.83536	2.61e-12	2.02e-09	-1.66286	5.75e-08	4.44e-06	-3.71536	5.52e-15	2.04e-12
ENSG00000154096.9	THY1	coding_mRNA	-2.79286	1.44e-06	9.91e-05	-2.55036	5.55e-07	2.94e-05	-3.37786	2.89e-07	6.92e-06
ENSG00000120708.12	TGFBI	coding_mRNA	-2.75893	9.29e-10	2.49e-07	-4.14643	4.86e-13	4.76e-10	-3.10643	1.92e-10	1.21e-08
ENSG00000139926.11	FRMD6	coding_mRNA	-2.62357	3.49e-09	7.03e-07	-2.19607	1.25e-07	8.38e-06	-2.04857	2.93e-07	7e-06
ENSG00000139329.4	LUM	coding_mRNA	-2.61821	2.29e-07	2.18e-05	-2.00821	3.46e-07	1.99e-05	-3.42571	1.55e-08	5.38e-07
ENSG00000130600.11	H19	lncRNA_intergenic	-2.59	2.49e-06	0.000155675	-1.77	3.1e-05	0.000850967	-2.6025	4.58e-06	7.86e-05
ENSG00000143196.4	DPT	coding_mRNA	-2.58964	1.45e-09	3.6e-07	-3.55964	2.06e-12	1.52e-09	-3.83964	7.21e-12	7.27e-10
ENSG00000235162.4	C12orf75	coding_mRNA	-2.57	3.98e-12	2.88e-09	-1.6625	9.53e-08	6.7e-06	-3.925	3.11e-16	2.23e-13
ENSG00000116774.7	OLFML3	coding_mRNA	-2.54607	5.62e-11	2.33e-08	-2.10607	1.17e-08	1.17e-06	-2.93857	8.34e-13	1.18e-10
ENSG00000170017.8	ALCAM	coding_mRNA	-2.47643	5.89e-13	6.76e-10	-1.87393	4.7e-10	9.24e-08	-3.75393	1.45e-17	2.67e-14
ENSG00000127083.7	OMD	coding_mRNA	-2.44643	1.55e-08	2.46e-06	-3.04893	2.75e-10	6.36e-08	-2.53143	5.22e-09	2.12e-07
ENSG00000230630.1	DNM3OS	lncRNA_antisense	-2.43357	2.41e-10	7.99e-08	-1.64107	2.19e-07	1.35e-05	-3.44857	8.62e-14	1.85e-11
ENSG00000169744.8	LDB2	coding_mRNA	-2.38964	2.19e-12	1.82e-09	-2.10214	1.92e-10	4.62e-08	-1.57464	5.49e-09	2.21e-07
ENSG00000129009.8	ISLR	coding_mRNA	-2.37679	9.48e-12	5.63e-09	-1.62929	8.07e-08	5.87e-06	-3.32429	3.02e-15	1.37e-12
ENSG00000070882.8	OSBPL3	coding_mRNA	-2.35429	1.22e-08	2.01e-06	-1.61429	6.32e-06	0.000224943	-3.44679	7.28e-12	7.3e-10
ENSG00000003436.10	TFPI	coding_mRNA	-2.35	6.27e-10	1.85e-07	-2.465	6.8e-10	1.24e-07	-3.455	2.86e-13	4.9e-11
ENSG00000078098.9	FAP	coding_mRNA	-2.33071	5.46e-10	1.67e-07	-2.29571	1.13e-09	1.79e-07	-2.29821	4.37e-10	2.45e-08
ENSG00000166825.9	ANPEP	coding_mRNA	-2.30536	8.45e-11	3.39e-08	-2.32036	1.13e-10	3.14e-08	-3.52786	9.41e-15	3.19e-12
ENSG00000164125.11	FAM198B	coding_mRNA	-2.27214	2.02e-11	1.02e-08	-2.32464	2.3e-11	9.53e-09	-1.83464	9.08e-10	4.57e-08
ENSG00000011465.12	DCN	coding_mRNA	-2.25714	1.2e-07	1.3e-05	-2.25964	1.01e-08	1.04e-06	-3.03464	1.34e-08	4.72e-07
ENSG00000211445.7	GPX3	coding_mRNA	-2.23679	1.91e-09	4.37e-07	-1.08429	0.000157665	0.00318586	-1.93929	2.28e-08	7.46e-07
ENSG00000154258.12	ABCA9	coding_mRNA	-2.235	9.11e-11	3.61e-08	-1.585	2.44e-08	2.18e-06	-2.11	5.45e-11	4.2e-09
ENSG00000142089.11	IFITM3	coding_mRNA	-2.22893	1.35e-09	3.41e-07	-2.99143	9.29e-12	4.9e-09	-3.49143	1.9e-13	3.47e-11
ENSG00000118898.11	PPL	coding_mRNA	-2.21893	8.46e-12	5.12e-09	-1.09393	2.33e-06	9.83e-05	-2.67643	1.44e-13	2.76e-11
ENSG00000143387.8	CTSK	coding_mRNA	-2.20571	1.4e-11	7.38e-09	-1.55821	2.33e-08	2.11e-06	-1.93571	1.43e-10	9.5e-09
ENSG00000122870.7	BICC1	coding_mRNA	-2.20214	2.56e-09	5.65e-07	-2.88964	1.32e-11	6.27e-09	-3.28214	3.02e-13	5.12e-11
ENSG00000120820.8	GLT8D2	coding_mRNA	-2.19607	1.56e-09	3.78e-07	-1.88857	8.76e-08	6.27e-06	-2.87607	4.54e-12	5.02e-10
ENSG00000185201.12	IFITM2	coding_mRNA	-2.19607	4.95e-08	6.33e-06	-3.25607	7.75e-11	2.36e-08	-3.75107	6.8e-12	7e-10
ENSG00000082482.9	KCNK2	coding_mRNA	-2.09464	2.45e-10	7.99e-08	-1.84714	1.17e-08	1.17e-06	-1.94214	9.64e-10	4.81e-08
ENSG00000129038.11	LOXL1	coding_mRNA	-2.07321	1.78e-09	4.1e-07	-1.97571	6.61e-09	7.26e-07	-2.62571	1.49e-11	1.39e-09
ENSG00000140092.10	FBLN5	coding_mRNA	-2.07036	6.95e-09	1.26e-06	-3.02036	1.55e-11	7.25e-09	-3.80036	4.78e-14	1.2e-11
ENSG00000049130.9	KITLG	coding_mRNA	-2.06786	5.48e-08	6.87e-06	-2.24536	1.56e-08	1.5e-06	-1.98036	7.92e-08	2.23e-06
ENSG00000137801.9	THBS1	coding_mRNA	-2.02679	9.03e-05	0.00294689	-3.18179	5.06e-08	4.05e-06	-4.29429	2.87e-08	9.14e-07
ENSG00000197614.6	MFAP5	coding_mRNA	-2.00429	7.24e-10	2.04e-07	-1.94429	3.02e-09	3.9e-07	-2.57429	1e-11	9.67e-10
ENSG00000102802.5	MEDAG	coding_mRNA	-1.99857	3.02e-10	9.74e-08	-1.92357	2.11e-09	2.89e-07	-3.20607	5.52e-15	2.04e-12
ENSG00000186340.10	THBS2	coding_mRNA	-1.99357	5.91e-09	1.09e-06	-2.84607	4.02e-12	2.48e-09	-4.10857	9.12e-16	5.06e-13
ENSG00000100196.6	KDELR3	coding_mRNA	-1.975	6.8e-08	8.17e-06	-2.445	3.83e-09	4.71e-07	-3.025	2.01e-11	1.76e-09
ENSG00000089327.10	FXYD5	coding_mRNA	-1.94786	1.03e-07	1.15e-05	-0.797857	0.00452114	0.0455953	-2.32536	2.8e-09	1.23e-07
ENSG00000205221.8	VIT	coding_mRNA	-1.94286	8.48e-08	9.79e-06	-1.46286	9.75e-06	0.000326546	-3.00536	1.68e-11	1.51e-09
ENSG00000106333.8	PCOLCE	coding_mRNA	-1.93893	1.46e-10	5.29e-08	-2.41643	1.87e-12	1.48e-09	-3.08893	7.56e-16	4.57e-13
ENSG00000153071.10	DAB2	coding_mRNA	-1.92786	1.05e-09	2.73e-07	-2.10286	3.77e-10	7.89e-08	-3.16536	2.63e-14	7.69e-12
ENSG00000110852.4	CLEC2B	coding_mRNA	-1.91929	2.67e-11	1.24e-08	-1.86429	1.4e-10	3.69e-08	-2.76429	2.51e-14	7.39e-12
ENSG00000006016.6	CRLF1	coding_mRNA	-1.91643	3.55e-09	7.12e-07	-1.96893	1.55e-09	2.27e-07	-2.13643	1.69e-10	1.1e-08
ENSG00000128656.9	CHN1	coding_mRNA	-1.90607	8.8e-09	1.52e-06	-2.02607	4.56e-09	5.44e-07	-4.06857	3.86e-15	1.61e-12
ENSG00000120885.15	CLU	coding_mRNA	-1.89607	1.53e-08	2.44e-06	-1.46607	2.44e-06	0.000101984	-2.79357	8.83e-12	8.74e-10
ENSG00000070669.12	ASNS	coding_mRNA	-1.8875	1.44e-10	5.28e-08	-2.03	3.67e-10	7.78e-08	-2.53	6.65e-13	9.87e-11
ENSG00000111371.11	SLC38A1	coding_mRNA	-1.87786	6.59e-10	1.92e-07	-2.51286	1.63e-11	7.53e-09	-2.68786	3.78e-13	6.11e-11
ENSG00000019549.4	SNAI2	coding_mRNA	-1.86679	2.63e-08	3.69e-06	-2.62679	5.09e-11	1.67e-08	-3.63929	2.45e-14	7.33e-12
ENSG00000077942.13	FBLN1	coding_mRNA	-1.85964	2e-10	6.86e-08	-2.50964	1.02e-11	5.29e-09	-4.07214	1.71e-17	2.71e-14
ENSG00000182326.10	C1S	coding_mRNA	-1.835	4.57e-09	8.68e-07	-2.115	6.74e-10	1.24e-07	-3.155	9.3e-14	1.95e-11
ENSG00000163565.14	IFI16	coding_mRNA	-1.83464	1.87e-07	1.83e-05	-1.14714	0.00022591	0.00428415	-2.64464	1.47e-10	9.74e-09
ENSG00000127241.12	MASP1	coding_mRNA	-1.83464	8.68e-08	9.96e-06	-1.65214	1.15e-06	5.38e-05	-3.06714	4.15e-12	4.62e-10
ENSG00000139263.7	LRIG3	coding_mRNA	-1.83357	9.4e-10	2.5e-07	-2.24107	2.35e-11	9.53e-09	-3.07357	1.96e-14	6.05e-12
ENSG00000103187.6	COTL1	coding_mRNA	-1.815	8.99e-10	2.45e-07	-1.4025	6.53e-08	4.94e-06	-2.8825	8.89e-15	3.05e-12
ENSG00000143369.10	ECM1	coding_mRNA	-1.81143	2.96e-11	1.33e-08	-1.51893	2.04e-09	2.88e-07	-1.20643	9.61e-08	2.63e-06
ENSG00000143320.4	CRABP2	coding_mRNA	-1.80214	7.58e-10	2.12e-07	-2.27214	7.96e-11	2.41e-08	-3.14964	2.95e-15	1.36e-12
ENSG00000121957.8	GPSM2	coding_mRNA	-1.80107	6.33e-06	0.000338861	-1.41357	0.000135219	0.00281614	-2.21107	4.2e-07	9.65e-06
ENSG00000108821.9	COL1A1	coding_mRNA	-1.80071	5.12e-07	4.18e-05	-2.46321	3.41e-09	4.25e-07	-3.13321	6.48e-11	4.88e-09
ENSG00000197635.5	DPP4	coding_mRNA	-1.79857	1.76e-10	6.16e-08	-1.20357	1.86e-06	8.11e-05	-2.81857	3.6e-15	1.53e-12
ENSG00000145147.15	SLIT2	coding_mRNA	-1.77464	7.58e-09	1.33e-06	-1.85714	2.07e-09	2.88e-07	-3.44464	3.23e-15	1.44e-12
ENSG00000137831.10	UACA	coding_mRNA	-1.77357	1.57e-09	3.78e-07	-1.53607	8.43e-09	8.95e-07	-2.77357	2.78e-14	7.81e-12
ENSG00000236562.3	RP11-396M11.1	pseudogene	-1.77107	1.03e-05	0.000507564	-2.48107	2.96e-07	1.77e-05	-3.07357	9.57e-09	3.56e-07
ENSG00000106546.8	AHR	coding_mRNA	-1.76357	1.84e-10	6.39e-08	-2.25857	3.87e-12	2.43e-09	-2.60357	3.87e-14	1.02e-11
ENSG00000163661.3	PTX3	coding_mRNA	-1.76321	6.53e-08	7.96e-06	-3.43321	6.88e-13	6.36e-10	-4.40571	8.61e-16	4.94e-13
ENSG00000026508.12	CD44	coding_mRNA	-1.75679	1.9e-11	9.75e-09	-1.29929	3.72e-08	3.15e-06	-2.67179	2.49e-15	1.18e-12
ENSG00000258399.2	MEG8	lncRNA_intergenic	-1.74964	1.44e-06	9.89e-05	-1.76714	5.71e-07	3e-05	-1.56214	3.43e-06	6.13e-05
ENSG00000196924.10	FLNA	coding_mRNA	-1.74036	3.22e-07	2.89e-05	-2.35536	1.68e-09	2.45e-07	-2.73786	6.78e-11	5.05e-09
ENSG00000164294.9	GPX8	coding_mRNA	-1.73321	9.06e-09	1.55e-06	-1.95821	3.32e-09	4.19e-07	-2.12821	1.06e-10	7.45e-09
ENSG00000092621.7	PHGDH	coding_mRNA	-1.72964	3.58e-06	0.000211062	-2.72214	6.19e-09	6.91e-07	-3.29964	2.32e-11	2.01e-09
ENSG00000148908.10	RGS10	coding_mRNA	-1.72929	1.04e-07	1.16e-05	-1.45929	8.95e-06	0.0003027	-2.96929	3.4e-12	3.89e-10
ENSG00000049323.11	LTBP1	coding_mRNA	-1.72786	2.68e-09	5.8e-07	-3.35036	4.72e-15	1.05e-11	-3.71286	2.51e-16	1.94e-13
ENSG00000070081.11	NUCB2	coding_mRNA	-1.72536	1.47e-11	7.66e-09	-1.61786	3.45e-10	7.46e-08	-1.72036	1.54e-11	1.42e-09
ENSG00000106976.14	DNM1	coding_mRNA	-1.72286	1.63e-10	5.78e-08	-1.25536	5.4e-08	4.23e-06	-1.11286	2.43e-07	5.97e-06
ENSG00000157613.6	CREB3L1	coding_mRNA	-1.70036	6.43e-08	7.86e-06	-2.17286	3.37e-09	4.21e-07	-3.00786	2.89e-12	3.38e-10
ENSG00000124343.8	XG	coding_mRNA	-1.69107	3.83e-09	7.63e-07	-1.40107	6.92e-07	3.5e-05	-2.11107	3.36e-11	2.78e-09
ENSG00000075618.13	FSCN1	coding_mRNA	-1.68536	1.62e-10	5.78e-08	-1.89286	1.59e-10	4.07e-08	-2.48036	7.1e-14	1.62e-11
ENSG00000185070.6	FLRT2	coding_mRNA	-1.675	1.57e-06	0.000106669	-1.2525	4.67e-05	0.00118231	-1.8675	1.43e-07	3.75e-06
ENSG00000154027.14	AK5	coding_mRNA	-1.66536	2.52e-07	2.33e-05	-2.14036	1.69e-09	2.46e-07	-2.23536	9.29e-10	4.66e-08
ENSG00000115414.14	FN1	coding_mRNA	-1.66536	5.64e-09	1.05e-06	-2.09036	1.55e-10	4.03e-08	-2.74786	2.34e-13	4.08e-11
ENSG00000165124.13	SVEP1	coding_mRNA	-1.65714	0.000573739	0.0125461	-3.22464	2.65e-08	2.35e-06	-3.29214	6.66e-07	1.45e-05
ENSG00000038427.11	VCAN	coding_mRNA	-1.6475	1.33e-07	1.41e-05	-1.7	1.4e-07	9.32e-06	-3.61	2.67e-14	7.71e-12
ENSG00000202048.1	SNORD114-20	small_RNA	-1.6425	1.34e-07	1.41e-05	-1.12	3.88e-05	0.00101142	-1.15	2.6e-05	0.000353188
ENSG00000107984.5	DKK1	coding_mRNA	-1.63714	1.71e-07	1.7e-05	-1.23714	1.84e-05	0.000549016	-3.49964	7.02e-14	1.62e-11
ENSG00000101000.4	PROCR	coding_mRNA	-1.62429	6.72e-07	5.26e-05	-1.55929	1.27e-06	5.9e-05	-3.94679	1.58e-14	5.01e-12
ENSG00000244405.3	ETV5	coding_mRNA	-1.61286	1.47e-08	2.35e-06	-0.725357	0.00172485	0.0217965	-2.02286	2.69e-10	1.61e-08
ENSG00000164932.8	CTHRC1	coding_mRNA	-1.60464	2.24e-08	3.24e-06	-2.15714	1.88e-10	4.59e-08	-3.02714	1.02e-13	2.12e-11
ENSG00000138615.4	CILP	coding_mRNA	-1.59821	2.43e-07	2.27e-05	-0.795714	0.00246137	0.0287145	-0.625714	0.0082952	0.0468021
ENSG00000111728.6	ST8SIA1	coding_mRNA	-1.5925	2.28e-07	2.18e-05	-1.025	9.96e-05	0.00219507	-3.0025	8e-13	1.14e-10
ENSG00000107562.12	CXCL12	coding_mRNA	-1.59179	5.96e-09	1.1e-06	-1.24679	3.96e-06	0.000153282	-1.30179	1.35e-07	3.56e-06
ENSG00000201036.1	SNORD113	small_RNA	-1.58321	7.5e-08	8.85e-06	-1.21071	7.58e-06	0.000263243	-1.31321	9.52e-06	0.000147561
ENSG00000196352.9	CD55	coding_mRNA	-1.57464	2.39e-11	1.15e-08	-1.79714	7.48e-12	4.22e-09	-2.68964	8.36e-16	4.88e-13
ENSG00000124942.9	AHNAK	coding_mRNA	-1.56357	1.31e-07	1.39e-05	-1.49857	3.6e-07	2.05e-05	-2.48857	1.83e-11	1.63e-09
ENSG00000138119.12	MYOF	coding_mRNA	-1.56071	3.88e-09	7.68e-07	-1.61321	3.16e-09	4.02e-07	-1.91821	3.71e-11	3.05e-09
ENSG00000127951.5	FGL2	coding_mRNA	-1.55643	4.2e-09	8.12e-07	-1.29893	1.77e-07	1.13e-05	-0.616429	0.00212754	0.0155316
ENSG00000185885.11	IFITM1	coding_mRNA	-1.55536	2.32e-06	0.00014769	-2.49286	1.44e-09	2.18e-07	-3.19536	5.81e-12	6.16e-10
ENSG00000113657.8	DPYSL3	coding_mRNA	-1.55429	1.17e-07	1.28e-05	-1.17929	5.61e-06	0.00020494	-2.36929	2.64e-12	3.15e-10
ENSG00000167601.7	AXL	coding_mRNA	-1.54143	3.48e-09	7.03e-07	-1.26893	1.28e-07	8.56e-06	-2.11393	5.12e-11	3.99e-09
ENSG00000164692.13	COL1A2	coding_mRNA	-1.53857	2.72e-08	3.79e-06	-1.59607	1.56e-08	1.5e-06	-2.34107	4.38e-11	3.49e-09
ENSG00000162618.8	ELTD1	coding_mRNA	-1.53036	7.34e-08	8.69e-06	-1.58536	5e-09	5.8e-07	-2.19536	2.96e-12	3.46e-10
ENSG00000111961.12	SASH1	coding_mRNA	-1.52857	1.08e-07	1.2e-05	-1.36107	1.53e-06	6.91e-05	-1.89357	2.61e-09	1.15e-07
ENSG00000178031.11	ADAMTSL1	coding_mRNA	-1.52357	5.15e-06	0.000284228	-1.29857	1.04e-05	0.000342074	-3.43857	1.4e-12	1.84e-10
ENSG00000131016.12	AKAP12	coding_mRNA	-1.51964	8.96e-10	2.45e-07	-1.21464	1.69e-07	1.09e-05	-2.28464	3.31e-13	5.45e-11
CATG00000096485.1	CATG00000096485.1	lncRNA_antisense	-1.50643	4.81e-07	3.98e-05	-0.873929	0.000742656	0.011315	-2.03393	1.83e-09	8.42e-08
ENSG00000255248.2	RP11-166D19.1	lncRNA_intergenic	-1.50393	3.66e-07	3.18e-05	-2.01893	2.85e-10	6.54e-08	-3.96893	1.2e-16	1.21e-13
ENSG00000010810.13	FYN	coding_mRNA	-1.50036	2.05e-09	4.67e-07	-1.32536	8.98e-08	6.38e-06	-1.54786	5.51e-10	2.95e-08
ENSG00000143867.5	OSR1	coding_mRNA	-1.49286	3.49e-08	4.6e-06	-1.05286	9.61e-06	0.000323016	-1.82286	5.09e-10	2.77e-08
ENSG00000142552.3	RCN3	coding_mRNA	-1.49036	5.3e-08	6.71e-06	-2.48036	1.16e-11	5.74e-09	-1.87786	4.55e-10	2.51e-08
ENSG00000104728.11	ARHGEF10	coding_mRNA	-1.48857	2.37e-08	3.4e-06	-1.77107	4.92e-10	9.63e-08	-2.25607	1.92e-12	2.39e-10
ENSG00000172260.9	NEGR1	coding_mRNA	-1.48821	1.55e-05	0.000698583	-0.860714	0.00451636	0.0455747	-1.09071	0.000456143	0.00417138
ENSG00000200406.1	SNORD114-23	small_RNA	-1.485	1.34e-07	1.41e-05	-0.6775	0.00235504	0.0277564	-1.1	1.31e-05	0.000195243
ENSG00000257017.4	HP	coding_mRNA	-1.48429	1.08e-08	1.82e-06	-1.73179	1.92e-09	2.72e-07	-1.04679	3.36e-06	6.03e-05
ENSG00000116132.7	PRRX1	coding_mRNA	-1.48286	2.14e-09	4.81e-07	-2.02036	4.61e-11	1.55e-08	-1.61036	3.16e-10	1.84e-08
ENSG00000164220.6	F2RL2	coding_mRNA	-1.47893	5.37e-06	0.000294888	-1.54143	5.51e-06	0.000201392	-2.08643	1.97e-08	6.57e-07
ENSG00000139278.5	GLIPR1	coding_mRNA	-1.47571	7.83e-06	0.000402437	-1.43321	1.4e-05	0.000436028	-3.84321	1.65e-13	3.1e-11
ENSG00000201240.1	SNORD114-9	small_RNA	-1.47393	2.38e-07	2.24e-05	-0.826429	0.00059592	0.00938905	-1.07893	8.34e-05	0.000962568
ENSG00000178035.7	IMPDH2	coding_mRNA	-1.47357	1.63e-09	3.78e-07	-1.52357	4.95e-09	5.78e-07	-2.03357	3.32e-12	3.83e-10
ENSG00000146242.5	TPBG	coding_mRNA	-1.46214	1.13e-07	1.24e-05	-1.39714	7.16e-07	3.61e-05	-2.66714	4.71e-13	7.31e-11
ENSG00000154736.5	ADAMTS5	coding_mRNA	-1.4525	1.13e-07	1.24e-05	-2.685	1.57e-12	1.31e-09	-1.33	2.67e-07	6.45e-06
ENSG00000100234.11	TIMP3	coding_mRNA	-1.4525	2.97e-09	6.13e-07	-1.6625	2.35e-09	3.18e-07	-3.25	2.39e-16	1.94e-13
ENSG00000100626.12	GALNT16	coding_mRNA	-1.44464	4.41e-07	3.68e-05	-1.19464	6.07e-06	0.000217889	-1.88714	1.61e-09	7.51e-08
ENSG00000173905.4	GOLIM4	coding_mRNA	-1.43393	2.59e-09	5.67e-07	-1.63143	7.09e-10	1.27e-07	-1.46393	4.15e-09	1.73e-07
ENSG00000168386.14	FILIP1L	coding_mRNA	-1.43	5.82e-08	7.25e-06	-2.1275	8.96e-11	2.61e-08	-3.7175	1.74e-16	1.56e-13
ENSG00000146674.10	IGFBP3	coding_mRNA	-1.41679	2.37e-06	0.000149271	-2.07679	5.31e-09	6.06e-07	-0.704286	0.00455889	0.0289977
ENSG00000189320.4	FAM180A	coding_mRNA	-1.41429	1.97e-08	2.96e-06	-0.694286	0.000692359	0.0106709	-1.69679	1.27e-09	6.12e-08
ENSG00000158710.10	TAGLN2	coding_mRNA	-1.41286	9.37e-07	6.89e-05	-1.41536	8.13e-07	4e-05	-2.08536	2.55e-10	1.53e-08
ENSG00000222041.6	LINC00152	lncRNA_intergenic	-1.40143	1.2e-06	8.56e-05	-1.60143	1.67e-07	1.09e-05	-2.56893	1.92e-11	1.7e-09
ENSG00000102359.5	SRPX2	coding_mRNA	-1.39679	2.48e-07	2.31e-05	-0.726786	0.00108206	0.0150962	-2.00929	1.89e-10	1.2e-08
ENSG00000085063.10	CD59	coding_mRNA	-1.38821	2.17e-06	0.000140101	-0.880714	0.0010478	0.0147684	-1.39321	2.19e-06	4.15e-05
ENSG00000198121.9	LPAR1	coding_mRNA	-1.38	6.33e-08	7.77e-06	-1.94	3.75e-10	7.88e-08	-1.915	1.11e-10	7.8e-09
ENSG00000011638.6	TMEM159	coding_mRNA	-1.37929	5.02e-06	0.00027829	-1.19429	4.42e-05	0.00112799	-1.91179	2.13e-08	7.02e-07
ENSG00000106366.7	SERPINE1	coding_mRNA	-1.375	4.12e-07	3.5e-05	-1.5425	6.68e-08	5.02e-06	-2.8275	8.29e-13	1.18e-10
ENSG00000250337.1	LINC01021	lncRNA_intergenic	-1.36429	8.43e-08	9.79e-06	-0.894286	6.42e-05	0.00153911	-3.29929	2.05e-15	1.02e-12
ENSG00000225746.4	AL132709.5	lncRNA_intergenic	-1.36286	7.04e-08	8.39e-06	-1.21536	3.3e-07	1.91e-05	-1.09036	1.22e-05	0.000184154
ENSG00000065911.7	MTHFD2	coding_mRNA	-1.36286	1.69e-07	1.69e-05	-1.89786	2.74e-09	3.64e-07	-2.51036	1.68e-12	2.13e-10
ENSG00000147459.13	DOCK5	coding_mRNA	-1.36179	8.5e-08	9.79e-06	-1.27179	2.19e-07	1.35e-05	-2.69929	9.07e-14	1.92e-11
ENSG00000089159.11	PXN	coding_mRNA	-1.35857	9.81e-07	7.17e-05	-0.943571	0.000115532	0.00247777	-2.41857	1.84e-11	1.63e-09
ENSG00000145730.16	PAM	coding_mRNA	-1.35786	1.18e-09	3.01e-07	-1.21036	1.18e-05	0.000378521	-1.90786	4.25e-13	6.7e-11
ENSG00000174348.9	PODN	coding_mRNA	-1.35679	1.35e-05	0.000630193	-2.49429	1.01e-09	1.64e-07	-2.78929	5.5e-11	4.21e-09
ENSG00000065308.4	TRAM2	coding_mRNA	-1.35607	7.1e-09	1.28e-06	-1.66107	1.18e-10	3.21e-08	-2.47357	1.2e-14	4e-12
ENSG00000111145.3	ELK3	coding_mRNA	-1.35357	7.61e-08	8.94e-06	-0.741071	0.000229369	0.00433455	-1.95857	1.34e-11	1.26e-09
ENSG00000185215.4	TNFAIP2	coding_mRNA	-1.35107	6.23e-07	4.95e-05	-0.638571	0.00465753	0.0466173	-0.953571	6.62e-05	0.000791222
ENSG00000079102.12	RUNX1T1	coding_mRNA	-1.35071	3.73e-06	0.000218233	-1.68821	1.3e-07	8.66e-06	-2.31821	5.35e-10	2.88e-08
ENSG00000138735.11	PDE5A	coding_mRNA	-1.34857	2.47e-06	0.000154971	-1.56357	5.11e-07	2.74e-05	-1.54357	2.19e-07	5.45e-06
ENSG00000142227.6	EMP3	coding_mRNA	-1.34786	3.15e-06	0.000189521	-1.21286	2.63e-05	0.00074703	-1.89536	7.5e-09	2.9e-07
ENSG00000136010.9	ALDH1L2	coding_mRNA	-1.34321	1.41e-06	9.73e-05	-2.00571	6.84e-09	7.46e-07	-1.76071	1.81e-08	6.12e-07
ENSG00000168477.13	TNXB	coding_mRNA	-1.33786	1.47e-07	1.51e-05	-2.33786	1.98e-12	1.52e-09	-1.89536	6.63e-10	3.47e-08
ENSG00000125430.4	HS3ST3B1	coding_mRNA	-1.33536	1.59e-05	0.000716388	-1.28786	4.54e-05	0.001154	-2.28536	1.8e-09	8.28e-08
ENSG00000206560.6	ANKRD28	coding_mRNA	-1.33464	3.8e-07	3.27e-05	-0.604643	0.0041921	0.0431403	-1.70214	2.92e-09	1.27e-07
ENSG00000232527.3	RP11-14N7.2	lncRNA_intergenic	-1.33321	1.13e-08	1.9e-06	-1.24821	2.45e-08	2.19e-06	-2.74571	5.26e-16	3.37e-13
ENSG00000101955.10	SRPX	coding_mRNA	-1.33286	3.22e-09	6.6e-07	-1.41036	3.17e-09	4.02e-07	-1.17786	2.58e-08	8.34e-07
ENSG00000135472.4	FAIM2	coding_mRNA	-1.33036	1.35e-06	9.4e-05	-1.73286	4.31e-08	3.54e-06	-3.31286	3.73e-14	1e-11
ENSG00000121858.6	TNFSF10	coding_mRNA	-1.32964	1.66e-05	0.000740312	-1.37214	2.3e-05	0.000665362	-3.48214	9.39e-13	1.29e-10
ENSG00000070214.11	SLC44A1	coding_mRNA	-1.32893	6.71e-08	8.1e-06	-0.871429	7.8e-05	0.00179848	-1.90893	6.87e-11	5.11e-09
ENSG00000101236.12	RNF24	coding_mRNA	-1.3275	3.67e-08	4.81e-06	-0.7375	0.000268137	0.00491516	-1.6025	1.08e-09	5.32e-08
ENSG00000141756.14	FKBP10	coding_mRNA	-1.32536	1.34e-07	1.41e-05	-2.38036	5.77e-12	3.36e-09	-2.52786	2.71e-12	3.22e-10
ENSG00000140105.13	WARS	coding_mRNA	-1.32143	6.08e-06	0.00032606	-1.74393	2.2e-07	1.35e-05	-1.96393	7.9e-09	3.01e-07
ENSG00000148516.17	ZEB1	coding_mRNA	-1.31893	2.51e-08	3.54e-06	-2.05143	4.57e-12	2.76e-09	-1.64393	1.23e-10	8.48e-09
ENSG00000109610.5	SOD3	coding_mRNA	-1.31821	2.93e-06	0.00017937	-0.958214	0.000154559	0.00312882	-1.23571	5.15e-06	8.69e-05
ENSG00000178209.10	PLEC	coding_mRNA	-1.3175	1.5e-07	1.53e-05	-1.1925	7.47e-07	3.74e-05	-2.1475	1.53e-11	1.42e-09
ENSG00000159403.11	C1R	coding_mRNA	-1.31607	8.51e-08	9.79e-06	-2.09107	7.73e-11	2.36e-08	-2.96107	1.22e-14	4e-12
ENSG00000144891.13	AGTR1	coding_mRNA	-1.30821	1.29e-07	1.38e-05	-1.33821	2.65e-06	0.000109403	-2.60571	1.1e-13	2.27e-11
ENSG00000013364.14	MVP	coding_mRNA	-1.30607	8.57e-05	0.00281341	-1.00107	0.00219553	0.0263147	-1.39857	3.2e-05	0.000423065
ENSG00000137507.7	LRRC32	coding_mRNA	-1.30464	3.62e-06	0.000212761	-1.35214	1.79e-06	7.87e-05	-1.17464	8.66e-06	0.000136324
ENSG00000176826.11	FKBP9L	pseudogene	-1.30214	2.66e-06	0.000164305	-1.74964	3.8e-08	3.21e-06	-1.89714	5.22e-09	2.12e-07
ENSG00000169213.6	RAB3B	coding_mRNA	-1.29857	4.16e-05	0.00158495	-1.21857	7.01e-05	0.0016467	-3.49107	3.23e-13	5.37e-11
ENSG00000118113.7	MMP8	coding_mRNA	-1.2975	3.93e-07	3.36e-05	-1.6175	2.09e-08	1.94e-06	-2.66	4.04e-13	6.43e-11
ENSG00000124749.12	COL21A1	coding_mRNA	-1.2975	1.64e-05	0.000734665	-2.895	5.69e-10	1.08e-07	-1.6375	5.88e-07	1.29e-05
ENSG00000107796.8	ACTA2	coding_mRNA	-1.29571	2.53e-06	0.000157703	-1.20821	1.08e-05	0.000354117	-2.28321	1.22e-10	8.45e-09
ENSG00000136048.9	DRAM1	coding_mRNA	-1.29357	1.79e-07	1.77e-05	-0.928571	2.97e-05	0.000824603	-3.63607	2.63e-16	1.99e-13
ENSG00000149090.7	PAMR1	coding_mRNA	-1.2925	5e-05	0.00182898	-1.555	4.09e-06	0.000156454	-2.61	7.9e-10	4.05e-08
ENSG00000090621.9	PABPC4	coding_mRNA	-1.29036	3.76e-07	3.24e-05	-1.72286	2.25e-08	2.05e-06	-1.43536	2.2e-08	7.23e-07
ENSG00000114771.9	AADAC	coding_mRNA	-1.28286	7.91e-08	9.23e-06	-3.24786	3.28e-15	8.39e-12	-1.73036	4.55e-10	2.51e-08
ENSG00000272822.1	RP11-302B13.5	coding_mRNA	-1.28214	2.65e-07	2.44e-05	-1.11714	3.53e-06	0.000139397	-1.11714	2.02e-06	3.86e-05
ENSG00000125384.6	PTGER2	coding_mRNA	-1.27857	5.3e-07	4.32e-05	-1.35857	2.97e-07	1.77e-05	-1.28357	4.7e-07	1.07e-05
ENSG00000064309.10	CDON	coding_mRNA	-1.2775	1.02e-06	7.41e-05	-1.8325	5.55e-09	6.28e-07	-1.615	1.47e-08	5.17e-07
ENSG00000150636.11	CCDC102B	coding_mRNA	-1.27679	7.6e-07	5.81e-05	-0.734286	0.000638371	0.00996351	-1.46929	5.17e-08	1.54e-06
ENSG00000225511.2	LINC00475	lncRNA_intergenic	-1.26143	1.07e-05	0.000527709	-1.02393	7.77e-05	0.00179372	-2.85393	7.31e-13	1.06e-10
ENSG00000164023.10	SGMS2	coding_mRNA	-1.26107	5.79e-08	7.25e-06	-1.36357	1.11e-07	7.6e-06	-2.53607	2.79e-14	7.81e-12
ENSG00000188257.6	PLA2G2A	coding_mRNA	-1.26107	5.63e-06	0.000305387	-1.82857	1.06e-08	1.08e-06	-2.52607	7.38e-12	7.37e-10
ENSG00000050165.13	DKK3	coding_mRNA	-1.26036	1.51e-06	0.000102857	-1.82286	6.95e-10	1.26e-07	-1.71536	2.58e-09	1.14e-07
ENSG00000143429.5	AC027612.6	pseudogene	-1.25679	3.24e-07	2.89e-05	-1.25429	5.81e-07	3.04e-05	-2.71929	1.13e-13	2.29e-11
ENSG00000136830.7	FAM129B	coding_mRNA	-1.25286	7.08e-07	5.5e-05	-1.31036	4e-07	2.23e-05	-2.05036	2.27e-10	1.39e-08
ENSG00000201569.1	SNORD114-17	small_RNA	-1.25	4.4e-05	0.00165418	-1.5925	1.59e-06	7.14e-05	-1.2775	2.18e-05	0.000304147
ENSG00000148180.12	GSN	coding_mRNA	-1.24857	2.74e-09	5.88e-07	-1.42107	6.76e-10	1.24e-07	-2.19357	3.81e-14	1.01e-11
ENSG00000019144.12	PHLDB1	coding_mRNA	-1.24429	9.04e-07	6.73e-05	-1.16179	5.26e-06	0.000193602	-1.35929	1.55e-07	4.07e-06
ENSG00000115415.14	STAT1	coding_mRNA	-1.24429	1.58e-08	2.48e-06	-1.72679	1.76e-10	4.41e-08	-1.04679	1.92e-07	4.9e-06
ENSG00000134802.13	SLC43A3	coding_mRNA	-1.24321	7.5e-07	5.76e-05	-0.745714	0.00111181	0.0154142	-1.89571	2.91e-10	1.71e-08
ENSG00000016864.12	GLT8D1	coding_mRNA	-1.24214	1.96e-06	0.000128481	-1.51714	9.43e-08	6.66e-06	-2.29214	2.68e-11	2.28e-09
ENSG00000140416.15	TPM1	coding_mRNA	-1.23786	2.8e-05	0.00114143	-2.36036	6.52e-09	7.2e-07	-3.02786	6.96e-12	7.1e-10
ENSG00000111678.6	C12orf57	coding_mRNA	-1.23321	1.12e-06	8.04e-05	-1.61821	2.07e-08	1.93e-06	-2.57821	1.21e-12	1.6e-10
ENSG00000134954.10	ETS1	coding_mRNA	-1.23107	6.73e-07	5.26e-05	-1.20607	4.88e-07	2.64e-05	-1.27857	1.04e-07	2.82e-06
ENSG00000079150.13	FKBP7	coding_mRNA	-1.22714	6.46e-07	5.09e-05	-1.39464	6.12e-07	3.17e-05	-1.80714	2.37e-09	1.06e-07
ENSG00000165633.8	VSTM4	coding_mRNA	-1.22571	7.21e-07	5.58e-05	-1.63321	1.25e-08	1.24e-06	-0.900714	4.6e-05	0.00057936
ENSG00000163520.9	FBLN2	coding_mRNA	-1.22071	2.16e-06	0.000139891	-1.82571	5.25e-09	6.04e-07	-1.72321	6.93e-09	2.71e-07
ENSG00000122861.11	PLAU	coding_mRNA	-1.21893	1e-05	0.000496685	-1.18893	4.47e-06	0.000167916	-1.87393	2.1e-09	9.5e-08
ENSG00000162407.8	PPAP2B	coding_mRNA	-1.21821	7.44e-07	5.74e-05	-2.07571	1.8e-10	4.48e-08	-2.49071	1.56e-12	2.02e-10
CATG00000001347.1	CATG00000001347.1	uncertain_coding	-1.21786	7.98e-06	0.00040773	-0.815357	0.00244189	0.0285274	-1.53286	2.02e-07	5.11e-06
ENSG00000110092.3	CCND1	coding_mRNA	-1.21643	5.94e-07	4.76e-05	-0.976429	0.000128054	0.00268711	-1.21893	4.67e-07	1.06e-05
ENSG00000107560.6	RAB11FIP2	coding_mRNA	-1.21286	9.49e-09	1.61e-06	-0.965357	4.02e-06	0.000154627	-1.14786	4.23e-08	1.29e-06
ENSG00000171408.9	PDE7B	coding_mRNA	-1.21179	2.75e-08	3.79e-06	-0.959286	1.98e-06	8.53e-05	-0.404286	0.00927533	0.0509492
ENSG00000197747.4	S100A10	coding_mRNA	-1.205	4.78e-06	0.000266992	-0.925	0.000231867	0.00437431	-1.54	2.43e-07	5.96e-06
ENSG00000071967.7	CYBRD1	coding_mRNA	-1.20429	6.77e-07	5.27e-05	-1.51429	3.6e-08	3.06e-06	-1.04679	5.48e-06	9.15e-05
ENSG00000164171.6	ITGA2	coding_mRNA	-1.20393	1.57e-05	0.000705267	-0.726429	0.00337361	0.0366794	-1.83893	5.73e-08	1.68e-06
ENSG00000077232.12	DNAJC10	coding_mRNA	-1.20393	1.23e-08	2.01e-06	-1.33393	9.41e-09	9.84e-07	-1.34143	1.55e-09	7.3e-08
ENSG00000204387.8	C6orf48	coding_mRNA	-1.20286	4.69e-08	6.03e-06	-2.09036	3.28e-12	2.22e-09	-2.58786	4.12e-15	1.69e-12
ENSG00000176658.12	MYO1D	coding_mRNA	-1.19929	1.77e-07	1.75e-05	-1.45179	4.71e-09	5.53e-07	-1.56429	5.3e-10	2.87e-08
ENSG00000115641.14	FHL2	coding_mRNA	-1.1975	1.37e-05	0.000636602	-1.15	9.99e-05	0.00219954	-3.05	7.22e-13	1.05e-10
ENSG00000107554.11	DNMBP	coding_mRNA	-1.19464	2.06e-07	2e-05	-0.729643	0.000257655	0.00475297	-1.79714	8.65e-11	6.27e-09
ENSG00000198518.5	HIST1H4E	coding_mRNA	-1.18929	2.13e-06	0.000137866	-1.33429	2.99e-07	1.77e-05	-0.944286	2.94e-05	0.000393489
ENSG00000136542.4	GALNT5	coding_mRNA	-1.18857	2.09e-06	0.000135973	-0.911071	8.45e-05	0.00191486	-4.11357	8.24e-17	9.13e-14
ENSG00000129048.6	ACKR4	coding_mRNA	-1.18393	2.25e-05	0.000950268	-1.41143	2.43e-06	0.000101868	-0.766429	0.00164884	0.0125752
ENSG00000267534.1	S1PR2	coding_mRNA	-1.18393	1.23e-05	0.000585602	-1.12893	3.03e-05	0.000838051	-1.93643	5.46e-09	2.2e-07
ENSG00000133466.9	C1QTNF6	coding_mRNA	-1.18214	6.52e-07	5.13e-05	-0.597143	0.00250257	0.0291135	-0.852143	8.94e-05	0.00102037
ENSG00000122707.7	RECK	coding_mRNA	-1.18107	2.03e-08	3.02e-06	-1.66607	4.31e-10	8.63e-08	-1.60607	6.76e-11	5.05e-09
ENSG00000132274.11	TRIM22	coding_mRNA	-1.17714	1.04e-07	1.16e-05	-0.912143	2.56e-05	0.000731561	-1.83214	3.38e-11	2.79e-09
ENSG00000141338.9	ABCA8	coding_mRNA	-1.17714	5.24e-06	0.000288174	-2.53714	3.7e-11	1.31e-08	-3.01964	1.95e-13	3.51e-11
ENSG00000138134.7	STAMBPL1	coding_mRNA	-1.17071	8.35e-07	6.3e-05	-1.40071	1.2e-07	8.09e-06	-1.31571	1.76e-07	4.55e-06
ENSG00000114942.9	EEF1B2	coding_mRNA	-1.16607	2.45e-05	0.00102413	-1.10357	6.95e-05	0.00164014	-1.48357	9.57e-07	2e-05
ENSG00000156587.11	UBE2L6	coding_mRNA	-1.16143	4.25e-06	0.000241358	-1.13643	7.04e-05	0.00165259	-2.02143	2.44e-10	1.47e-08
ENSG00000110090.8	CPT1A	coding_mRNA	-1.15929	0.000109656	0.00342457	-1.54429	3.01e-06	0.000122765	-1.79929	2.42e-07	5.94e-06
ENSG00000150630.2	VEGFC	coding_mRNA	-1.15786	3.39e-07	3.02e-05	-0.572857	0.002411	0.0282734	-3.39036	8.07e-16	4.79e-13
ENSG00000198795.6	ZNF521	coding_mRNA	-1.1575	2.58e-05	0.00107109	-0.9775	0.000133206	0.00277945	-2.37	7.31e-11	5.4e-09
ENSG00000132718.7	SYT11	coding_mRNA	-1.15714	0.000267457	0.0069497	-1.49214	2.65e-05	0.000751783	-3.50214	3.93e-12	4.42e-10
ENSG00000230024.1	RP11-95P13.1	lncRNA_intergenic	-1.15679	1.64e-06	0.000110244	-0.899286	4.43e-05	0.00113017	-0.881786	2.84e-05	0.00038136
ENSG00000166888.6	STAT6	coding_mRNA	-1.15357	4.38e-06	0.000248068	-1.12107	6.38e-06	0.000226532	-1.45107	6.94e-08	2e-06
ENSG00000138061.7	CYP1B1	coding_mRNA	-1.15321	1.67e-06	0.000112087	-1.10321	4.28e-06	0.000161842	-2.02321	1.76e-10	1.14e-08
ENSG00000184584.8	TMEM173	coding_mRNA	-1.14929	6.67e-06	0.000354416	-1.02179	6.78e-05	0.001603	-1.79429	9.38e-09	3.49e-07
ENSG00000174099.6	MSRB3	coding_mRNA	-1.14929	1.54e-06	0.000105006	-1.90179	3.48e-10	7.47e-08	-1.87179	2.63e-10	1.57e-08
ENSG00000106624.4	AEBP1	coding_mRNA	-1.135	0.00192735	0.0315625	-1.8475	4.06e-06	0.000155733	-1.2875	0.00084706	0.00716329
ENSG00000108691.5	CCL2	coding_mRNA	-1.13429	9.17e-05	0.00298222	-1.23929	6.63e-05	0.0015734	-2.35929	2.41e-09	1.07e-07
ENSG00000060138.8	YBX3	coding_mRNA	-1.13357	1.38e-07	1.43e-05	-0.891071	2.68e-05	0.000757838	-1.63607	1.24e-10	8.53e-09
ENSG00000108854.11	SMURF2	coding_mRNA	-1.13214	6.28e-08	7.74e-06	-0.907143	6.3e-06	0.000224854	-2.34964	4e-14	1.05e-11
ENSG00000153993.9	SEMA3D	coding_mRNA	-1.13	9.02e-07	6.73e-05	-3.15	1.74e-14	2.98e-11	-2.3725	7.5e-13	1.08e-10
ENSG00000117122.9	MFAP2	coding_mRNA	-1.12143	5.85e-06	0.000315505	-1.53893	1.01e-07	7.02e-06	-1.50393	3.44e-08	1.07e-06
ENSG00000116106.7	EPHA4	coding_mRNA	-1.12071	1.24e-05	0.000589437	-1.28071	2.9e-06	0.000118631	-1.63571	1.57e-08	5.43e-07
ENSG00000137331.11	IER3	coding_mRNA	-1.11786	1.28e-05	0.000602889	-0.955357	0.000142932	0.00295092	-1.99786	1.32e-09	6.34e-08
ENSG00000131080.10	EDA2R	coding_mRNA	-1.11786	0.000153009	0.00447982	-0.937857	0.000981204	0.0141154	-2.03786	2.97e-08	9.41e-07
ENSG00000187109.9	NAP1L1	coding_mRNA	-1.11714	1.88e-08	2.85e-06	-1.52464	7.15e-11	2.24e-08	-2.22214	6.84e-15	2.5e-12
ENSG00000137809.12	ITGA11	coding_mRNA	-1.11714	0.000381909	0.00916037	-2.94964	2.95e-10	6.71e-08	-3.72214	1.2e-12	1.6e-10
ENSG00000213275.2	IFITM9P	pseudogene	-1.11429	1.09e-05	0.000534237	-1.56179	9.68e-08	6.79e-06	-2.15679	8.89e-11	6.42e-09
ENSG00000070540.8	WIPI1	coding_mRNA	-1.11393	7.69e-06	0.000397298	-1.63393	5.04e-07	2.7e-05	-1.54643	3.28e-08	1.03e-06
ENSG00000162909.13	CAPN2	coding_mRNA	-1.11286	2.75e-08	3.79e-06	-0.720357	3.98e-05	0.00103465	-1.43536	7.83e-11	5.73e-09
ENSG00000155130.5	MARCKS	coding_mRNA	-1.10929	1.86e-07	1.83e-05	-1.41179	1.15e-07	7.82e-06	-2.59679	1.46e-14	4.68e-12
ENSG00000111450.9	STX2	coding_mRNA	-1.10643	1.24e-06	8.77e-05	-1.39393	4.62e-07	2.51e-05	-1.90643	5.44e-11	4.19e-09
ENSG00000118762.3	PKD2	coding_mRNA	-1.10536	2.27e-06	0.000145217	-1.18786	3.63e-06	0.000142376	-1.37786	6.21e-08	1.81e-06
ENSG00000152977.5	ZIC1	coding_mRNA	-1.10429	0.000122743	0.00374878	-1.46179	3.42e-06	0.000135738	-1.27179	1.13e-05	0.000171903
ENSG00000168461.8	RAB31	coding_mRNA	-1.10143	4.22e-05	0.00160092	-0.926429	0.000261329	0.0048154	-1.41643	2.74e-07	6.6e-06
ENSG00000074527.7	NTN4	coding_mRNA	-1.10036	0.000160747	0.00466939	-2.86036	3.98e-10	8.21e-08	-3.47786	7.73e-13	1.11e-10
ENSG00000122642.6	FKBP9	coding_mRNA	-1.1	3.52e-07	3.09e-05	-1.7425	4.11e-10	8.34e-08	-1.71	9.35e-11	6.72e-09
ENSG00000160789.15	LMNA	coding_mRNA	-1.09857	3.66e-07	3.18e-05	-0.973571	2.41e-05	0.000693554	-0.833571	2.6e-05	0.000353188
ENSG00000198189.6	HSD17B11	coding_mRNA	-1.0975	1.73e-05	0.00076285	-1.185	3.1e-05	0.000850967	-2.1625	2.03e-10	1.27e-08
ENSG00000151617.11	EDNRA	coding_mRNA	-1.0975	7.57e-06	0.000392238	-2.685	2.98e-12	2.07e-09	-0.975	3.21e-05	0.00042309
ENSG00000151789.5	ZNF385D	coding_mRNA	-1.09643	0.000565117	0.0123738	-1.95143	1.19e-07	8.07e-06	-2.76143	1.08e-10	7.56e-09
ENSG00000100353.13	EIF3D	coding_mRNA	-1.095	3.58e-06	0.000211062	-0.955	8.46e-05	0.00191705	-1.105	2.45e-06	4.58e-05
ENSG00000173262.7	SLC2A14	coding_mRNA	-1.08893	3.25e-06	0.000194218	-1.08393	2.64e-06	0.000109111	-2.39393	1.1e-12	1.49e-10
ENSG00000087245.8	MMP2	coding_mRNA	-1.08643	4.15e-10	1.33e-07	-0.943929	3.98e-08	3.31e-06	-1.76393	4.37e-15	1.76e-12
ENSG00000166949.11	SMAD3	coding_mRNA	-1.08607	3.43e-06	0.000204299	-1.11857	3.04e-06	0.000123921	-2.10607	4.65e-11	3.66e-09
ENSG00000224259.1	RP11-48O20.4	lncRNA_intergenic	-1.085	0.00017031	0.00489162	-1.5325	1.21e-05	0.00038711	-1.7575	8.73e-08	2.43e-06
ENSG00000234741.3	GAS5	lncRNA_divergent	-1.085	0.000190165	0.00534648	-1.65	9.39e-07	4.54e-05	-2.6475	3.32e-10	1.91e-08
ENSG00000205413.3	SAMD9	coding_mRNA	-1.08286	2.09e-05	0.000895602	-1.43036	4.12e-07	2.29e-05	-1.87036	1.28e-08	4.56e-07
ENSG00000123131.8	PRDX4	coding_mRNA	-1.08214	2.48e-07	2.31e-05	-0.884643	2.06e-05	0.000606127	-1.13964	2.78e-07	6.69e-06
ENSG00000167460.10	TPM4	coding_mRNA	-1.08036	9.25e-07	6.85e-05	-1.77536	2.74e-09	3.64e-07	-2.06036	6.69e-12	6.91e-10
ENSG00000166073.4	GPR176	coding_mRNA	-1.08	6.57e-05	0.00227975	-2.0025	5.53e-09	6.28e-07	-2.125	1.14e-09	5.57e-08
ENSG00000174501.10	ANKRD36C	coding_mRNA	-1.07929	3.46e-06	0.000205535	-1.36429	8.19e-08	5.95e-06	-0.506786	0.00518106	0.0321137
ENSG00000059573.4	ALDH18A1	coding_mRNA	-1.07821	1.34e-06	9.32e-05	-1.17071	7.97e-07	3.94e-05	-0.953214	5.4e-06	9.05e-05
ENSG00000111424.6	VDR	coding_mRNA	-1.07821	3.8e-06	0.000222186	-1.20821	1.78e-06	7.85e-05	-2.84071	7.28e-14	1.64e-11
ENSG00000163697.12	APBB2	coding_mRNA	-1.07536	2.46e-06	0.000154761	-0.602857	0.00243473	0.0284717	-0.605357	0.00248442	0.0176187
ENSG00000166482.7	MFAP4	coding_mRNA	-1.07464	1.24e-07	1.33e-05	-1.66464	1.35e-10	3.58e-08	-1.83964	3.34e-12	3.83e-10
ENSG00000166033.7	HTRA1	coding_mRNA	-1.07321	2.79e-09	5.95e-07	-0.888214	8.03e-07	3.96e-05	-0.910714	8.34e-08	2.34e-06
ENSG00000100596.2	SPTLC2	coding_mRNA	-1.07321	5.89e-07	4.75e-05	-0.905714	1.43e-05	0.000443777	-1.17821	1.3e-07	3.45e-06
ENSG00000173706.8	HEG1	coding_mRNA	-1.0725	0.000107629	0.00338031	-2.2275	1.55e-09	2.27e-07	-2.0875	3.85e-09	1.62e-07
ENSG00000067057.12	PFKP	coding_mRNA	-1.07107	7.9e-07	5.98e-05	-0.861071	5.37e-05	0.00132306	-0.813571	3.74e-05	0.000484642
ENSG00000223722.2	RP11-467L13.5	pseudogene	-1.07071	2.62e-05	0.00108276	-1.60071	2e-07	1.25e-05	-2.03071	2.45e-10	1.48e-08
ENSG00000128641.13	MYO1B	coding_mRNA	-1.06786	2.32e-06	0.00014769	-2.01036	1.24e-10	3.35e-08	-2.27536	1.65e-12	2.11e-10
ENSG00000168615.7	ADAM9	coding_mRNA	-1.06071	1.95e-05	0.000847175	-0.933214	0.000225309	0.00427728	-1.11821	7.3e-06	0.000117568
ENSG00000181467.2	RAP2B	coding_mRNA	-1.05357	4.52e-06	0.000254211	-1.04357	1.71e-05	0.000517058	-1.62357	4.73e-09	1.94e-07
ENSG00000137962.8	ARHGAP29	coding_mRNA	-1.05071	4.21e-08	5.45e-06	-0.780714	1.41e-05	0.000438467	-1.46821	1.06e-10	7.45e-09
ENSG00000164615.3	CAMLG	coding_mRNA	-1.04893	1.76e-06	0.000117156	-0.988929	3.11e-05	0.000850967	-0.756429	5.61e-05	0.000685392
ENSG00000196159.7	FAT4	coding_mRNA	-1.04893	4.5e-05	0.00168399	-1.94393	8.42e-09	8.95e-07	-0.591429	0.00827094	0.0467184
ENSG00000166734.14	CASC4	coding_mRNA	-1.04857	1.28e-07	1.37e-05	-1.27607	8.45e-08	6.09e-06	-0.681071	0.000186985	0.00193742
ENSG00000199593.1	SNORD114-14	small_RNA	-1.04857	3.89e-06	0.000225987	-1.01107	1.07e-05	0.000352676	-1.29857	1.77e-07	4.57e-06
ENSG00000137573.9	SULF1	coding_mRNA	-1.04786	1.93e-05	0.000842802	-0.747857	0.000877061	0.0129018	-2.33786	8.82e-12	8.74e-10
ENSG00000143797.7	MBOAT2	coding_mRNA	-1.03643	5.73e-06	0.000309971	-1.42893	2.25e-07	1.38e-05	-2.23643	1.09e-11	1.04e-09
ENSG00000141510.11	TP53	coding_mRNA	-1.03571	8.3e-05	0.00273925	-1.21571	1.25e-05	0.000396832	-1.10821	2.47e-05	0.000338364
ENSG00000179820.11	MYADM	coding_mRNA	-1.035	8.49e-06	0.000430258	-0.9625	5.13e-05	0.00127582	-0.855	8.82e-05	0.00100876
ENSG00000136826.10	KLF4	coding_mRNA	-1.03464	0.000111225	0.00345733	-1.07464	0.000109622	0.00237063	-2.01464	8.39e-10	4.26e-08
ENSG00000170370.10	EMX2	coding_mRNA	-1.03036	1.21e-05	0.000577668	-1.01286	4.78e-05	0.00120089	-2.21786	1.54e-11	1.43e-09
ENSG00000134363.7	FST	coding_mRNA	-1.03	7.59e-05	0.00254998	-1.4025	4.25e-06	0.000161134	-3.2775	1.28e-13	2.54e-11
ENSG00000166780.6	C16orf45	coding_mRNA	-1.02929	1.18e-05	0.00056603	-1.46679	1.92e-07	1.21e-05	-1.42929	2.04e-08	6.77e-07
ENSG00000154447.10	SH3RF1	coding_mRNA	-1.02643	3.08e-05	0.00123255	-1.20393	4.11e-06	0.00015704	-1.70393	6.23e-09	2.46e-07
ENSG00000140044.8	JDP2	coding_mRNA	-1.02643	0.000847691	0.0169538	-2.39143	1.38e-08	1.36e-06	-2.93143	1e-10	7.13e-09
ENSG00000201839.1	SNORD114-3	small_RNA	-1.02607	8.55e-06	0.000432744	-0.926071	4.62e-05	0.00117236	-1.09107	1.11e-05	0.000169926
ENSG00000153823.14	PID1	coding_mRNA	-1.025	1.17e-05	0.000562225	-0.6875	0.00208451	0.0252388	-0.665	0.00151949	0.0117068
ENSG00000112210.7	RAB23	coding_mRNA	-1.02	2.17e-05	0.000921459	-1.315	1.59e-06	7.14e-05	-1.6575	1.46e-08	5.12e-07
ENSG00000181804.10	SLC9A9	coding_mRNA	-1.01786	3.24e-05	0.00128157	-1.08786	2.11e-05	0.000620762	-1.13036	7.65e-06	0.000122224
ENSG00000139192.7	TAPBPL	coding_mRNA	-1.0175	3.72e-05	0.00144656	-0.93	0.000142105	0.00293931	-1.165	5.1e-06	8.61e-05
ENSG00000224032.2	EPB41L4A-AS1	lncRNA_antisense	-1.01607	4.55e-05	0.00170219	-1.60357	2.7e-08	2.38e-06	-3.06607	2.05e-14	6.27e-12
ENSG00000238741.1	SCARNA7	small_RNA	-1.01179	3.52e-05	0.00138254	-0.804286	0.000470711	0.0077581	-1.11179	3.49e-06	6.23e-05
ENSG00000122545.13	SEPT7	coding_mRNA	-1.00857	2.19e-07	2.1e-05	-1.51107	4.03e-10	8.28e-08	-1.66607	4.29e-11	3.44e-09
ENSG00000138382.9	METTL5	coding_mRNA	-1.00821	3.05e-06	0.000185208	-0.608214	0.00314524	0.034789	-0.773214	7.41e-05	0.000871483
ENSG00000049860.9	HEXB	coding_mRNA	-1.00679	7.81e-08	9.15e-06	-1.19429	6.62e-08	4.99e-06	-1.53179	3.14e-11	2.62e-09
ENSG00000120254.11	MTHFD1L	coding_mRNA	-1.00643	8.58e-06	0.000432836	-0.996429	3.44e-05	0.000924172	-2.11393	1.03e-11	9.89e-10
ENSG00000109814.7	UGDH	coding_mRNA	-1.00536	4.21e-06	0.000239852	-1.36286	2.25e-07	1.38e-05	-1.40036	1.61e-08	5.55e-07
ENSG00000106105.9	GARS	coding_mRNA	-1.00107	3.22e-08	4.3e-06	-1.34607	1.07e-09	1.71e-07	-1.57857	5.58e-12	5.93e-10
ENSG00000106080.6	FKBP14	coding_mRNA	-1.00071	0.000261908	0.00684831	-1.01571	0.00042867	0.00722267	-1.12571	6.43e-05	0.000772131
ENSG00000145675.10	PIK3R1	coding_mRNA	-0.998571	4.97e-07	4.07e-05	-1.44107	2.07e-09	2.88e-07	-1.96357	1.91e-12	2.39e-10
ENSG00000042493.11	CAPG	coding_mRNA	-0.998214	9.51e-05	0.00306933	-0.698214	0.000961569	0.0139112	-1.11571	2.6e-06	4.82e-05
ENSG00000138594.8	TMOD3	coding_mRNA	-0.9975	1.3e-06	9.13e-05	-0.88	1.15e-05	0.000372994	-1.3625	6.97e-09	2.72e-07
ENSG00000065150.14	IPO5	coding_mRNA	-0.996071	5.37e-05	0.00193566	-0.748571	0.00274437	0.0312381	-1.58357	4.66e-08	1.4e-06
ENSG00000112144.11	ICK	coding_mRNA	-0.995357	9.44e-06	0.000472066	-1.21786	5.71e-07	3e-05	-0.937857	2.77e-05	0.000372514
ENSG00000020181.13	GPR124	coding_mRNA	-0.995	1.45e-05	0.000665663	-1.85	1.4e-09	2.14e-07	-2.365	3.66e-12	4.16e-10
ENSG00000251194.2	RP1-68D18.2	lncRNA_sense_intronic	-0.994286	0.000109909	0.00342617	-0.684286	0.00437655	0.0445391	-1.81679	1.72e-08	5.86e-07
ENSG00000170989.8	S1PR1	coding_mRNA	-0.993929	6.61e-06	0.000352568	-1.71643	5.18e-08	4.09e-06	-1.89393	1.91e-10	1.21e-08
ENSG00000148737.11	TCF7L2	coding_mRNA	-0.9925	3.96e-06	0.000228385	-0.935	2.68e-05	0.000757838	-1.2575	9.61e-08	2.63e-06
ENSG00000181163.9	NPM1	coding_mRNA	-0.99	8.7e-06	0.000438528	-1.2075	3.37e-06	0.000134312	-1.24	5.4e-07	1.2e-05
ENSG00000109881.12	CCDC34	coding_mRNA	-0.985357	3.4e-05	0.00133969	-0.620357	0.0053019	0.0514265	-1.79786	7.86e-09	3.01e-07
ENSG00000079819.12	EPB41L2	coding_mRNA	-0.985	9.58e-06	0.0004784	-1.6325	6.79e-09	7.42e-07	-1.1625	8.88e-07	1.88e-05
ENSG00000008256.11	CYTH3	coding_mRNA	-0.985	2.03e-05	0.000873838	-1.2875	3.84e-06	0.000149657	-1.7275	1.35e-09	6.48e-08
ENSG00000166441.8	RPL27A	coding_mRNA	-0.984643	0.00054646	0.0120926	-1.20964	0.000482126	0.00788696	-1.10214	0.000114518	0.00126708
ENSG00000261559.1	RP11-1H8.3	pseudogene	-0.984286	1.89e-05	0.000825353	-0.996786	1.99e-05	0.00058833	-1.37679	9.95e-07	2.07e-05
ENSG00000103494.8	RPGRIP1L	coding_mRNA	-0.983571	0.000582228	0.0126734	-0.876071	0.00187184	0.0232131	-1.07857	0.000193059	0.00199291
ENSG00000116260.12	QSOX1	coding_mRNA	-0.981429	3.2e-05	0.0012702	-1.13643	2.1e-06	8.95e-05	-2.13143	2.49e-11	2.14e-09
CATG00000047599.1	CATG00000047599.1	coding_mRNA	-0.979286	2.69e-05	0.00110575	-1.14679	5.87e-05	0.00142347	-1.54179	2.14e-07	5.36e-06
ENSG00000183298.4	RP11-556K13.1	pseudogene	-0.978929	0.000438402	0.0102397	-1.13893	0.000108676	0.0023563	-1.44393	3.82e-06	6.7e-05
ENSG00000213186.3	TRIM59	coding_mRNA	-0.978571	0.000401535	0.00954061	-1.03857	0.000353516	0.00615276	-1.89107	7.06e-09	2.75e-07
ENSG00000102024.13	PLS3	coding_mRNA	-0.978214	2.62e-07	2.41e-05	-1.06071	2.87e-07	1.72e-05	-1.57821	6.9e-10	3.6e-08
ENSG00000168297.11	PXK	coding_mRNA	-0.9775	4.95e-07	4.06e-05	-0.845	8.94e-06	0.000302673	-1.7275	3.13e-11	2.62e-09
ENSG00000196628.9	TCF4	coding_mRNA	-0.975714	1.12e-05	0.000541714	-1.22321	6.09e-07	3.16e-05	-1.76571	5.08e-10	2.77e-08
ENSG00000104341.12	LAPTM4B	coding_mRNA	-0.975714	7.96e-05	0.00264774	-1.11321	5.21e-05	0.00129028	-2.04071	4.23e-10	2.39e-08
ENSG00000204381.7	LAYN	coding_mRNA	-0.975	0.000261518	0.0068435	-1.015	7.68e-05	0.00177755	-1.67	2.79e-08	8.94e-07
ENSG00000204634.8	TBC1D8	coding_mRNA	-0.974286	3.13e-05	0.00125145	-1.40179	1.97e-07	1.24e-05	-1.28429	1.76e-06	3.44e-05
ENSG00000006327.9	TNFRSF12A	coding_mRNA	-0.973571	5.1e-06	0.000281499	-0.661071	0.00201411	0.0246103	-1.35607	7.81e-08	2.21e-06
ENSG00000163430.5	FSTL1	coding_mRNA	-0.973571	2.05e-05	0.000879475	-1.90107	8.04e-10	1.38e-07	-2.38107	5.58e-12	5.93e-10
ENSG00000144749.9	LRIG1	coding_mRNA	-0.969643	9.32e-08	1.06e-05	-0.974643	2.19e-07	1.35e-05	-0.527143	0.000351303	0.00334603
ENSG00000177410.8	ZFAS1	lncRNA_divergent	-0.9675	0.000127533	0.00384915	-1.63	2.31e-07	1.41e-05	-2.1725	5.15e-10	2.8e-08
ENSG00000100490.5	CDKL1	coding_mRNA	-0.966071	6.04e-05	0.0021201	-0.851071	0.000349227	0.00609407	-0.738571	0.00151611	0.0116834
ENSG00000138829.6	FBN2	coding_mRNA	-0.965357	2.97e-05	0.00119901	-3.39536	1.97e-15	6.32e-12	-3.04786	3.21e-14	8.76e-12
ENSG00000151881.10	C5orf28	coding_mRNA	-0.964643	1.6e-05	0.000717757	-1.20214	7.54e-06	0.000262343	-1.57714	4.72e-09	1.94e-07
ENSG00000100320.18	RBFOX2	coding_mRNA	-0.963571	3.13e-06	0.000188655	-1.18607	1.51e-07	9.94e-06	-1.08107	1.78e-07	4.58e-06
ENSG00000170734.7	POLH	coding_mRNA	-0.962857	2.6e-05	0.00107415	-0.950357	7.59e-05	0.00176201	-1.59036	5.22e-08	1.55e-06
ENSG00000026103.15	FAS	coding_mRNA	-0.961071	7.12e-06	0.000373096	-0.851071	5.14e-05	0.00127582	-1.45357	5.6e-09	2.23e-07
ENSG00000141753.5	IGFBP4	coding_mRNA	-0.960357	9.18e-06	0.000460522	-1.16786	4.6e-07	2.51e-05	-1.71786	1.82e-10	1.17e-08
ENSG00000145555.10	MYO10	coding_mRNA	-0.956786	0.000228492	0.00614959	-0.964286	0.000102548	0.00224835	-1.60929	3.46e-08	1.07e-06
ENSG00000187193.8	MT1X	coding_mRNA	-0.955357	0.000126343	0.00382364	-2.34286	3.08e-09	3.96e-07	-1.76286	7.58e-09	2.92e-07
ENSG00000178695.4	KCTD12	coding_mRNA	-0.955	4.11e-05	0.00157176	-0.91	9.85e-05	0.00217605	-1.5375	4.78e-08	1.44e-06
ENSG00000118257.12	NRP2	coding_mRNA	-0.953929	0.000186056	0.00525481	-1.88393	5.62e-09	6.34e-07	-2.72393	5.58e-12	5.93e-10
ENSG00000111799.16	COL12A1	coding_mRNA	-0.953214	7.84e-06	0.000402458	-1.73321	7.43e-10	1.31e-07	-1.82071	1.34e-10	9.09e-09
ENSG00000116649.5	SRM	coding_mRNA	-0.951071	1.03e-05	0.000510055	-1.00857	9.66e-06	0.000323976	-1.23607	6.06e-07	1.33e-05
ENSG00000106683.10	LIMK1	coding_mRNA	-0.951071	0.000735257	0.0151892	-0.898571	0.00100858	0.0144034	-1.69357	9.88e-07	2.06e-05
ENSG00000004700.11	RECQL	coding_mRNA	-0.95	5.03e-05	0.00183827	-0.7825	0.00348195	0.037491	-0.7525	0.000747714	0.00644274
ENSG00000180879.9	SSR4	coding_mRNA	-0.949643	2.49e-06	0.000155675	-1.19964	1.24e-07	8.36e-06	-0.714643	7.34e-05	0.000864463
ENSG00000225159.1	NPM1P39	pseudogene	-0.949643	2.24e-05	0.000947341	-1.13964	5.23e-06	0.000193119	-1.41464	3.42e-08	1.07e-06
ENSG00000181104.6	F2R	coding_mRNA	-0.949286	0.0001396	0.00415305	-1.62679	9.22e-08	6.54e-06	-0.934286	0.000144887	0.0015565
ENSG00000128274.11	A4GALT	coding_mRNA	-0.946071	5.4e-06	0.000295623	-1.09607	1.59e-06	7.14e-05	-0.921071	2.2e-05	0.000306315
ENSG00000182362.9	YBEY	coding_mRNA	-0.944286	5.53e-05	0.00197448	-0.711786	0.00233035	0.0275434	-0.714286	0.00140644	0.0109763
ENSG00000173559.8	NABP1	coding_mRNA	-0.943929	5.56e-06	0.000303121	-1.35643	3.31e-08	2.83e-06	-1.00143	1.8e-06	3.5e-05
ENSG00000149451.13	ADAM33	coding_mRNA	-0.9425	1.16e-05	0.000558168	-1.0225	8.16e-06	0.000279742	-1.75	2.04e-09	9.25e-08
ENSG00000059804.11	SLC2A3	coding_mRNA	-0.941429	4.92e-05	0.00180253	-1.13893	2.54e-06	0.000105128	-1.83643	4e-09	1.68e-07
ENSG00000163558.8	PRKCI	coding_mRNA	-0.941429	1.54e-05	0.000698583	-1.19643	6.55e-07	3.35e-05	-1.81143	5.86e-10	3.11e-08
ENSG00000142173.10	COL6A2	coding_mRNA	-0.941071	3.25e-08	4.33e-06	-0.838571	6.52e-07	3.34e-05	-1.13107	1.06e-09	5.23e-08
ENSG00000064666.10	CNN2	coding_mRNA	-0.940714	5.44e-05	0.00195159	-2.06071	3.13e-10	6.94e-08	-2.08071	4.28e-11	3.44e-09
ENSG00000197238.3	HIST1H4J	coding_mRNA	-0.940357	3.67e-05	0.00143053	-1.05036	1.64e-05	0.000501841	-0.822857	0.000233087	0.00234426
ENSG00000111962.7	UST	coding_mRNA	-0.937143	0.00018956	0.00533398	-1.05214	2.23e-05	0.000650223	-2.33964	6.49e-12	6.76e-10
ENSG00000175061.13	C17orf76-AS1	lncRNA_antisense	-0.935357	3.9e-05	0.00150667	-1.39786	2.92e-07	1.74e-05	-1.42536	3.32e-08	1.04e-06
ENSG00000136999.4	NOV	coding_mRNA	-0.935357	0.000785301	0.0160044	-2.16786	1.73e-07	1.12e-05	-1.39536	8.97e-06	0.000140581
ENSG00000072274.8	TFRC	coding_mRNA	-0.934286	1.61e-06	0.000108965	-1.72429	4e-11	1.4e-08	-0.499286	0.00239059	0.0170808
ENSG00000166068.8	SPRED1	coding_mRNA	-0.929643	0.000314203	0.007899	-0.934643	0.000316425	0.00561895	-0.919643	0.000237628	0.00238129
ENSG00000148840.6	PPRC1	coding_mRNA	-0.928214	5.86e-05	0.00206547	-0.740714	0.000968584	0.0139883	-0.980714	2.31e-05	0.000319122
ENSG00000197498.8	RPF2	coding_mRNA	-0.926071	7.67e-07	5.85e-05	-0.481071	0.00321304	0.0353977	-0.493571	0.00178719	0.0134407
ENSG00000242952.1	RP11-187O7.1	pseudogene	-0.925	0.000516182	0.0116158	-0.8725	0.00203002	0.024738	-1.275	9.43e-06	0.000146498
ENSG00000136193.12	SCRN1	coding_mRNA	-0.924286	0.000101203	0.00322594	-0.904286	0.000187191	0.00366018	-0.914286	9.41e-05	0.00106866
ENSG00000200279.1	SNORD114-10	small_RNA	-0.924286	0.000150936	0.00442795	-0.761786	0.00272263	0.0310331	-1.08679	1.3e-05	0.000194273
ENSG00000176136.4	MC5R	coding_mRNA	-0.923571	0.00107034	0.02025	-0.786071	0.00473046	0.047014	-0.818571	0.00295823	0.020413
ENSG00000169688.10	MT1B	coding_mRNA	-0.9225	0.00122547	0.0224835	-1.8725	3.94e-08	3.29e-06	-1.87	3.01e-08	9.53e-07
ENSG00000101439.4	CST3	coding_mRNA	-0.922143	3.65e-07	3.18e-05	-0.849643	4.12e-06	0.00015704	-1.22464	2.58e-09	1.14e-07
ENSG00000135069.9	PSAT1	coding_mRNA	-0.917857	0.000308833	0.00780531	-1.23036	1.18e-05	0.000377712	-1.71286	3.47e-08	1.08e-06
ENSG00000225695.1	HNRNPA1P35	pseudogene	-0.9175	4.2e-05	0.00159679	-1.115	7.24e-06	0.000253253	-1.2325	8.71e-07	1.85e-05
ENSG00000102317.13	RBM3	coding_mRNA	-0.916429	0.0003332	0.00826415	-1.16643	0.000467651	0.00771915	-0.643929	0.00802267	0.0456126
ENSG00000125148.6	MT2A	coding_mRNA	-0.916429	2.91e-05	0.00117819	-1.99143	5.03e-10	9.79e-08	-1.65143	2.65e-09	1.17e-07
ENSG00000177733.4	HNRNPA0	coding_mRNA	-0.915	5.54e-06	0.000302753	-1.1925	1.26e-06	5.88e-05	-1.165	1.21e-07	3.23e-06
ENSG00000140443.9	IGF1R	coding_mRNA	-0.914286	3.95e-05	0.00152157	-1.03179	1.67e-05	0.000509174	-2.15429	3.66e-11	3.01e-09
ENSG00000163815.5	CLEC3B	coding_mRNA	-0.912143	0.000395438	0.00942357	-0.829643	0.000525765	0.00845597	-0.894643	0.000743901	0.00641654
ENSG00000214194.4	LINC00998	coding_mRNA	-0.911071	0.000342273	0.0084326	-1.02857	0.000151361	0.00309041	-0.698571	0.00326128	0.0221503
ENSG00000203875.6	SNHG5	lncRNA_intergenic	-0.910357	0.000129036	0.00387689	-1.04536	3.68e-05	0.000971779	-1.58536	2.43e-08	7.88e-07
ENSG00000100522.4	GNPNAT1	coding_mRNA	-0.909643	7.22e-07	5.58e-05	-0.844643	3.52e-06	0.000139344	-1.42714	5.43e-10	2.92e-08
ENSG00000176890.11	TYMS	coding_mRNA	-0.907143	9.83e-06	0.000489198	-0.579643	0.00337459	0.0366794	-1.78464	8.13e-11	5.92e-09
ENSG00000161638.6	ITGA5	coding_mRNA	-0.905	1.66e-05	0.000740312	-0.625	0.00147134	0.0193274	-1.4125	2.13e-08	7.03e-07
ENSG00000083535.11	PIBF1	coding_mRNA	-0.903929	7.11e-05	0.00241687	-0.841429	0.00020458	0.00394453	-1.04393	9.79e-06	0.000151085
ENSG00000092607.9	TBX15	coding_mRNA	-0.903571	2.09e-06	0.000135889	-0.566071	0.000819507	0.0122668	-0.713571	5.85e-05	0.000711368
ENSG00000107317.7	PTGDS	coding_mRNA	-0.902857	6.28e-05	0.00219031	-1.80786	3.83e-09	4.71e-07	-0.992857	1.59e-05	0.000230768
ENSG00000172716.12	SLFN11	coding_mRNA	-0.899286	0.000595576	0.0129132	-1.03429	0.000295133	0.00531937	-1.60179	1.72e-07	4.46e-06
ENSG00000234664.1	HMGN2P5	pseudogene	-0.8975	5.26e-05	0.00190302	-1.6025	4.06e-08	3.36e-06	-1.1525	1.06e-06	2.18e-05
ENSG00000107731.8	UNC5B	coding_mRNA	-0.896786	7.03e-05	0.00240052	-1.03679	0.000140325	0.00290792	-1.28929	2.38e-07	5.86e-06
ENSG00000163584.13	RPL22L1	coding_mRNA	-0.895357	1.22e-05	0.000584179	-0.652857	0.00388607	0.0409403	-1.53786	8.32e-10	4.23e-08
ENSG00000170961.6	HAS2	coding_mRNA	-0.893929	1.45e-06	9.96e-05	-1.27893	2.78e-09	3.68e-07	-1.48143	5.43e-11	4.19e-09
ENSG00000139178.6	C1RL	coding_mRNA	-0.893214	0.000189287	0.00533081	-1.08821	2.08e-05	0.000610799	-1.79071	3.46e-09	1.47e-07
ENSG00000181472.4	ZBTB2	coding_mRNA	-0.8925	4.88e-05	0.0017955	-0.73	0.00121877	0.0165454	-1.3325	1.42e-07	3.74e-06
ENSG00000145293.10	ENOPH1	coding_mRNA	-0.892143	3.96e-05	0.00152325	-0.684643	0.00107137	0.0150061	-0.592143	0.00211928	0.0154985
ENSG00000118503.10	TNFAIP3	coding_mRNA	-0.891429	1.12e-05	0.000543099	-0.868929	2.82e-05	0.000788716	-0.533929	0.00552543	0.0337079
ENSG00000144810.11	COL8A1	coding_mRNA	-0.890714	0.000223444	0.00604207	-1.57071	1.91e-07	1.21e-05	-1.13821	1.78e-05	0.000255377
ENSG00000234498.2	RPL13AP20	pseudogene	-0.888571	5.04e-05	0.00184139	-1.10357	1.77e-06	7.81e-05	-1.46107	1.16e-08	4.19e-07
ENSG00000166147.9	FBN1	coding_mRNA	-0.888571	0.00083898	0.0168675	-2.10107	1.14e-08	1.14e-06	-2.82857	2.63e-11	2.25e-09
ENSG00000164112.8	TMEM155	coding_mRNA	-0.8875	0.000162483	0.00470337	-0.575	0.00506953	0.0497529	-0.8975	3.63e-05	0.000471786
ENSG00000162627.12	SNX7	coding_mRNA	-0.887143	0.000109099	0.00341341	-0.769643	0.00151565	0.0198077	-1.47714	1.82e-08	6.13e-07
ENSG00000184009.5	ACTG1	coding_mRNA	-0.885714	0.000107972	0.00338468	-1.49571	3.28e-07	1.91e-05	-1.42071	1.11e-07	3.01e-06
ENSG00000145216.11	FIP1L1	coding_mRNA	-0.885357	1.96e-05	0.000847175	-0.752857	0.000132025	0.00275653	-1.06536	6.99e-07	1.51e-05
ENSG00000214021.11	TTLL3	coding_mRNA	-0.884643	6.71e-05	0.00231444	-0.729643	0.000505421	0.00816826	-0.837143	0.000109788	0.00121962
ENSG00000145860.7	RNF145	coding_mRNA	-0.882857	4.76e-05	0.00175917	-0.667857	0.000778848	0.0117801	-0.720357	0.000384081	0.0036076
ENSG00000115170.9	ACVR1	coding_mRNA	-0.882143	0.00026708	0.0069497	-0.799643	0.00106736	0.0149687	-1.08964	2.19e-05	0.000305026
ENSG00000197714.4	ZNF460	coding_mRNA	-0.881786	1.49e-05	0.000679019	-0.744286	0.000270153	0.00494786	-0.474286	0.00703294	0.0409731
ENSG00000168938.5	PPIC	coding_mRNA	-0.881071	8.81e-06	0.000443454	-1.08107	3.68e-06	0.000144068	-0.983571	2.81e-06	5.16e-05
ENSG00000167552.9	TUBA1A	coding_mRNA	-0.880714	0.000693774	0.014507	-1.21571	5.94e-05	0.00143811	-1.07321	8.65e-05	0.000992368
ENSG00000152217.12	SETBP1	coding_mRNA	-0.879643	4.33e-05	0.00163604	-1.20714	7.68e-07	3.82e-05	-1.46464	6.26e-08	1.82e-06
ENSG00000112773.11	FAM46A	coding_mRNA	-0.878929	8.05e-06	0.000410106	-1.21643	1.01e-06	4.87e-05	-1.61143	2.08e-10	1.28e-08
ENSG00000133138.15	TBC1D8B	coding_mRNA	-0.877857	6.07e-05	0.00212883	-0.830357	7.16e-05	0.00167566	-0.782857	0.000102925	0.00115301
ENSG00000163938.12	GNL3	coding_mRNA	-0.877143	0.000548865	0.0121297	-1.01464	0.000179608	0.00353895	-1.11214	2.69e-05	0.00036356
ENSG00000010404.13	IDS	coding_mRNA	-0.876786	0.000173218	0.00495455	-0.874286	0.000394779	0.00674323	-0.884286	5.87e-05	0.000712531
ENSG00000186104.6	CYP2R1	coding_mRNA	-0.876786	0.00130762	0.0235602	-0.949286	0.000409234	0.00694445	-1.43429	3.26e-06	5.88e-05
ENSG00000144369.8	FAM171B	coding_mRNA	-0.875	1.44e-05	0.000663098	-0.68	0.000670576	0.0103688	-1.4225	9.58e-09	3.56e-07
ENSG00000199575.1	SNORD114-1	small_RNA	-0.874286	1.1e-05	0.000536957	-0.766786	0.000129028	0.00270074	-1.01429	5.08e-06	8.6e-05
ENSG00000171858.13	RPS21	coding_mRNA	-0.873929	0.000918583	0.0180722	-0.921429	0.000915429	0.0133716	-0.923929	0.000657584	0.0057784
ENSG00000151917.13	BEND6	coding_mRNA	-0.871786	0.00024132	0.0064572	-0.839286	0.000482324	0.00788696	-2.16929	2.89e-10	1.7e-08
ENSG00000146426.13	TIAM2	coding_mRNA	-0.871429	6.59e-05	0.00228429	-1.13643	3.38e-06	0.000134312	-2.15893	5e-11	3.92e-09
ENSG00000135486.13	HNRNPA1	coding_mRNA	-0.870357	2.94e-07	2.66e-05	-1.16786	8.85e-09	9.37e-07	-1.21036	5.53e-10	2.96e-08
ENSG00000254332.1	GS1-44D20.1	pseudogene	-0.870357	7.12e-06	0.000373096	-1.34036	1.01e-07	7.02e-06	-1.83036	6.75e-11	5.05e-09
ENSG00000149591.12	TAGLN	coding_mRNA	-0.867143	0.001273	0.0231563	-2.03464	3.03e-08	2.62e-06	-3.40214	3.83e-13	6.15e-11
ENSG00000144815.10	NXPE3	coding_mRNA	-0.865	0.000306239	0.00775152	-0.84	0.00050462	0.00816326	-1.12	1.08e-05	0.000165389
ENSG00000155254.8	MARVELD1	coding_mRNA	-0.863571	0.000199078	0.00553424	-1.27607	7.74e-07	3.85e-05	-1.84857	2.11e-10	1.3e-08
ENSG00000026297.11	RNASET2	coding_mRNA	-0.863214	0.000273128	0.00705297	-1.01071	1.67e-05	0.000506981	-0.598214	0.00333139	0.0225345
ENSG00000172965.10	MIR4435-1HG	lncRNA_intergenic	-0.861786	0.000349174	0.00855192	-1.24429	2.78e-06	0.000114117	-1.61179	3.51e-08	1.09e-06
ENSG00000213846.3	AC098614.2	pseudogene	-0.861429	0.000900914	0.0178224	-2.02643	1.7e-08	1.62e-06	-2.44643	2.04e-10	1.27e-08
ENSG00000253729.3	PRKDC	coding_mRNA	-0.858929	1.98e-05	0.000857262	-0.838929	5.58e-05	0.00136734	-0.906429	9.31e-06	0.00014515
ENSG00000121060.10	TRIM25	coding_mRNA	-0.858929	1.65e-05	0.000735672	-1.07143	9.18e-07	4.46e-05	-0.766429	4.51e-05	0.000570104
ENSG00000241431.1	RP11-17A4.1	pseudogene	-0.857857	0.000128123	0.00385643	-0.947857	2.68e-05	0.000757838	-1.55286	7.33e-08	2.1e-06
ENSG00000182752.8	PAPPA	coding_mRNA	-0.852143	0.000115936	0.00357372	-1.21964	1.13e-06	5.34e-05	-2.20714	1.6e-11	1.47e-09
ENSG00000109083.9	IFT20	coding_mRNA	-0.851786	0.000145008	0.00428329	-0.814286	0.000420837	0.00710871	-0.919286	0.000102882	0.00115291
ENSG00000151135.5	C12orf23	coding_mRNA	-0.851786	0.000269266	0.0069858	-1.11679	3.65e-05	0.000965321	-1.39429	2.58e-07	6.28e-06
ENSG00000162745.6	OLFML2B	coding_mRNA	-0.850357	0.000525845	0.0117589	-2.57786	3.44e-11	1.23e-08	-1.43036	5.64e-07	1.25e-05
ENSG00000213064.5	SFT2D2	coding_mRNA	-0.85	1.42e-05	0.000653865	-0.8725	2.26e-05	0.00065882	-0.6925	0.000203956	0.00208854
ENSG00000145632.10	PLK2	coding_mRNA	-0.85	0.000319078	0.00797334	-1.0125	8.15e-05	0.00185975	-2.3225	1.87e-10	1.19e-08
ENSG00000182220.9	ATP6AP2	coding_mRNA	-0.849643	0.000331571	0.00822989	-0.912143	0.000359519	0.00623117	-1.05714	1.7e-05	0.000244468
ENSG00000091490.6	SEL1L3	coding_mRNA	-0.847857	0.000840826	0.0168675	-1.47536	3.98e-06	0.000153747	-2.22286	6.29e-10	3.3e-08
ENSG00000116729.9	WLS	coding_mRNA	-0.845714	3.14e-05	0.00125342	-1.07321	8.47e-06	0.000288803	-0.740714	0.000151365	0.00161136
ENSG00000107819.9	SFXN3	coding_mRNA	-0.843214	0.000143646	0.00425437	-0.790714	0.00076776	0.0116442	-1.20821	1.49e-06	2.95e-05
ENSG00000163359.11	COL6A3	coding_mRNA	-0.8425	3.83e-06	0.000223729	-1.0825	1.34e-07	8.91e-06	-1.1675	1.31e-08	4.64e-07
ENSG00000109320.7	NFKB1	coding_mRNA	-0.840357	2.74e-05	0.00112149	-1.06786	4.21e-06	0.000160574	-1.40036	1.08e-08	3.94e-07
ENSG00000037965.4	HOXC8	coding_mRNA	-0.839643	4.34e-05	0.00163703	-1.17714	1.41e-06	6.43e-05	-1.23464	1.85e-07	4.74e-06
ENSG00000230330.1	HMGN2P3	pseudogene	-0.839643	2.2e-05	0.000930939	-1.41214	5.99e-08	4.58e-06	-1.05464	7.59e-07	1.63e-05
ENSG00000260549.1	MT1L	pseudogene	-0.839643	0.000478221	0.0109392	-2.18464	9.69e-10	1.61e-07	-1.87964	2.11e-09	9.54e-08
ENSG00000164442.8	CITED2	coding_mRNA	-0.838214	7.14e-06	0.000373389	-1.45571	8.96e-09	9.46e-07	-2.58571	2.78e-15	1.3e-12
ENSG00000168542.8	COL3A1	coding_mRNA	-0.8375	2.95e-05	0.00119376	-1.38	6.39e-08	4.85e-06	-1.64	4.97e-10	2.72e-08
ENSG00000159216.14	RUNX1	coding_mRNA	-0.836429	0.000185661	0.00525094	-1.12643	2.09e-06	8.92e-05	-2.04393	1.19e-10	8.28e-09
ENSG00000159086.10	PAXBP1	coding_mRNA	-0.835	0.000200323	0.0055449	-0.78	0.000207686	0.00399055	-0.7975	0.000248812	0.00247994
ENSG00000185483.7	ROR1	coding_mRNA	-0.833571	2.21e-05	0.000933934	-0.576071	0.00235943	0.0277947	-1.15857	5.94e-08	1.74e-06
ENSG00000175029.12	CTBP2	coding_mRNA	-0.832857	0.000266081	0.0069302	-1.10536	6.68e-06	0.000235568	-0.937857	8.48e-05	0.00097563
ENSG00000235386.1	RP11-397A15.4	pseudogene	-0.83	0.000299868	0.00763093	-0.9825	4.53e-05	0.0011524	-0.9025	0.000104823	0.00117151
ENSG00000002586.13	CD99	coding_mRNA	-0.829286	4.23e-05	0.00160292	-1.02929	5.69e-06	0.000207404	-0.764286	9.16e-05	0.00104329
ENSG00000165359.10	DDX26B	coding_mRNA	-0.829286	0.00110018	0.0206501	-1.26429	1.8e-05	0.000538919	-0.801786	0.000915945	0.00764283
ENSG00000146112.7	PPP1R18	coding_mRNA	-0.829286	0.000362188	0.00879298	-0.926786	0.000195241	0.00378863	-1.22679	4.51e-06	7.77e-05
ENSG00000215492.5	HNRNPA1P7	pseudogene	-0.8275	1.52e-06	0.000103372	-1.015	2.03e-07	1.27e-05	-1.1275	6.25e-09	2.46e-07
ENSG00000122641.9	INHBA	coding_mRNA	-0.826786	0.00101665	0.0194491	-1.74929	4.87e-08	3.94e-06	-2.38179	1.34e-10	9.1e-09
ENSG00000102034.12	ELF4	coding_mRNA	-0.826071	0.000349841	0.00855568	-1.03857	3.57e-05	0.000947292	-1.82107	4.86e-09	1.98e-07
ENSG00000215386.6	LINC00478	lncRNA_intergenic	-0.823571	0.000252713	0.00668144	-1.03857	1.16e-05	0.000373327	-1.20107	5.53e-07	1.23e-05
ENSG00000159840.11	ZYX	coding_mRNA	-0.823571	2.03e-05	0.000875495	-1.28857	1.82e-08	1.73e-06	-1.41357	1.23e-09	5.97e-08
ENSG00000205362.6	MT1A	coding_mRNA	-0.822143	0.00326014	0.046294	-1.92714	1.78e-07	1.14e-05	-1.78964	4.14e-07	9.56e-06
ENSG00000180198.11	RCC1	coding_mRNA	-0.821429	0.00047897	0.0109436	-0.783929	0.00475467	0.0472201	-1.02393	3.63e-05	0.000471786
ENSG00000079156.12	OSBPL6	coding_mRNA	-0.821429	0.000545791	0.0120859	-0.741429	0.00145369	0.019131	-1.45393	9.14e-08	2.53e-06
ENSG00000228649.4	AC005682.5	lncRNA_intergenic	-0.819286	0.000104429	0.00330162	-0.561786	0.00313793	0.0347429	-1.33179	4.17e-07	9.61e-06
ENSG00000162840.3	MT2P1	pseudogene	-0.818571	0.000217816	0.00592361	-1.53107	5.16e-08	4.09e-06	-1.69857	9.5e-09	3.53e-07
ENSG00000145819.11	ARHGAP26	coding_mRNA	-0.817857	0.000569602	0.0124638	-1.29536	3.35e-06	0.000133603	-1.49786	2.07e-07	5.23e-06
ENSG00000180354.11	C7orf41	coding_mRNA	-0.8175	0.000130916	0.00392275	-0.8825	0.000266343	0.00488883	-1.0675	1.92e-06	3.7e-05
ENSG00000244716.2	RP11-20O24.4	pseudogene	-0.817143	4.44e-05	0.00166551	-0.694643	0.00117011	0.0160353	-0.897143	9.24e-06	0.000144203
ENSG00000147905.13	ZCCHC7	coding_mRNA	-0.815714	7.93e-05	0.00264049	-0.773214	0.000211911	0.00405533	-0.768214	5.63e-05	0.000686991
ENSG00000076003.4	MCM6	coding_mRNA	-0.815	0.00128725	0.0232811	-1.0925	7.61e-05	0.00176432	-0.68	0.00546926	0.0334328
ENSG00000125991.14	ERGIC3	coding_mRNA	-0.813929	0.000620031	0.0133133	-0.713929	0.0023658	0.0278438	-0.671429	0.00304064	0.0208864
ENSG00000168028.9	RPSA	coding_mRNA	-0.813214	8.73e-05	0.00286231	-0.950714	1.72e-05	0.000517453	-1.24071	1.61e-07	4.2e-06
ENSG00000068650.14	ATP11A	coding_mRNA	-0.810357	0.00056019	0.0122902	-0.945357	0.000112286	0.00242193	-1.22536	2.01e-06	3.85e-05
ENSG00000180172.5	RPS12P23	pseudogene	-0.809286	0.000477085	0.0109358	-0.726786	0.00235245	0.0277456	-0.981786	4.02e-05	0.00051544
ENSG00000164951.11	PDP1	coding_mRNA	-0.808571	0.000206896	0.00568707	-1.13857	6.19e-06	0.000221408	-1.47607	2.83e-08	9.03e-07
ENSG00000136928.4	GABBR2	coding_mRNA	-0.808214	0.000390682	0.00934826	-1.13071	1.85e-06	8.09e-05	-2.05821	5.47e-11	4.2e-09
ENSG00000197608.7	ZNF841	coding_mRNA	-0.806786	8.4e-05	0.00276299	-0.766786	0.000212936	0.00406911	-0.754286	0.000140686	0.00151627
ENSG00000135052.12	GOLM1	coding_mRNA	-0.806786	0.000612852	0.0131932	-0.781786	0.00300875	0.0334909	-0.926786	0.00013863	0.00149897
ENSG00000162704.11	ARPC5	coding_mRNA	-0.806786	0.00153843	0.0264299	-1.20179	7.76e-05	0.00179332	-1.58179	2.23e-07	5.53e-06
ENSG00000140199.7	SLC12A6	coding_mRNA	-0.806429	0.000183461	0.00519313	-0.661429	0.00165581	0.0211816	-0.696429	0.000910268	0.00760542
ENSG00000006652.9	IFRD1	coding_mRNA	-0.802857	5.36e-05	0.00193388	-0.777857	0.000166873	0.00334752	-1.27786	4.01e-08	1.23e-06
ENSG00000115993.7	TRAK2	coding_mRNA	-0.801429	4.77e-05	0.00175917	-0.891429	6.38e-05	0.00153151	-0.691429	0.000292057	0.00285365
ENSG00000171988.13	JMJD1C	coding_mRNA	-0.800714	0.000146551	0.00432501	-0.783214	0.00031456	0.0055918	-1.48071	1.34e-08	4.75e-07
ENSG00000213977.3	TAX1BP3	coding_mRNA	-0.800357	0.000442454	0.0103198	-0.917857	3.46e-05	0.000927933	-1.48036	3.38e-08	1.05e-06
ENSG00000113369.4	ARRDC3	coding_mRNA	-0.800357	0.000114686	0.00354175	-1.32286	2.25e-07	1.38e-05	-1.34036	2.07e-07	5.23e-06
ENSG00000128510.6	CPA4	coding_mRNA	-0.799286	0.000753059	0.0154801	-0.724286	0.00206289	0.0250316	-1.07429	3.88e-05	0.000499447
ENSG00000169122.7	FAM110B	coding_mRNA	-0.799286	0.000329998	0.00819696	-1.04929	1.24e-05	0.000395739	-1.69429	4.24e-09	1.76e-07
ENSG00000120868.9	APAF1	coding_mRNA	-0.798929	0.000352716	0.00861966	-0.918929	0.000133735	0.00278873	-1.38643	2.23e-07	5.53e-06
ENSG00000226419.2	RP11-31F15.1	lncRNA_divergent	-0.798571	0.000292258	0.0074601	-0.658571	0.0010833	0.0151011	-0.853571	6.56e-05	0.00078428
ENSG00000101199.8	ARFGAP1	coding_mRNA	-0.796786	0.000538087	0.0119753	-0.899286	0.000174865	0.00346191	-0.916786	5.56e-05	0.000680755
ENSG00000113758.9	DBN1	coding_mRNA	-0.796786	0.000160927	0.00467054	-1.14179	1.31e-05	0.000412141	-1.88929	2.96e-10	1.73e-08
ENSG00000140682.14	TGFB1I1	coding_mRNA	-0.796429	0.000468011	0.0107708	-1.47393	2.11e-07	1.31e-05	-1.67393	5.34e-09	2.16e-07
ENSG00000164244.16	PRRC1	coding_mRNA	-0.794643	0.000116576	0.00358655	-0.984643	2.76e-05	0.000775985	-0.759643	0.000186517	0.00193582
ENSG00000070087.9	PFN2	coding_mRNA	-0.794286	2.05e-05	0.000879475	-1.48429	7.52e-10	1.32e-07	-1.39679	1.51e-09	7.11e-08
ENSG00000115380.14	EFEMP1	coding_mRNA	-0.793571	0.0014689	0.0255741	-2.87607	1.76e-11	7.91e-09	-3.24107	4.84e-13	7.48e-11
ENSG00000198755.6	RPL10A	coding_mRNA	-0.792143	1.72e-06	0.000115161	-0.957143	3.7e-07	2.1e-05	-1.29964	4.45e-10	2.49e-08
ENSG00000128016.4	ZFP36	coding_mRNA	-0.789643	0.000288383	0.00737817	-0.689643	0.00103395	0.0146461	-0.987143	1.32e-05	0.000196754
ENSG00000214223.3	HNRNPA1P10	pseudogene	-0.788214	0.000100774	0.00321666	-0.978214	1.53e-05	0.000473527	-1.15321	9.65e-07	2.02e-05
ENSG00000108061.7	SHOC2	coding_mRNA	-0.787857	5.63e-07	4.55e-05	-0.392857	0.00332066	0.0362353	-0.415357	0.00186647	0.013919
ENSG00000109572.9	CLCN3	coding_mRNA	-0.787143	1.24e-05	0.000589437	-0.607143	0.00054273	0.00865103	-0.917143	1.17e-06	2.38e-05
ENSG00000234648.1	AL162151.3	pseudogene	-0.786071	0.000912559	0.0179915	-1.00607	0.000275443	0.00502812	-1.32607	1.08e-06	2.21e-05
ENSG00000172638.8	EFEMP2	coding_mRNA	-0.785714	1.07e-05	0.000524421	-1.25321	1.04e-08	1.06e-06	-1.52321	6.23e-11	4.72e-09
ENSG00000104408.5	EIF3E	coding_mRNA	-0.785	7.76e-06	0.000399584	-0.605	0.000699242	0.0107508	-0.835	6.91e-06	0.00011221
ENSG00000071082.6	RPL31	coding_mRNA	-0.783929	2.46e-05	0.00102575	-0.818929	9.36e-05	0.00208098	-1.08393	3.33e-07	7.85e-06
ENSG00000163479.9	SSR2	coding_mRNA	-0.783571	0.000555804	0.0122424	-0.953571	0.000116365	0.00249215	-1.17107	2.65e-06	4.89e-05
ENSG00000242247.6	ARFGAP3	coding_mRNA	-0.783214	0.00130861	0.0235602	-0.885714	0.000590921	0.00932796	-1.26321	3.09e-06	5.61e-05
ENSG00000049239.8	H6PD	coding_mRNA	-0.781429	0.000122997	0.00375237	-0.881429	2.32e-05	0.000669748	-1.02143	3.6e-06	6.38e-05
ENSG00000060982.10	BCAT1	coding_mRNA	-0.781071	0.000302523	0.00768673	-0.958571	1.97e-05	0.000584033	-1.53857	5.06e-09	2.06e-07
ENSG00000144857.10	BOC	coding_mRNA	-0.780357	0.000216298	0.00588712	-0.672857	0.00115677	0.015905	-0.702857	0.000826868	0.00701214
ENSG00000066629.12	EML1	coding_mRNA	-0.780357	0.00034518	0.00847909	-0.562857	0.00456638	0.0459122	-1.23036	1.86e-07	4.76e-06
ENSG00000157240.2	FZD1	coding_mRNA	-0.78	0.00133592	0.023927	-0.88	0.00102473	0.0145497	-2.085	1.31e-09	6.29e-08
ENSG00000114450.5	GNB4	coding_mRNA	-0.778929	0.000118083	0.00362309	-1.24143	5.37e-07	2.86e-05	-1.72643	3.53e-10	2.02e-08
ENSG00000144048.6	DUSP11	coding_mRNA	-0.778214	0.000515105	0.0115995	-0.940714	7.52e-05	0.00174959	-1.22071	3.57e-06	6.34e-05
ENSG00000162636.11	FAM102B	coding_mRNA	-0.776786	4.89e-05	0.00179654	-0.854286	7.98e-05	0.00183016	-1.98929	5.56e-12	5.93e-10
ENSG00000265681.2	RPL17	coding_mRNA	-0.775357	4.67e-05	0.00173243	-0.735357	0.00040799	0.00692687	-0.807857	2.29e-05	0.000317632
ENSG00000243678.7	NME1-NME2	coding_mRNA	-0.774643	5.18e-05	0.0018798	-0.814643	4.7e-05	0.00118631	-1.06714	6.11e-07	1.34e-05
ENSG00000229251.2	HNRNPA1P8	pseudogene	-0.773571	0.000540161	0.0120017	-1.06357	1.76e-05	0.000527505	-1.52857	2.76e-08	8.86e-07
ENSG00000166444.13	ST5	coding_mRNA	-0.7725	0.000727652	0.0150517	-0.765	0.000226594	0.00429187	-1.0075	2.89e-05	0.000387463
ENSG00000033170.12	FUT8	coding_mRNA	-0.771786	2.68e-05	0.00110298	-1.65179	5.43e-10	1.04e-07	-1.73679	3.73e-11	3.06e-09
ENSG00000137845.10	ADAM10	coding_mRNA	-0.771429	4.27e-05	0.00161485	-1.14143	3.17e-06	0.000128437	-1.50643	1.22e-09	5.94e-08
ENSG00000177409.7	SAMD9L	coding_mRNA	-0.77	0.000993103	0.0191629	-1.415	1.78e-06	7.85e-05	-1.5225	8.48e-08	2.37e-06
ENSG00000145592.9	RPL37	coding_mRNA	-0.769643	0.000784261	0.0160028	-0.852143	0.000855039	0.0126795	-1.09714	1.53e-05	0.000223023
ENSG00000196876.9	SCN8A	coding_mRNA	-0.768214	0.000303746	0.00770015	-0.825714	0.000146425	0.00300809	-1.61321	3.38e-09	1.44e-07
ENSG00000169410.5	PTPN9	coding_mRNA	-0.7675	0.000477917	0.0109392	-1.095	5.92e-06	0.000213882	-0.8175	0.000186841	0.00193674
ENSG00000172667.6	ZMAT3	coding_mRNA	-0.767143	9.94e-06	0.000494182	-0.579643	0.00108201	0.0150962	-1.38464	1.08e-09	5.32e-08
ENSG00000071575.7	TRIB2	coding_mRNA	-0.766786	0.00157284	0.0268822	-0.674286	0.00423872	0.0434855	-1.33179	2.76e-06	5.08e-05
ENSG00000103257.4	SLC7A5	coding_mRNA	-0.765	0.000355434	0.0086699	-1.3025	6.13e-07	3.17e-05	-1.76	1.85e-09	8.46e-08
ENSG00000135596.13	MICAL1	coding_mRNA	-0.764643	0.0034303	0.0481604	-0.772143	0.00200608	0.0245356	-0.677143	0.00648213	0.0382451
ENSG00000213614.5	HEXA	coding_mRNA	-0.763929	0.000552242	0.0121801	-0.738929	0.00149275	0.0195622	-0.553929	0.0069371	0.0404928
ENSG00000140650.7	PMM2	coding_mRNA	-0.763571	0.000415688	0.00981249	-0.983571	0.000147599	0.00302846	-0.558571	0.00821448	0.0465044
ENSG00000111860.9	CEP85L	coding_mRNA	-0.763571	0.000405412	0.00961082	-0.751071	0.00102936	0.0145998	-1.36357	5.09e-07	1.15e-05
ENSG00000138172.6	CALHM2	coding_mRNA	-0.763571	0.00193989	0.0316894	-0.818571	0.00181222	0.0226341	-1.28107	7.17e-06	0.000115626
ENSG00000162551.9	ALPL	coding_mRNA	-0.762143	0.00231182	0.0362523	-1.44214	1.64e-06	7.29e-05	-1.54714	3.91e-07	9.12e-06
ENSG00000225492.2	GBP1P1	pseudogene	-0.760714	0.000275063	0.00708095	-0.613214	0.00193934	0.023886	-0.703214	0.000220727	0.00223686
ENSG00000146278.10	PNRC1	coding_mRNA	-0.760357	2.72e-05	0.00111643	-1.25286	4.11e-07	2.29e-05	-1.84036	5.47e-12	5.88e-10
ENSG00000117632.16	STMN1	coding_mRNA	-0.758929	0.000892708	0.0177051	-0.856429	0.000919468	0.0134188	-1.02143	1.98e-05	0.000279216
ENSG00000261105.1	RP11-173B14.5	lncRNA_divergent	-0.758929	0.00295209	0.0430149	-1.41143	1.97e-06	8.52e-05	-2.43143	1.5e-10	9.88e-09
ENSG00000090530.5	LEPREL1	coding_mRNA	-0.757143	0.00084084	0.0168675	-0.844643	0.000439232	0.00736103	-1.30964	1.72e-06	3.36e-05
ENSG00000116191.13	RALGPS2	coding_mRNA	-0.757143	0.000750307	0.0154426	-0.842143	0.000480017	0.00786471	-1.71964	2.39e-09	1.07e-07
ENSG00000214391.3	RP11-121L10.3	pseudogene	-0.753571	0.000799081	0.0162057	-1.08357	3.04e-05	0.000840098	-0.803571	0.000399828	0.00372188
ENSG00000026025.9	VIM	coding_mRNA	-0.752857	1.37e-07	1.42e-05	-0.730357	9.56e-07	4.62e-05	-0.972857	1.43e-09	6.8e-08
ENSG00000115368.5	WDR75	coding_mRNA	-0.752143	6.67e-05	0.00230672	-0.724643	0.000126363	0.00265833	-0.834643	1.2e-05	0.000182141
ENSG00000164106.3	SCRG1	coding_mRNA	-0.752143	0.000303422	0.00769779	-1.21964	3.74e-07	2.11e-05	-1.88964	1.8e-10	1.16e-08
ENSG00000127920.5	GNG11	coding_mRNA	-0.751429	0.0037986	0.0521641	-1.09643	0.000144305	0.00296831	-0.991429	0.000355054	0.00337595
ENSG00000147454.9	SLC25A37	coding_mRNA	-0.749643	0.00140807	0.0248054	-0.747143	0.00105168	0.0147965	-1.07464	1.28e-05	0.000192266
ENSG00000115594.7	IL1R1	coding_mRNA	-0.749286	4.68e-05	0.00173645	-0.691786	0.000373933	0.00644071	-1.43679	2.24e-09	1.01e-07
ENSG00000109846.3	CRYAB	coding_mRNA	-0.748929	0.000385925	0.00924773	-0.868929	0.000261675	0.00481692	-0.503929	0.00745411	0.0429677
ENSG00000148303.12	RPL7A	coding_mRNA	-0.748929	1.84e-05	0.000809138	-0.828929	1.92e-05	0.000571658	-1.23393	5.51e-09	2.21e-07
ENSG00000113739.6	STC2	coding_mRNA	-0.747857	0.000958867	0.0186721	-1.24786	3.85e-07	2.16e-05	-1.93036	3.23e-10	1.87e-08
ENSG00000109534.12	GAR1	coding_mRNA	-0.747143	0.000193999	0.0054222	-0.697143	0.000700566	0.0107575	-0.579643	0.00308349	0.0211458
ENSG00000099256.14	PRTFDC1	coding_mRNA	-0.746429	0.000182796	0.00518063	-0.596429	0.00377102	0.0399883	-1.18643	2.11e-07	5.3e-06
CATG00000063777.1	CATG00000063777.1	uncertain_coding	-0.746429	0.000475184	0.0108997	-0.866429	0.000311835	0.00555226	-0.996429	2.74e-05	0.000369095
ENSG00000151012.9	SLC7A11	coding_mRNA	-0.746071	0.00136553	0.0242227	-2.14107	2.12e-09	2.89e-07	-1.54107	8.48e-08	2.37e-06
ENSG00000087088.15	BAX	coding_mRNA	-0.745	7.52e-05	0.00253431	-0.7025	0.000473934	0.00779005	-1.5425	1.29e-09	6.24e-08
ENSG00000142871.11	CYR61	coding_mRNA	-0.745	0.000833075	0.0168132	-1.76	9.28e-09	9.73e-07	-1.9025	9.36e-10	4.68e-08
ENSG00000182718.12	ANXA2	coding_mRNA	-0.744643	0.00163104	0.0276073	-0.734643	0.00238712	0.028055	-0.849643	0.000722259	0.00625419
ENSG00000196670.9	ZFP62	coding_mRNA	-0.744643	0.000778833	0.0159115	-0.829643	0.000244082	0.00456289	-0.844643	0.000227821	0.00230037
ENSG00000109113.13	RAB34	coding_mRNA	-0.742857	0.000128557	0.00386602	-0.965357	1.36e-05	0.000426919	-1.33036	3.65e-08	1.13e-06
ENSG00000170271.6	FAXDC2	coding_mRNA	-0.742857	0.00180845	0.0299846	-1.20036	1.53e-05	0.000473455	-1.60786	8.56e-08	2.39e-06
ENSG00000221926.7	TRIM16	coding_mRNA	-0.7425	0.00351527	0.049053	-0.7375	0.00225031	0.0268551	-0.595	0.00953237	0.0520516
ENSG00000177426.16	TGIF1	coding_mRNA	-0.740714	6.21e-05	0.00216791	-0.965714	4.34e-06	0.000163763	-1.68321	1.42e-10	9.5e-09
ENSG00000049192.10	ADAMTS6	coding_mRNA	-0.74	0.00201685	0.0325949	-0.8025	0.00123707	0.0167324	-1.2175	3.77e-06	6.63e-05
ENSG00000129474.11	AJUBA	coding_mRNA	-0.74	0.00141028	0.0248179	-1.595	5.11e-08	4.07e-06	-1.765	1.32e-08	4.66e-07
ENSG00000213721.3	HMGN2P30	pseudogene	-0.739286	0.000291004	0.0074338	-0.939286	0.000100122	0.00220241	-0.501786	0.00694202	0.0405073
ENSG00000241741.1	RPL7AP30	pseudogene	-0.737143	6.99e-05	0.0023928	-0.787143	0.000496756	0.00807927	-1.52214	4.77e-10	2.63e-08
ENSG00000218426.5	RP11-475C16.1	pseudogene	-0.736786	5.48e-05	0.00195951	-0.884286	3.9e-05	0.00101593	-1.04929	2.58e-07	6.28e-06
ENSG00000109586.7	GALNT7	coding_mRNA	-0.736429	0.000444028	0.0103492	-0.653929	0.00349486	0.0375813	-1.29393	1.51e-07	3.96e-06
ENSG00000123094.11	RASSF8	coding_mRNA	-0.736429	0.000516987	0.0116255	-0.998929	3.37e-05	0.000907971	-1.09143	3.4e-06	6.09e-05
ENSG00000239269.1	RPSAP4	pseudogene	-0.736071	0.000679793	0.0142944	-0.876071	0.000312353	0.00555851	-1.12607	5.43e-06	9.09e-05
ENSG00000117174.6	ZNHIT6	coding_mRNA	-0.735714	0.000124517	0.00378213	-0.858214	1.07e-05	0.000352477	-0.635714	0.000497537	0.00451393
ENSG00000100968.9	NFATC4	coding_mRNA	-0.735714	0.00314788	0.0450315	-0.853214	0.00177291	0.0222685	-0.925714	0.000369922	0.00349932
ENSG00000075142.9	SRI	coding_mRNA	-0.734286	8.89e-05	0.00290914	-0.654286	0.00102259	0.0145286	-0.591786	0.000957014	0.00793575
ENSG00000140464.15	PML	coding_mRNA	-0.733929	0.00111857	0.0209363	-1.00393	6.41e-05	0.0015375	-1.08143	7.25e-05	0.000857021
ENSG00000226084.4	RP4-706A16.3	pseudogene	-0.731786	5.46e-05	0.00195512	-0.684286	0.000637022	0.00995179	-0.834286	8.6e-06	0.000135454
ENSG00000164484.7	TMEM200A	coding_mRNA	-0.73	5.84e-05	0.00206396	-1.2375	1.29e-07	8.64e-06	-1.56	1.98e-10	1.25e-08
ENSG00000150347.10	ARID5B	coding_mRNA	-0.729643	1.08e-05	0.000528323	-1.21464	4.03e-09	4.91e-07	-1.58464	6.29e-12	6.6e-10
ENSG00000256525.2	POLG2	coding_mRNA	-0.726429	0.000955391	0.0186262	-0.796429	0.000439579	0.00736103	-1.06893	4.98e-06	8.45e-05
ENSG00000139514.8	SLC7A1	coding_mRNA	-0.725714	0.00101288	0.0194294	-1.40571	4.91e-07	2.64e-05	-2.06571	6.11e-11	4.64e-09
ENSG00000056661.9	PCGF2	coding_mRNA	-0.725357	0.00114785	0.021364	-0.945357	7.53e-05	0.00175078	-1.32036	2.77e-07	6.66e-06
ENSG00000134825.9	TMEM258	coding_mRNA	-0.725	9e-05	0.00294202	-0.9525	8.34e-06	0.000285048	-1.2525	2.52e-08	8.17e-07
ENSG00000120690.9	ELF1	coding_mRNA	-0.723214	6.48e-05	0.00224802	-0.500714	0.00451288	0.0455533	-0.645714	0.000224231	0.00226822
ENSG00000118007.8	STAG1	coding_mRNA	-0.722857	0.000159423	0.00463902	-1.29036	8.76e-08	6.27e-06	-1.30036	2.21e-08	7.26e-07
ENSG00000136068.10	FLNB	coding_mRNA	-0.7225	0.000895403	0.0177374	-0.84	0.000388876	0.00666358	-1.1775	4.13e-06	7.17e-05
ENSG00000063177.8	RPL18	coding_mRNA	-0.721786	0.000168668	0.00485287	-0.936786	4.76e-05	0.00119726	-1.02179	9.72e-07	2.03e-05
ENSG00000145687.11	SSBP2	coding_mRNA	-0.721429	0.000355554	0.0086699	-1.04643	1.59e-06	7.13e-05	-2.12143	5.47e-12	5.88e-10
ENSG00000035862.8	TIMP2	coding_mRNA	-0.721071	2.45e-06	0.000154214	-0.941071	2.82e-07	1.7e-05	-0.936071	3.2e-08	1e-06
ENSG00000162734.8	PEA15	coding_mRNA	-0.720357	8.57e-06	0.000432836	-1.06536	4.91e-08	3.95e-06	-1.33786	2.38e-10	1.44e-08
ENSG00000105372.2	RPS19	coding_mRNA	-0.72	9.99e-05	0.00319617	-0.6125	0.00529754	0.0513991	-1.1625	8.82e-08	2.45e-06
ENSG00000164985.10	PSIP1	coding_mRNA	-0.718571	0.00260769	0.0392629	-1.15857	2.12e-05	0.000621939	-1.36357	1.7e-06	3.33e-05
ENSG00000174325.4	DIRC1	coding_mRNA	-0.718571	0.0027646	0.0410311	-1.11357	2.86e-05	0.000798588	-1.50357	2.33e-07	5.75e-06
ENSG00000151491.8	EPS8	coding_mRNA	-0.718214	0.000312453	0.00787057	-1.09571	4.03e-06	0.000154627	-1.06821	1.95e-06	3.74e-05
ENSG00000113272.9	THG1L	coding_mRNA	-0.7175	0.00373098	0.0515762	-0.78	0.00231589	0.0274311	-0.68	0.00430593	0.0276905
ENSG00000104047.10	DTWD1	coding_mRNA	-0.715714	0.000526074	0.0117589	-0.805714	0.000173092	0.00343704	-1.40321	2.11e-08	6.96e-07
ENSG00000213190.2	MLLT11	coding_mRNA	-0.715714	0.00146752	0.0255681	-0.763214	0.00043972	0.00736103	-1.49571	1.14e-08	4.14e-07
ENSG00000188243.8	COMMD6	coding_mRNA	-0.715	0.000143012	0.00423937	-0.7425	0.000151618	0.00309054	-0.575	0.00206955	0.0152084
ENSG00000239719.1	RP4-800G7.1	pseudogene	-0.715	0.000177126	0.00504384	-1.085	8.59e-07	4.21e-05	-1.2025	1.41e-07	3.7e-06
ENSG00000241343.5	RPL36A	coding_mRNA	-0.714643	0.000300183	0.00763309	-0.952143	1.3e-05	0.000411442	-0.917143	1.51e-05	0.000220159
ENSG00000131873.5	CHSY1	coding_mRNA	-0.714643	0.000589556	0.0127994	-0.812143	9.76e-05	0.00215905	-1.31214	4.19e-08	1.28e-06
ENSG00000108298.5	RPL19	coding_mRNA	-0.714286	0.00239952	0.0372587	-0.814286	0.000872385	0.0128672	-0.921786	0.000148827	0.00159157
ENSG00000166128.8	RAB8B	coding_mRNA	-0.713929	0.000159279	0.0046389	-0.631429	0.00113067	0.0156172	-1.10643	2.94e-07	7.02e-06
ENSG00000253605.1	HNRNPA1P38	pseudogene	-0.713214	0.000382004	0.00916037	-0.773214	0.000453904	0.00753335	-0.668214	0.00249236	0.0176487
ENSG00000117228.9	GBP1	coding_mRNA	-0.7125	0.000123086	0.00375237	-0.7	0.000473268	0.00778482	-0.6375	0.00387861	0.0253992
ENSG00000200237.1	SNORA70	small_RNA	-0.710714	0.00287052	0.0421889	-0.685714	0.00335028	0.0364986	-0.590714	0.0090161	0.0497992
ENSG00000161281.6	COX7A1	coding_mRNA	-0.710357	0.000173245	0.00495455	-0.765357	0.000149127	0.00305605	-0.935357	5.48e-06	9.16e-05
ENSG00000213621.3	RPSAP54	pseudogene	-0.710357	0.00152065	0.0262056	-0.747857	0.00216653	0.0260234	-1.10536	1.06e-05	0.000162179
ENSG00000255639.2	RP11-234B24.6	coding_mRNA	-0.709643	0.000422335	0.009921	-1.39214	7.24e-07	3.64e-05	-1.31714	3.14e-07	7.46e-06
ENSG00000149273.10	RPS3	coding_mRNA	-0.709286	0.000860293	0.0171448	-0.891786	0.000181244	0.00356486	-1.14179	1.81e-06	3.51e-05
ENSG00000081377.12	CDC14B	coding_mRNA	-0.708571	0.00328878	0.0466262	-0.791071	0.000298955	0.00537182	-0.618571	0.00211689	0.0154844
ENSG00000240342.2	RPS2P5	pseudogene	-0.708214	1.71e-05	0.000756761	-0.975714	5.98e-07	3.11e-05	-1.10321	4.64e-09	1.9e-07
ENSG00000164099.3	PRSS12	coding_mRNA	-0.7075	0.000519585	0.011653	-0.6825	0.00207752	0.0251725	-1.56	1.04e-08	3.83e-07
ENSG00000011028.9	MRC2	coding_mRNA	-0.706786	0.000427942	0.0100235	-1.00179	6.86e-06	0.00024169	-0.656786	0.000743578	0.00641541
ENSG00000183741.7	CBX6	coding_mRNA	-0.706786	0.00195413	0.0318287	-0.926786	0.00115106	0.0158461	-0.846786	0.000380704	0.00358204
ENSG00000242445.1	RPL7AP11	pseudogene	-0.705357	0.000794544	0.0161433	-0.707857	0.000841999	0.0125639	-1.52786	1.76e-08	5.98e-07
ENSG00000127152.13	BCL11B	coding_mRNA	-0.705	6.03e-05	0.0021201	-0.9275	4.54e-06	0.000170229	-1.305	6.01e-09	2.39e-07
ENSG00000168743.8	NPNT	coding_mRNA	-0.703571	0.00300354	0.0435474	-1.36107	3.25e-07	1.9e-05	-0.916071	8.24e-05	0.000952148
ENSG00000143515.12	ATP8B2	coding_mRNA	-0.703214	0.00062438	0.0133893	-1.38321	1.97e-07	1.24e-05	-1.46071	1.51e-08	5.27e-07
ENSG00000185896.9	LAMP1	coding_mRNA	-0.7025	4.64e-05	0.00172776	-0.9475	3.62e-06	0.000142137	-0.6	0.000183371	0.00190889
ENSG00000224578.3	HNRNPA1P48	pseudogene	-0.7025	1.79e-07	1.77e-05	-0.94	7.52e-09	8.12e-07	-1.01	1.39e-10	9.33e-09
ENSG00000183684.6	ALYREF	coding_mRNA	-0.702143	0.000137389	0.00409826	-0.767143	0.000107801	0.00234343	-0.524643	0.00240757	0.0171837
ENSG00000163453.7	IGFBP7	coding_mRNA	-0.702143	1.4e-05	0.000649387	-2.36714	1.03e-14	2.02e-11	-2.08464	2.77e-14	7.81e-12
ENSG00000178665.10	ZNF713	coding_mRNA	-0.700714	0.00327435	0.0464612	-0.925714	0.00035229	0.00613481	-1.03321	6.32e-05	0.000761531
ENSG00000197989.9	SNHG12	lncRNA_intergenic	-0.699643	0.00100346	0.0193367	-1.11964	8.24e-06	0.000282084	-1.21714	1.11e-06	2.27e-05
ENSG00000198830.6	HMGN2	coding_mRNA	-0.699643	0.00147329	0.0256285	-1.39964	1.82e-06	7.99e-05	-1.05464	1.34e-05	0.00019861
ENSG00000163754.13	GYG1	coding_mRNA	-0.699286	0.000141411	0.00419565	-0.874286	2.4e-05	0.000691177	-1.27929	1.55e-08	5.37e-07
ENSG00000142867.8	BCL10	coding_mRNA	-0.698214	0.000257883	0.00677502	-0.638214	0.000767554	0.0116442	-0.705714	0.00021548	0.00219304
ENSG00000128791.7	TWSG1	coding_mRNA	-0.6975	0.000102161	0.00325155	-0.7275	0.000208327	0.00399999	-0.8125	1.34e-05	0.000198831
ENSG00000215472.5	RPL17-C18orf32	coding_mRNA	-0.697143	3.22e-05	0.00127426	-0.609643	0.000654074	0.0101593	-0.652143	4.98e-05	0.000622249
ENSG00000101224.13	CDC25B	coding_mRNA	-0.696786	0.000221123	0.00599883	-0.856786	0.000279741	0.00509818	-1.29679	1.3e-07	3.44e-06
ENSG00000114251.9	WNT5A	coding_mRNA	-0.696429	0.000726651	0.0150488	-0.948929	5.29e-05	0.00130824	-2.26393	6.39e-11	4.82e-09
ENSG00000204272.6	RP11-622K12.1	lncRNA_intergenic	-0.696071	0.00103797	0.0197947	-0.801071	0.000642148	0.0100084	-1.21107	4.25e-07	9.76e-06
ENSG00000153395.5	LPCAT1	coding_mRNA	-0.696071	0.00111018	0.0207908	-0.901071	2.78e-05	0.000779003	-1.09607	8.87e-06	0.000139175
ENSG00000031698.8	SARS	coding_mRNA	-0.696071	0.00301277	0.0435862	-0.821071	0.00121565	0.0165165	-1.25607	3.72e-06	6.56e-05
ENSG00000176148.11	TCP11L1	coding_mRNA	-0.695714	0.000687302	0.0144225	-0.868214	0.000200008	0.00386985	-1.33821	2.13e-07	5.34e-06
ENSG00000134874.13	DZIP1	coding_mRNA	-0.695357	0.000305645	0.00774239	-0.910357	2.37e-05	0.000683675	-0.570357	0.0016174	0.0123752
ENSG00000179934.5	CCR8	coding_mRNA	-0.695357	0.000191741	0.00537716	-0.880357	0.000154012	0.00312154	-1.16036	2.18e-07	5.45e-06
ENSG00000197062.7	RP5-874C20.3	pseudogene	-0.695	0.000759477	0.0155927	-0.8625	0.000141999	0.00293894	-0.7925	0.000122175	0.00133978
ENSG00000267119.1	RPL10P15	pseudogene	-0.692857	0.000103576	0.00328714	-0.882857	1.79e-05	0.000536755	-0.987857	2.34e-06	4.4e-05
ENSG00000140988.11	RPS2	coding_mRNA	-0.692143	1.9e-06	0.000125018	-1.15964	2.91e-09	3.8e-07	-1.32714	5.46e-12	5.88e-10
ENSG00000184371.9	CSF1	coding_mRNA	-0.692143	7.68e-05	0.00257861	-1.89714	4.9e-12	2.91e-09	-1.25714	5.5e-09	2.21e-07
ENSG00000215840.3	RP11-122G18.7	pseudogene	-0.690714	0.000335681	0.00831554	-0.818214	6.11e-05	0.00147481	-1.00821	1.02e-06	2.11e-05
ENSG00000197958.8	RPL12	coding_mRNA	-0.689643	1.85e-05	0.000813196	-0.942143	8.74e-07	4.28e-05	-1.29464	2.5e-10	1.5e-08
ENSG00000067066.12	SP100	coding_mRNA	-0.688571	0.000316338	0.00793635	-0.843571	4.77e-05	0.00119959	-0.948571	6.02e-06	9.92e-05
ENSG00000106823.8	ECM2	coding_mRNA	-0.687857	0.000779458	0.0159145	-1.34286	1.95e-06	8.42e-05	-0.882857	3.95e-05	0.000507041
ENSG00000070778.8	PTPN21	coding_mRNA	-0.6875	0.000255629	0.00673276	-0.71	0.000418677	0.00708302	-1.0675	8.49e-07	1.81e-05
ENSG00000230191.1	RP4-725G10.3	pseudogene	-0.6875	0.00236768	0.036902	-1.065	3.72e-05	0.000979984	-1.8125	9.23e-09	3.44e-07
ENSG00000213798.3	AC004129.9	pseudogene	-0.686071	0.000371076	0.00896144	-0.598571	0.00219386	0.0263105	-1.33607	6.28e-08	1.82e-06
ENSG00000241127.3	YAE1D1	coding_mRNA	-0.685714	0.000834657	0.0168349	-0.728214	0.00106752	0.0149687	-1.01571	3.52e-06	6.26e-05
ENSG00000226360.4	RPL10AP6	pseudogene	-0.685357	0.000538278	0.0119753	-0.977857	1.63e-05	0.00049763	-1.33036	6.83e-08	1.96e-06
ENSG00000136026.9	CKAP4	coding_mRNA	-0.683929	0.000531779	0.0118705	-1.27143	3.49e-07	2e-05	-1.12643	8.98e-07	1.89e-05
ENSG00000189221.5	MAOA	coding_mRNA	-0.683571	0.00195283	0.0318232	-0.678571	0.00260333	0.030044	-1.29357	1.51e-06	2.99e-05
ENSG00000042429.6	MED17	coding_mRNA	-0.683214	0.00093522	0.0183188	-0.823214	0.000246955	0.00460411	-0.508214	0.00519809	0.0321892
ENSG00000106665.11	CLIP2	coding_mRNA	-0.681786	0.00240321	0.0372811	-0.811786	0.000541266	0.0086509	-0.894286	0.000295528	0.00287805
ENSG00000088280.14	ASAP3	coding_mRNA	-0.680714	0.00382713	0.0523633	-0.733214	0.00367877	0.0391539	-0.675714	0.00446934	0.028584
CATG00000060608.1	CATG00000060608.1	coding_mRNA	-0.680357	0.000688195	0.0144304	-0.572857	0.00410006	0.0423898	-1.16786	1.41e-06	2.82e-05
ENSG00000164237.4	CMBL	coding_mRNA	-0.68	0.000326522	0.00812775	-0.535	0.00407047	0.0422139	-1.035	9.05e-07	1.91e-05
ENSG00000213442.4	RPL18AP3	pseudogene	-0.68	5.83e-05	0.00206361	-1.0475	3.96e-07	2.22e-05	-1.3025	1.46e-09	6.94e-08
ENSG00000224959.1	AC017002.2	sense_overlap_RNA	-0.679286	0.0038746	0.0528586	-0.814286	0.00159765	0.0206601	-1.76679	1.35e-08	4.77e-07
ENSG00000023191.12	RNH1	coding_mRNA	-0.678571	0.00153822	0.0264299	-0.596071	0.00329551	0.0360081	-0.531071	0.0064067	0.0379158
ENSG00000136891.9	TEX10	coding_mRNA	-0.677857	0.000755093	0.0155123	-0.900357	0.000144052	0.00296668	-0.737857	0.000568746	0.00510016
ENSG00000237441.5	RGL2	coding_mRNA	-0.677143	0.00125665	0.022943	-0.632143	0.00321662	0.0354137	-0.657143	0.00212097	0.0155041
ENSG00000105329.5	TGFB1	coding_mRNA	-0.675714	0.000513658	0.0115747	-0.735714	0.000400338	0.00681435	-1.39071	1.76e-08	5.98e-07
ENSG00000182481.4	KPNA2	coding_mRNA	-0.675714	6.34e-05	0.00220784	-0.888214	1.29e-05	0.000408213	-1.16821	1.75e-08	5.96e-07
ENSG00000089060.7	SLC8B1	coding_mRNA	-0.675357	0.000378445	0.00910788	-1.15286	6.19e-07	3.2e-05	-1.13536	6.74e-07	1.46e-05
ENSG00000123009.3	NME2P1	pseudogene	-0.675	0.000208885	0.00572754	-0.5925	0.00150461	0.0197021	-1.1275	1.32e-07	3.5e-06
ENSG00000196576.10	PLXNB2	coding_mRNA	-0.673214	0.000255667	0.00673276	-0.855714	3.22e-05	0.000875387	-1.42821	4.34e-09	1.79e-07
ENSG00000253368.3	TRNP1	coding_mRNA	-0.6725	0.000974241	0.0189161	-1.09	8.05e-06	0.000277508	-1.045	5.21e-06	8.77e-05
ENSG00000251022.2	THAP9-AS1	lncRNA_divergent	-0.672143	0.000660418	0.0139908	-1.06964	4.37e-06	0.000164545	-1.41714	2.88e-08	9.18e-07
ENSG00000105270.10	CLIP3	coding_mRNA	-0.671429	0.00127612	0.0231807	-0.858929	5.69e-05	0.00138879	-0.981429	7.51e-06	0.000120266
ENSG00000162885.8	B3GALNT2	coding_mRNA	-0.671071	0.000657124	0.0139299	-0.771071	0.000191146	0.00373093	-1.06357	5.16e-07	1.16e-05
ENSG00000269893.2	SNHG8	lncRNA_divergent	-0.671071	0.000153385	0.00448688	-0.833571	1.65e-05	0.000502363	-1.41607	9.08e-10	4.57e-08
ENSG00000155966.9	AFF2	coding_mRNA	-0.670714	0.00140904	0.0248092	-1.73071	3.46e-09	4.3e-07	-1.12071	0.000107705	0.00120031
ENSG00000163811.7	WDR43	coding_mRNA	-0.668214	2.14e-05	0.00090951	-0.563214	0.000491401	0.00800785	-0.905714	2.12e-07	5.33e-06
ENSG00000161016.11	RPL8	coding_mRNA	-0.666071	0.000457787	0.0106104	-0.738571	0.000528859	0.00849752	-0.853571	1.9e-05	0.000270531
ENSG00000166086.8	JAM3	coding_mRNA	-0.665714	0.00375217	0.0517615	-1.32571	2.05e-06	8.79e-05	-1.56071	7.02e-08	2.02e-06
ENSG00000082781.7	ITGB5	coding_mRNA	-0.665357	0.00149329	0.0258699	-0.847857	0.000101166	0.00222244	-1.37536	3.2e-08	1e-06
ENSG00000223749.3	MIR503HG	lncRNA_intergenic	-0.665	0.00226308	0.0356846	-0.695	0.00160705	0.0207403	-1.38	3.25e-07	7.67e-06
ENSG00000122884.8	P4HA1	coding_mRNA	-0.664286	5.79e-05	0.00205456	-0.776786	6.79e-05	0.001603	-1.37429	4.76e-10	2.63e-08
ENSG00000225544.1	KB-1027C11.4	pseudogene	-0.663571	0.0025047	0.0381575	-0.706071	0.00269567	0.0308739	-0.888571	0.000138963	0.00150208
ENSG00000171940.9	ZNF217	coding_mRNA	-0.663214	5.17e-05	0.00187883	-0.573214	0.000461351	0.0076303	-0.993214	9.31e-08	2.56e-06
ENSG00000100129.13	EIF3L	coding_mRNA	-0.662857	0.00236525	0.0368987	-0.757857	0.0012011	0.016359	-0.865357	0.000147281	0.00157662
ENSG00000105193.4	RPS16	coding_mRNA	-0.6625	0.000128076	0.00385643	-0.87	1.16e-05	0.000374166	-1	5.7e-07	1.26e-05
ENSG00000225733.1	FGD5-AS1	lncRNA_divergent	-0.661071	0.000186114	0.00525481	-0.886071	6.08e-06	0.000218249	-1.15857	2.79e-08	8.93e-07
ENSG00000256087.2	ZNF432	coding_mRNA	-0.660714	0.00238992	0.0371487	-0.888214	0.000206843	0.00397665	-0.805714	0.000371568	0.00351089
ENSG00000164323.8	KIAA1430	coding_mRNA	-0.66	7.1e-05	0.00241687	-0.4925	0.00197845	0.0242856	-0.9225	1.64e-06	3.22e-05
ENSG00000207975.1	MIR181B1	small_RNA	-0.66	0.00332846	0.0470659	-0.8775	0.000334565	0.00588452	-0.9675	9.39e-05	0.00106753
ENSG00000185650.8	ZFP36L1	coding_mRNA	-0.659286	0.000225106	0.00608207	-0.801786	6.52e-05	0.0015504	-1.18429	5.28e-08	1.56e-06
ENSG00000168487.13	BMP1	coding_mRNA	-0.659286	0.000369047	0.00893186	-1.28179	1.07e-07	7.32e-06	-0.781786	7.59e-05	0.000888793
ENSG00000114391.8	RPL24	coding_mRNA	-0.658571	0.000493103	0.0112103	-0.788571	0.000274415	0.0050121	-0.928571	1.01e-05	0.000155731
ENSG00000188460.4	ACTBP11	pseudogene	-0.658214	0.00229664	0.0360653	-0.713214	0.000867188	0.0128076	-0.545714	0.0094354	0.0516493
ENSG00000165527.5	ARF6	coding_mRNA	-0.656429	0.00089238	0.0177051	-0.651429	0.00131352	0.0175877	-0.926429	2.33e-05	0.000321829
ENSG00000184428.8	TOP1MT	coding_mRNA	-0.655714	0.000190863	0.00535899	-0.540714	0.00227953	0.027126	-0.593214	0.000911377	0.00760861
ENSG00000156482.6	RPL30	coding_mRNA	-0.655	1.08e-05	0.00053135	-0.68	8.08e-06	0.000277747	-0.61	1.43e-05	0.000209677
ENSG00000131013.3	PPIL4	coding_mRNA	-0.655	0.0024751	0.0379362	-0.81	0.000508674	0.00820888	-0.6475	0.00474801	0.029977
ENSG00000009413.11	REV3L	coding_mRNA	-0.654643	0.000105599	0.00332911	-1.49464	3.87e-10	8.04e-08	-0.974643	5e-07	1.13e-05
ENSG00000175220.7	ARHGAP1	coding_mRNA	-0.654286	0.0009157	0.0180428	-0.751786	0.000486533	0.00794018	-1.10429	7.37e-07	1.58e-05
ENSG00000230043.1	TMSB4XP6	pseudogene	-0.654286	0.00295328	0.0430149	-0.994286	6.41e-05	0.0015375	-1.34679	4.68e-07	1.06e-05
ENSG00000187735.8	TCEA1	coding_mRNA	-0.652143	0.00060869	0.0131206	-1.01964	4.27e-06	0.000161842	-1.58964	7.53e-10	3.89e-08
ENSG00000240065.3	PSMB9	coding_mRNA	-0.651786	0.00249478	0.0380704	-0.764286	0.00201705	0.0246281	-1.05679	1.49e-05	0.000217951
ENSG00000092531.5	SNAP23	coding_mRNA	-0.651786	0.00306358	0.0441102	-1.11679	1.95e-06	8.42e-05	-1.05179	1.79e-06	3.48e-05
ENSG00000181458.6	TMEM45A	coding_mRNA	-0.651786	0.000303232	0.00769779	-1.61429	1.55e-09	2.27e-07	-1.68679	2.04e-10	1.27e-08
ENSG00000090376.4	IRAK3	coding_mRNA	-0.651071	0.000126883	0.00383299	-0.811071	1.7e-05	0.000514793	-0.506071	0.00247688	0.0175727
ENSG00000168944.11	CEP120	coding_mRNA	-0.651071	0.00127485	0.0231702	-0.991071	3.17e-05	0.000864174	-0.571071	0.00171474	0.0129914
ENSG00000226400.2	CTD-2269E23.2	pseudogene	-0.650714	0.00117258	0.0217044	-0.685714	0.00455722	0.0458479	-0.925714	0.000394801	0.00368216
ENSG00000111261.9	MANSC1	coding_mRNA	-0.650714	0.00376831	0.0519196	-1.28321	1.11e-06	5.26e-05	-0.623214	0.00239265	0.0170918
ENSG00000187653.10	TMSB4XP8	pseudogene	-0.650357	0.00300625	0.0435677	-0.870357	0.000338639	0.0059436	-1.36536	4.26e-07	9.77e-06
ENSG00000183160.8	TMEM119	coding_mRNA	-0.649643	0.00187915	0.0309255	-1.23214	6.29e-06	0.000224854	-1.11964	5.49e-06	9.17e-05
ENSG00000101596.10	SMCHD1	coding_mRNA	-0.648929	0.000245292	0.00653195	-0.663929	0.000550665	0.00876047	-0.506429	0.00293185	0.0202478
ENSG00000124614.9	RPS10	coding_mRNA	-0.648929	3.03e-05	0.00122106	-0.673929	1.97e-05	0.000583852	-0.771429	1.09e-06	2.24e-05
ENSG00000103275.14	UBE2I	coding_mRNA	-0.647857	0.000261404	0.0068435	-0.747857	5.8e-05	0.00141016	-0.507857	0.00105402	0.00857765
ENSG00000197122.7	SRC	coding_mRNA	-0.646429	0.00143704	0.0251956	-0.663929	0.000951294	0.0137897	-1.17393	4.18e-07	9.63e-06
ENSG00000111670.10	GNPTAB	coding_mRNA	-0.645714	0.000901301	0.0178224	-0.630714	0.00391109	0.041131	-2.15071	7.29e-12	7.3e-10
ENSG00000185834.9	RPL12P4	pseudogene	-0.645	2.97e-05	0.00119901	-0.795	1.11e-05	0.00036231	-1.2325	9.23e-10	4.64e-08
ENSG00000163682.11	RPL9	coding_mRNA	-0.644643	9.06e-05	0.0029545	-0.622143	0.000345453	0.00603772	-0.614643	0.000144408	0.00155186
ENSG00000167004.8	PDIA3	coding_mRNA	-0.643929	0.00153061	0.0263228	-1.24143	2.01e-06	8.65e-05	-1.24893	4.47e-07	1.02e-05
ENSG00000021574.7	SPAST	coding_mRNA	-0.643571	0.000255446	0.00673276	-0.551071	0.00352421	0.0378602	-0.578571	0.000768742	0.00659584
ENSG00000111752.6	PHC1	coding_mRNA	-0.643214	0.00123554	0.0226414	-0.658214	0.001325	0.0177056	-0.723214	0.000312662	0.00302037
ENSG00000164597.9	COG5	coding_mRNA	-0.641429	0.00120488	0.0221917	-0.598929	0.00388779	0.0409403	-0.696429	0.000441748	0.00406096
ENSG00000233780.3	HNRNPA1P30	pseudogene	-0.641071	0.000898839	0.0177949	-0.651071	0.00179817	0.0225262	-0.746071	0.0001458	0.0015653
ENSG00000182899.10	RPL35A	coding_mRNA	-0.640714	3.19e-05	0.00126763	-0.628214	7.24e-05	0.00169067	-0.698214	6.25e-06	0.000102522
ENSG00000258021.1	RP11-1100L3.4	pseudogene	-0.640357	0.00330347	0.0467944	-0.725357	0.00160036	0.0206871	-0.880357	0.000185808	0.00193064
ENSG00000108107.8	RPL28	coding_mRNA	-0.64	0.000445501	0.0103649	-0.8025	5.17e-05	0.00128181	-0.795	2.11e-05	0.000294522
ENSG00000132646.6	PCNA	coding_mRNA	-0.64	0.0011903	0.0219819	-0.645	0.00255061	0.0295895	-1.7125	5.99e-10	3.16e-08
ENSG00000166794.4	PPIB	coding_mRNA	-0.6375	0.00151839	0.0261802	-1.0725	7.81e-06	0.000270073	-0.745	0.000268789	0.00265674
ENSG00000100316.11	RPL3	coding_mRNA	-0.636429	0.000212089	0.00579152	-0.858929	2.02e-05	0.000595041	-0.933929	8.14e-07	1.74e-05
ENSG00000178104.15	PDE4DIP	coding_mRNA	-0.636071	0.00217861	0.0347033	-1.22607	2.89e-06	0.000118192	-1.45357	7.53e-08	2.14e-06
ENSG00000113522.9	RAD50	coding_mRNA	-0.635714	0.000105172	0.00331881	-0.585714	0.000364044	0.00629809	-0.668214	5.26e-05	0.00065045
ENSG00000150961.10	SEC24D	coding_mRNA	-0.635357	0.00022853	0.00614959	-1.40786	4.98e-09	5.79e-07	-1.60286	2.29e-10	1.39e-08
ENSG00000038002.4	AGA	coding_mRNA	-0.635	0.000268564	0.00697303	-0.96	2.2e-05	0.000643161	-0.54	0.0032989	0.0223465
ENSG00000076043.5	REXO2	coding_mRNA	-0.634643	0.000230401	0.00619349	-1.33714	2.85e-08	2.49e-06	-1.52964	9.07e-10	4.57e-08
ENSG00000137154.8	RPS6	coding_mRNA	-0.634286	0.000140176	0.00416646	-0.731786	0.000115545	0.00247777	-0.819286	3.61e-06	6.4e-05
ENSG00000123416.11	TUBA1B	coding_mRNA	-0.633214	0.00116836	0.0216608	-0.978214	1.64e-05	0.000499721	-0.538214	0.00330265	0.0223674
ENSG00000134986.9	NREP	coding_mRNA	-0.632857	0.00132857	0.0238083	-1.59286	7.91e-09	8.51e-07	-2.51786	3.3e-13	5.45e-11
ENSG00000136044.7	APPL2	coding_mRNA	-0.6325	0.00280252	0.0414261	-0.7375	0.00248807	0.0289853	-1.1925	1.59e-06	3.14e-05
ENSG00000118495.14	PLAGL1	coding_mRNA	-0.631429	0.00109659	0.0206177	-0.863929	3.34e-05	0.000902218	-0.513929	0.00431713	0.0277357
ENSG00000124766.4	SOX4	coding_mRNA	-0.631429	0.000724449	0.0150219	-0.973929	7.09e-06	0.00024859	-0.806429	4.34e-05	0.000550266
ENSG00000257086.1	RP11-783K16.13	lncRNA_intergenic	-0.63	1.53e-05	0.000693925	-0.745	4.02e-06	0.000154627	-0.5025	0.000280442	0.00275503
ENSG00000100823.7	APEX1	coding_mRNA	-0.628571	0.000788832	0.0160468	-0.613571	0.00213919	0.0257872	-0.716071	0.000274124	0.00270144
ENSG00000164930.7	FZD6	coding_mRNA	-0.628571	0.000690344	0.014459	-1.21357	4.26e-07	2.36e-05	-1.40357	3.31e-09	1.42e-07
ENSG00000213741.4	RPS29	coding_mRNA	-0.6275	0.0010091	0.0194106	-0.955	1.08e-05	0.000353405	-1.045	1.81e-06	3.51e-05
ENSG00000148843.9	PDCD11	coding_mRNA	-0.627143	0.00117118	0.0217011	-0.779643	0.000178345	0.00352242	-0.499643	0.00532228	0.0327813
ENSG00000065923.5	SLC9A7	coding_mRNA	-0.626786	0.00229406	0.0360588	-0.801786	0.00104947	0.014777	-1.26929	5.73e-07	1.26e-05
ENSG00000107130.6	NCS1	coding_mRNA	-0.626429	0.00237015	0.0369233	-0.713929	0.00184827	0.0229721	-0.986429	6.81e-06	0.00011063
ENSG00000176788.7	BASP1	coding_mRNA	-0.625	0.00272164	0.04052	-0.8675	0.000121663	0.00258362	-1.645	4.18e-09	1.74e-07
ENSG00000174989.8	FBXW8	coding_mRNA	-0.624286	0.00113288	0.0211327	-0.766786	0.000236371	0.00444666	-0.889286	2.08e-05	0.000291332
ENSG00000145425.5	RPS3A	coding_mRNA	-0.623929	1.37e-05	0.000637755	-0.653929	5.61e-05	0.00137141	-0.828929	2.47e-07	6.04e-06
ENSG00000227081.4	RP11-543P15.1	pseudogene	-0.623929	3.08e-05	0.00123255	-0.738929	4.35e-06	0.000164053	-0.876429	2.34e-07	5.79e-06
ENSG00000188993.3	LRRC66	coding_mRNA	-0.623929	0.000484292	0.0110401	-1.03393	6.19e-06	0.000221408	-0.726429	7.81e-05	0.000910122
ENSG00000181744.4	C3orf58	coding_mRNA	-0.623214	0.000247796	0.0065881	-1.00321	5.08e-06	0.000188016	-1.12821	5.09e-08	1.52e-06
ENSG00000173473.6	SMARCC1	coding_mRNA	-0.6225	0.000205088	0.00565066	-0.8475	3.74e-05	0.000983109	-0.8225	6.38e-06	0.000104374
ENSG00000188612.7	SUMO2	coding_mRNA	-0.621786	5.44e-05	0.00195159	-0.726786	6.44e-05	0.00153992	-1.16929	4.21e-09	1.75e-07
ENSG00000212664.4	RP11-592N21.1	pseudogene	-0.621071	0.000147834	0.0043513	-0.591071	0.000947155	0.0137565	-0.796071	7.04e-06	0.000114034
ENSG00000090863.7	GLG1	coding_mRNA	-0.620357	9.9e-05	0.00317717	-1.19286	1.03e-08	1.05e-06	-1.45286	4.37e-11	3.49e-09
ENSG00000105438.4	KDELR1	coding_mRNA	-0.619643	0.000221977	0.00601218	-0.864643	1.16e-05	0.000373821	-0.634643	0.000179026	0.00186737
ENSG00000136754.12	ABI1	coding_mRNA	-0.619643	0.000624191	0.0133893	-0.667143	0.000333863	0.00587839	-0.944643	3.07e-06	5.58e-05
ENSG00000083845.4	RPS5	coding_mRNA	-0.618571	0.00351748	0.049053	-0.658571	0.00292944	0.03281	-0.741071	0.000618412	0.00549607
ENSG00000167470.8	MIDN	coding_mRNA	-0.618571	0.00172191	0.0288082	-0.976071	5.13e-05	0.00127582	-1.56357	5.52e-09	2.21e-07
ENSG00000149131.11	SERPING1	coding_mRNA	-0.6175	0.00067016	0.0141341	-1.295	3.94e-08	3.29e-06	-2.2725	3.69e-13	5.99e-11
ENSG00000102302.7	FGD1	coding_mRNA	-0.617143	0.00306037	0.0441102	-0.697143	0.00190607	0.0235497	-0.712143	0.000768853	0.00659584
ENSG00000115419.8	GLS	coding_mRNA	-0.616429	0.000661045	0.0139951	-0.918929	8.35e-06	0.000285048	-1.20393	7.42e-08	2.12e-06
ENSG00000145349.12	CAMK2D	coding_mRNA	-0.613929	3.59e-05	0.0014059	-0.616429	8.9e-05	0.00199602	-0.926429	8.54e-08	2.39e-06
ENSG00000255302.3	EID1	coding_mRNA	-0.613929	0.000403928	0.00958248	-0.618929	0.00434521	0.044291	-1.06393	2.14e-07	5.35e-06
ENSG00000166012.10	TAF1D	coding_mRNA	-0.613214	0.00164354	0.0277286	-0.928214	1.36e-05	0.000425623	-0.998214	5.11e-06	8.63e-05
ENSG00000196616.8	ADH1B	coding_mRNA	-0.612857	0.000769247	0.0157447	-0.640357	0.0008753	0.012893	-1.04036	9.99e-07	2.07e-05
ENSG00000220842.5	RP11-572P18.1	pseudogene	-0.6125	7.57e-05	0.00254786	-0.5925	0.000542835	0.00865103	-0.97	4.81e-08	1.44e-06
ENSG00000112655.11	PTK7	coding_mRNA	-0.612143	0.00224336	0.0354656	-1.08464	7.25e-06	0.000253408	-1.50714	8.87e-09	3.32e-07
ENSG00000235238.1	SUMO2P1	pseudogene	-0.611071	9.62e-05	0.00309703	-0.691071	0.000137784	0.00286418	-1.28357	6.28e-10	3.3e-08
ENSG00000139624.8	CERS5	coding_mRNA	-0.610357	0.00344305	0.0482985	-0.690357	0.00133117	0.0177739	-0.827857	0.000189414	0.00195953
ENSG00000129128.8	SPCS3	coding_mRNA	-0.61	0.000136801	0.00408438	-0.7225	4.91e-05	0.00122804	-0.5875	0.000195284	0.00201213
ENSG00000152022.7	LIX1L	coding_mRNA	-0.61	0.00154003	0.0264437	-0.7125	0.00114112	0.0157385	-0.84	7.27e-05	0.000858677
ENSG00000205542.6	TMSB4X	coding_mRNA	-0.609643	0.00114863	0.0213665	-0.987143	1.07e-05	0.000351846	-1.15964	2.63e-07	6.38e-06
ENSG00000138674.12	SEC31A	coding_mRNA	-0.609286	0.000129552	0.00388538	-0.711786	5.59e-05	0.00136734	-0.921786	2.7e-07	6.5e-06
ENSG00000106799.8	TGFBR1	coding_mRNA	-0.608929	0.00179208	0.0297427	-0.761429	0.000368995	0.00636555	-1.07143	1.32e-06	2.65e-05
ENSG00000152556.11	PFKM	coding_mRNA	-0.606786	0.00308061	0.0442618	-0.566786	0.00449498	0.0454417	-0.646786	0.00169183	0.0128383
ENSG00000270011.2	ZNF177	coding_mRNA	-0.606429	0.00398943	0.0540924	-0.686429	0.00137864	0.0183194	-0.576429	0.00447573	0.0286011
ENSG00000244313.2	RP11-425L10.1	pseudogene	-0.606429	0.000123512	0.00375505	-0.628929	0.000136477	0.0028388	-0.976429	6.69e-08	1.93e-06
ENSG00000116667.8	C1orf21	coding_mRNA	-0.605714	0.00112	0.0209511	-1.98321	3.15e-11	1.19e-08	-1.80821	8.55e-11	6.21e-09
ENSG00000074935.9	TUBE1	coding_mRNA	-0.605357	0.00244806	0.0376876	-0.760357	0.000283146	0.00514613	-1.42286	1.95e-08	6.52e-07
ENSG00000023318.7	ERP44	coding_mRNA	-0.603571	0.000203235	0.00560961	-0.566071	0.00104301	0.0147151	-0.663571	7.16e-05	0.000847408
ENSG00000234742.1	AC144530.1	pseudogene	-0.603571	0.00349747	0.048897	-0.636071	0.00286548	0.0322743	-0.816071	0.000399216	0.00371722
ENSG00000141101.8	NOB1	coding_mRNA	-0.603214	0.0032339	0.046089	-0.658214	0.00288708	0.0324804	-0.938214	1.45e-05	0.000212318
ENSG00000104907.8	TRMT1	coding_mRNA	-0.602857	0.00172795	0.0288802	-0.597857	0.00438469	0.0445841	-0.605357	0.00167099	0.0127062
ENSG00000140262.13	TCF12	coding_mRNA	-0.6025	0.000175824	0.00501535	-0.7675	2.78e-05	0.000778988	-1.0125	9.33e-08	2.57e-06
ENSG00000104897.5	SF3A2	coding_mRNA	-0.599286	0.00246447	0.0378257	-0.884286	5.95e-05	0.00144015	-0.531786	0.00453373	0.0288682
ENSG00000112249.9	ASCC3	coding_mRNA	-0.599286	0.00314695	0.0450315	-1.10179	2.46e-05	0.000706287	-1.20179	9.76e-07	2.03e-05
ENSG00000257529.1	RPL36A-HNRNPH2	coding_mRNA	-0.598929	0.00267925	0.0399963	-0.951429	3.16e-05	0.000863703	-0.981429	1.43e-05	0.000209677
ENSG00000106617.9	PRKAG2	coding_mRNA	-0.598929	0.00251521	0.0382775	-0.753929	0.000998892	0.0142957	-1.35393	6.26e-08	1.82e-06
ENSG00000237749.3	RP3-423B22.5	pseudogene	-0.598571	9.96e-05	0.00318801	-0.581071	0.000334531	0.00588452	-0.816071	1.6e-06	3.16e-05
ENSG00000135164.14	DMTF1	coding_mRNA	-0.598214	0.000607312	0.0130994	-0.570714	0.00178788	0.0224311	-0.630714	0.000182729	0.0019028
ENSG00000189343.6	RPS2P46	pseudogene	-0.597857	5.96e-06	0.000320863	-0.787857	3.63e-07	2.06e-05	-0.972857	7.71e-10	3.97e-08
ENSG00000084070.7	SMAP2	coding_mRNA	-0.5975	0.00119189	0.0219991	-0.51	0.00534212	0.0516659	-0.59	0.00157994	0.0121136
ENSG00000230409.2	TCEA1P2	pseudogene	-0.5975	7.77e-05	0.00260156	-0.9775	3.74e-07	2.11e-05	-1.555	1.29e-11	1.21e-09
ENSG00000136938.8	ANP32B	coding_mRNA	-0.597143	6.99e-05	0.00239305	-0.822143	2.46e-06	0.000102665	-1.18464	2.87e-09	1.25e-07
ENSG00000137076.14	TLN1	coding_mRNA	-0.596786	0.000343104	0.00844586	-1.04179	2.61e-07	1.58e-05	-0.716786	2.5e-05	0.000341168
ENSG00000039523.13	FAM65A	coding_mRNA	-0.596071	0.00105236	0.0199781	-0.886071	8.78e-06	0.000297971	-0.673571	9.65e-05	0.00109285
ENSG00000047849.17	MAP4	coding_mRNA	-0.595357	0.000487906	0.0111073	-0.635357	0.000534158	0.00856197	-0.592857	0.000405722	0.00376726
ENSG00000125952.14	MAX	coding_mRNA	-0.595	0.00201022	0.0325037	-0.8125	0.000276009	0.00503569	-0.88	3.09e-05	0.000410172
ENSG00000235508.2	RPS2P7	pseudogene	-0.593214	0.00145049	0.0253511	-0.975714	8.47e-06	0.000288803	-1.05321	1.65e-06	3.24e-05
ENSG00000120837.3	NFYB	coding_mRNA	-0.591786	0.00116534	0.0216406	-0.524286	0.00348981	0.0375391	-0.879286	3.63e-05	0.000471786
ENSG00000147403.12	RPL10	coding_mRNA	-0.590357	6.68e-05	0.00230672	-0.780357	3.23e-06	0.00013047	-0.755357	1.9e-06	3.66e-05
ENSG00000112306.7	RPS12	coding_mRNA	-0.589643	0.000113729	0.00352198	-0.832143	5.72e-06	0.000207977	-1.11714	7.17e-09	2.78e-07
ENSG00000216866.4	RPS2P55	pseudogene	-0.589643	0.000106271	0.00334396	-0.864643	1.55e-06	6.98e-05	-1.10964	3.32e-09	1.43e-07
ENSG00000109475.12	RPL34	coding_mRNA	-0.5875	0.000496982	0.0112753	-0.6775	0.000172259	0.00342663	-0.7325	3.8e-05	0.000491094
ENSG00000136628.13	EPRS	coding_mRNA	-0.586429	0.000262897	0.00686338	-0.608929	0.00036299	0.00628478	-0.963929	4.13e-07	9.56e-06
ENSG00000231409.3	RP11-83J16.1	pseudogene	-0.586429	0.00077345	0.015821	-1.13143	2e-07	1.25e-05	-1.26893	1.18e-08	4.27e-07
ENSG00000142937.7	RPS8	coding_mRNA	-0.584643	0.000228435	0.00614959	-0.927143	5.61e-07	2.96e-05	-1.04464	2.69e-08	8.66e-07
ENSG00000152518.5	ZFP36L2	coding_mRNA	-0.584286	0.000174996	0.00499602	-1.20679	1.86e-08	1.75e-06	-1.65679	5.89e-12	6.22e-10
ENSG00000125733.13	TRIP10	coding_mRNA	-0.584286	0.0021331	0.0341121	-1.25929	3.29e-07	1.91e-05	-1.98429	1.03e-11	9.89e-10
ENSG00000168140.4	VASN	coding_mRNA	-0.583214	0.00243458	0.037557	-1.08071	2.29e-05	0.000664301	-0.893214	4.09e-05	0.000522545
ENSG00000091136.9	LAMB1	coding_mRNA	-0.583214	0.000115588	0.00356628	-1.21571	1.76e-09	2.55e-07	-1.35821	5.68e-11	4.33e-09
ENSG00000182774.6	RPS17L	coding_mRNA	-0.582857	0.000117404	0.0036056	-0.615357	0.000183285	0.00359437	-0.720357	7.28e-06	0.000117434
ENSG00000101347.7	SAMHD1	coding_mRNA	-0.5825	0.00290715	0.0425768	-1.1725	2.4e-06	0.000100726	-1.465	5.79e-08	1.7e-06
ENSG00000166037.6	CEP57	coding_mRNA	-0.582143	0.00215619	0.0343792	-0.847143	0.000115717	0.00247986	-0.642143	0.000889595	0.00744965
ENSG00000196683.6	TOMM7	coding_mRNA	-0.582143	0.000670633	0.0141351	-0.869643	1.93e-05	0.000574556	-1.06964	5.31e-07	1.19e-05
ENSG00000213609.3	RP11-170M17.2	pseudogene	-0.580357	0.00255856	0.0387336	-0.620357	0.00114135	0.0157385	-1.08536	1.01e-06	2.09e-05
ENSG00000134597.9	RBMX2	coding_mRNA	-0.58	0.000954466	0.0186191	-0.7	0.000179605	0.00353895	-0.6975	0.000116757	0.00128972
ENSG00000117020.12	AKT3	coding_mRNA	-0.58	0.00223334	0.0353888	-0.9725	1.12e-05	0.000365638	-0.9575	3.77e-06	6.63e-05
ENSG00000100219.12	XBP1	coding_mRNA	-0.578571	0.000976578	0.0189417	-1.16107	1.38e-06	6.33e-05	-0.906071	2.38e-06	4.46e-05
ENSG00000136942.10	RPL35	coding_mRNA	-0.576429	0.000343319	0.00844586	-0.676429	0.000244195	0.00456289	-0.638929	8.36e-05	0.0009644
ENSG00000146374.9	RSPO3	coding_mRNA	-0.576429	0.000638523	0.0136399	-1.82143	3.36e-11	1.21e-08	-0.711429	0.000157644	0.00166823
ENSG00000187147.13	RNF220	coding_mRNA	-0.575714	0.00340352	0.0478652	-0.853214	0.00012206	0.00258911	-1.28571	1.18e-07	3.17e-06
ENSG00000107290.9	SETX	coding_mRNA	-0.575357	0.000234072	0.00627843	-0.600357	0.000255342	0.0047234	-0.455357	0.00171365	0.0129861
ENSG00000137492.3	PRKRIR	coding_mRNA	-0.575	0.00199982	0.0323985	-0.595	0.0016517	0.0211372	-0.7975	3.63e-05	0.000471786
ENSG00000092199.13	HNRNPC	coding_mRNA	-0.575	0.000852184	0.0170232	-0.8125	3.42e-05	0.000919879	-0.71	7.24e-05	0.000855784
ENSG00000134419.11	RPS15A	coding_mRNA	-0.574643	0.000502354	0.0113662	-0.704643	0.000137994	0.00286676	-0.859643	3.65e-06	6.43e-05
ENSG00000147604.9	RPL7	coding_mRNA	-0.574286	2.24e-05	0.000947341	-0.516786	0.000984245	0.0141347	-0.761786	1.7e-07	4.41e-06
ENSG00000244021.3	RP11-50D9.1	pseudogene	-0.574286	0.0013204	0.0236874	-0.634286	0.000983495	0.01413	-0.896786	2.67e-06	4.93e-05
ENSG00000118096.3	IFT46	coding_mRNA	-0.573571	0.00243425	0.037557	-0.653571	0.00396672	0.0414493	-1.00107	1.34e-05	0.000198849
ENSG00000063046.13	EIF4B	coding_mRNA	-0.5725	0.000197895	0.00550795	-0.57	0.00121622	0.0165175	-0.7375	8.68e-06	0.000136554
ENSG00000196935.4	SRGAP1	coding_mRNA	-0.571786	0.00199888	0.0323985	-1.11679	1.17e-06	5.46e-05	-1.49179	4.38e-09	1.81e-07
ENSG00000117616.13	C1orf63	coding_mRNA	-0.571429	0.00200595	0.032456	-0.646429	0.000805548	0.0120923	-0.928929	8.54e-06	0.000134644
ENSG00000219928.2	RP11-40C6.2	pseudogene	-0.571429	0.0032222	0.0459959	-0.773929	0.000223658	0.00425078	-0.941429	1.35e-05	0.000200642
ENSG00000133110.10	POSTN	coding_mRNA	-0.570714	0.0013589	0.02418	-1.59821	4.62e-09	5.46e-07	-2.54071	5.71e-14	1.41e-11
ENSG00000220793.4	RPL21P119	pseudogene	-0.568929	0.000417306	0.00984368	-0.583929	0.000996688	0.0142764	-0.863929	9.29e-07	1.95e-05
ENSG00000106554.7	CHCHD3	coding_mRNA	-0.568571	4.37e-05	0.00164526	-0.523571	0.000181717	0.0035702	-0.631071	4.33e-06	7.49e-05
ENSG00000147854.12	UHRF2	coding_mRNA	-0.568214	0.00262695	0.0394573	-0.603214	0.00153211	0.0199992	-1.15571	3.38e-07	7.95e-06
ENSG00000177707.6	PVRL3	coding_mRNA	-0.566071	0.00285116	0.0419414	-0.906071	6.97e-05	0.00164295	-1.13857	1.99e-07	5.06e-06
ENSG00000196230.8	TUBB	coding_mRNA	-0.565357	3.99e-05	0.00153353	-0.937857	1.05e-07	7.23e-06	-0.357857	0.00367719	0.0243939
ENSG00000189266.7	PNRC2	coding_mRNA	-0.565357	0.00065587	0.0139287	-1.00786	1.44e-06	6.53e-05	-1.50286	4.28e-10	2.41e-08
ENSG00000090861.11	AARS	coding_mRNA	-0.565	0.00205398	0.0330826	-0.775	0.0001734	0.00344109	-1.0275	1.71e-06	3.36e-05
ENSG00000228532.2	RP1-241P17.4	coding_mRNA	-0.565	0.00019679	0.00548636	-0.775	3.19e-05	0.000869019	-1.2875	5.89e-10	3.12e-08
ENSG00000162601.5	MYSM1	coding_mRNA	-0.563929	0.000691889	0.0144822	-0.511429	0.00262029	0.0301896	-0.488929	0.00275669	0.0192016
ENSG00000147274.10	RBMX	coding_mRNA	-0.562857	0.00221743	0.0351868	-0.747857	0.000291455	0.00527123	-0.815357	0.000136654	0.00147905
ENSG00000105404.6	RABAC1	coding_mRNA	-0.561786	0.000650473	0.0138418	-0.636786	0.000365224	0.00631359	-0.599286	0.000278616	0.00274246
ENSG00000115677.12	HDLBP	coding_mRNA	-0.561071	0.00110153	0.0206638	-0.543571	0.00345829	0.037345	-0.718571	8.14e-05	0.000942577
ENSG00000198034.6	RPS4X	coding_mRNA	-0.561071	1.27e-05	0.000600439	-0.796071	2.68e-07	1.62e-05	-1.11107	7.78e-11	5.71e-09
ENSG00000161970.8	RPL26	coding_mRNA	-0.560357	8.15e-05	0.00269527	-0.615357	9.39e-05	0.00208626	-0.917857	9.15e-08	2.53e-06
ENSG00000124786.8	SLC35B3	coding_mRNA	-0.56	0.00248922	0.038065	-0.8075	8.74e-05	0.00196959	-1.2975	5.69e-08	1.67e-06
ENSG00000137876.5	RSL24D1	coding_mRNA	-0.558929	0.00149118	0.0258699	-0.668929	0.000552716	0.00877906	-0.973929	1.18e-06	2.41e-05
ENSG00000111058.3	ACSS3	coding_mRNA	-0.558214	0.00241987	0.0374174	-0.603214	0.00471794	0.0469535	-0.550714	0.00248362	0.0176168
ENSG00000134186.7	PRPF38B	coding_mRNA	-0.5575	0.0034364	0.0482256	-0.76	0.000236576	0.00444801	-0.9625	2.48e-05	0.000339085
ENSG00000245910.4	SNHG6	lncRNA_intergenic	-0.557143	0.00130976	0.0235602	-0.952143	5.71e-05	0.0013925	-1.28714	1.55e-07	4.05e-06
ENSG00000077097.9	TOP2B	coding_mRNA	-0.556786	0.000578178	0.01261	-0.821786	2.25e-05	0.000655741	-0.949286	9.47e-07	1.98e-05
ENSG00000175390.8	EIF3F	coding_mRNA	-0.555714	0.00101086	0.0194119	-0.783214	6.24e-05	0.00150229	-1.02071	3.51e-07	8.24e-06
ENSG00000150403.13	TMCO3	coding_mRNA	-0.555357	0.00230999	0.0362406	-0.752857	0.000185579	0.00363079	-1.32786	2.05e-08	6.81e-07
CATG00000089634.1	CATG00000089634.1	coding_mRNA	-0.553571	0.00019934	0.00553424	-0.698571	1.6e-05	0.000491078	-0.908571	2.49e-07	6.1e-06
ENSG00000232818.2	RPS2P32	pseudogene	-0.553571	0.00377856	0.0519959	-1.47607	2.29e-08	2.08e-06	-2.46107	4.63e-13	7.23e-11
ENSG00000145741.11	BTF3	coding_mRNA	-0.552857	0.000315024	0.00791366	-0.565357	0.00203051	0.024738	-0.737857	5.45e-06	9.12e-05
ENSG00000198053.7	SIRPA	coding_mRNA	-0.5525	0.00295698	0.0430412	-0.65	0.000588699	0.00930172	-1.2425	5.25e-08	1.56e-06
ENSG00000196591.7	HDAC2	coding_mRNA	-0.551071	0.00021118	0.00577144	-0.473571	0.00403689	0.0419847	-0.683571	2.38e-05	0.000328112
ENSG00000167526.9	RPL13	coding_mRNA	-0.547857	0.000317199	0.00794431	-0.832857	6.62e-05	0.00157266	-1.21536	2.2e-09	9.91e-08
ENSG00000228981.3	RP11-364L4.1	pseudogene	-0.5475	0.00240886	0.0373425	-1	1.74e-06	7.67e-05	-1.1825	4.54e-08	1.38e-06
ENSG00000137693.9	YAP1	coding_mRNA	-0.545714	0.000504967	0.0114175	-0.625714	0.000496561	0.00807927	-0.450714	0.00260139	0.0182768
ENSG00000240376.1	RP11-36C20.1	pseudogene	-0.545357	0.00146329	0.025531	-0.807857	6.51e-06	0.000230738	-1.14036	3.69e-09	1.56e-07
ENSG00000215158.5	RP11-1023L17.1	pseudogene	-0.544643	0.00213861	0.0341644	-0.552143	0.00262442	0.030214	-0.982143	1.32e-06	2.65e-05
ENSG00000167972.9	ABCA3	coding_mRNA	-0.544286	0.00399153	0.0540987	-0.679286	0.000856316	0.0126921	-1.01929	4.87e-06	8.3e-05
ENSG00000102316.12	MAGED2	coding_mRNA	-0.543929	0.00203103	0.0327565	-1.04143	1.61e-06	7.21e-05	-0.881429	4.27e-06	7.38e-05
ENSG00000144713.8	RPL32	coding_mRNA	-0.543214	0.00263228	0.0394573	-0.593214	0.00162979	0.0209373	-0.870714	8.64e-06	0.000135966
ENSG00000220157.4	HNRNPA1P12	pseudogene	-0.542857	0.00306562	0.0441206	-0.592857	0.00323774	0.0355287	-0.515357	0.00499931	0.0312492
ENSG00000171456.12	ASXL1	coding_mRNA	-0.541786	0.0029348	0.0428872	-0.711786	0.000294067	0.00531274	-1.34429	1.35e-08	4.78e-07
ENSG00000198728.6	LDB1	coding_mRNA	-0.54	0.00157807	0.0269577	-0.795	4.05e-05	0.00104815	-0.8425	9.04e-06	0.000141381
ENSG00000227939.1	RPL3P2	pseudogene	-0.538571	0.00255379	0.0386966	-0.611071	0.00119767	0.0163189	-0.878571	2.92e-05	0.000391274
ENSG00000135905.14	DOCK10	coding_mRNA	-0.538214	0.00375127	0.0517615	-0.988214	4.22e-05	0.00108629	-1.42571	1.63e-08	5.59e-07
ENSG00000104472.5	CHRAC1	coding_mRNA	-0.533929	0.00246336	0.0378257	-0.541429	0.00492548	0.0486142	-0.953929	9.82e-06	0.000151508
ENSG00000231500.2	RPS18	coding_mRNA	-0.533571	0.000107779	0.00338183	-0.611071	2.94e-05	0.00081794	-0.788571	2.67e-07	6.46e-06
ENSG00000213676.6	ATF6B	coding_mRNA	-0.533571	0.00381209	0.0522415	-0.743571	0.000143446	0.00295924	-0.698571	0.000166053	0.00174942
ENSG00000187239.12	FNBP1	coding_mRNA	-0.533214	0.00268223	0.0400229	-0.728214	0.000248065	0.00461703	-0.588214	0.0016598	0.0126414
ENSG00000220472.1	RP11-69L16.5	pseudogene	-0.531786	0.00281694	0.0415667	-0.601786	0.00190012	0.0235112	-0.986786	1.55e-05	0.000225326
ENSG00000236360.1	RP11-334A14.2	pseudogene	-0.531429	0.000917522	0.018068	-0.996429	1.7e-06	7.53e-05	-1.17643	1.81e-08	6.12e-07
ENSG00000143514.12	TP53BP2	coding_mRNA	-0.53	0.00238798	0.0371487	-0.6725	0.000420269	0.00710437	-0.565	0.00142904	0.0111233
ENSG00000169439.7	SDC2	coding_mRNA	-0.53	4.92e-05	0.00180291	-0.7025	4.82e-06	0.000179718	-0.8125	1.26e-07	3.36e-06
ENSG00000184840.7	TMED9	coding_mRNA	-0.529643	0.00258378	0.0390088	-0.774643	0.000608426	0.00956796	-0.569643	0.000855193	0.00721922
CATG00000028782.1	CATG00000028782.1	lncRNA_divergent	-0.528214	0.00118432	0.0218836	-1.28321	1.01e-07	7.02e-06	-1.03571	6.57e-07	1.43e-05
ENSG00000073584.14	SMARCE1	coding_mRNA	-0.527143	0.00074225	0.0153147	-0.752143	4.86e-05	0.00121654	-0.459643	0.00231495	0.0166297
ENSG00000226259.6	GTF2H2B	pseudogene	-0.527143	0.00108338	0.0204039	-0.682143	0.00010262	0.00224844	-0.557143	0.00102526	0.00839502
ENSG00000168495.8	POLR3D	coding_mRNA	-0.526429	0.00336209	0.0474027	-0.858929	4.79e-05	0.00120089	-0.783929	6.93e-05	0.000824351
ENSG00000136827.11	TOR1A	coding_mRNA	-0.525	0.00348875	0.0488047	-0.825	0.000134985	0.00281303	-0.54	0.00245965	0.0174691
ENSG00000078246.11	TULP3	coding_mRNA	-0.525	0.000494804	0.0112412	-0.76	1.16e-05	0.000373821	-0.9525	2.26e-07	5.61e-06
ENSG00000124151.14	NCOA3	coding_mRNA	-0.524643	0.00158116	0.0269965	-0.884643	7.13e-06	0.000250022	-1.59964	3.56e-10	2.03e-08
ENSG00000174572.3	RP11-209A2.1	pseudogene	-0.522857	0.00232847	0.0364447	-0.935357	6.02e-06	0.000216777	-1.17786	7.33e-08	2.1e-06
ENSG00000118680.8	MYL12B	coding_mRNA	-0.520357	0.000154837	0.00452538	-0.622857	6.11e-05	0.00147426	-0.655357	8.75e-06	0.000137441
ENSG00000075624.9	ACTB	coding_mRNA	-0.515357	0.00254245	0.0385775	-0.770357	0.000250268	0.00464763	-0.867857	7.78e-06	0.000124202
ENSG00000186073.7	C15orf41	coding_mRNA	-0.514643	0.00341426	0.047996	-1.41964	8.02e-08	5.85e-06	-1.91714	9.82e-12	9.57e-10
ENSG00000162545.5	CAMK2N1	coding_mRNA	-0.512857	0.000297482	0.0075818	-1.42786	2.98e-10	6.73e-08	-1.99036	5.4e-14	1.34e-11
ENSG00000071564.10	TCF3	coding_mRNA	-0.512143	0.0034894	0.0488047	-0.572143	0.00271172	0.0309362	-0.889643	2.58e-05	0.000350994
ENSG00000242262.1	RP11-100N21.1	pseudogene	-0.511429	0.00216657	0.034528	-0.671429	0.000288395	0.00522441	-1.00893	8.69e-07	1.84e-05
ENSG00000164438.5	TLX3	coding_mRNA	-0.511071	0.00278836	0.0413099	-0.831071	2.78e-05	0.000779185	-1.08107	2.64e-07	6.4e-06
ENSG00000175203.11	DCTN2	coding_mRNA	-0.508929	0.0018548	0.0305853	-0.791429	7.3e-05	0.00170435	-0.431429	0.00498292	0.0311869
ENSG00000213399.2	AC022210.2	pseudogene	-0.507143	0.000663718	0.0140339	-0.722143	8.07e-05	0.00184557	-1.04464	4.57e-08	1.38e-06
ENSG00000115963.9	RND3	coding_mRNA	-0.503929	0.00169575	0.0284565	-0.521429	0.00433648	0.0442428	-0.746429	3.13e-05	0.000414607
ENSG00000234851.3	RP11-3P17.3	pseudogene	-0.503929	0.0015653	0.0267808	-0.516429	0.00236256	0.0278155	-0.891429	1.79e-06	3.48e-05
ENSG00000196531.6	NACA	coding_mRNA	-0.503214	0.000111214	0.00345733	-0.468214	0.000937711	0.0136372	-0.440714	0.000314358	0.00303587
ENSG00000177879.10	AP3S1	coding_mRNA	-0.4975	0.000952477	0.0186021	-0.65	9.9e-05	0.00218348	-1.05	1.88e-08	6.32e-07
ENSG00000177954.7	RPS27	coding_mRNA	-0.496429	0.000113273	0.00351115	-0.696429	3.43e-06	0.000135938	-0.793929	1.05e-07	2.85e-06
ENSG00000175215.5	CTDSP2	coding_mRNA	-0.493571	0.00248492	0.0380425	-0.766071	4.34e-05	0.00111213	-0.956071	5.66e-07	1.25e-05
ENSG00000182670.9	TTC3	coding_mRNA	-0.493214	0.000357612	0.00871369	-0.530714	0.000302092	0.00541641	-0.643214	1.37e-05	0.000201817
ENSG00000230903.5	RPL9P8	pseudogene	-0.491786	0.000421888	0.009921	-0.634286	0.000138818	0.00288027	-0.674286	3.55e-05	0.000463707
ENSG00000151292.13	CSNK1G3	coding_mRNA	-0.489643	0.0038456	0.0525275	-0.712143	0.00011958	0.00254544	-1.05964	1.32e-07	3.5e-06
ENSG00000240759.1	RP11-25I15.1	pseudogene	-0.486786	0.000244706	0.00652681	-0.604286	4.06e-05	0.00105178	-0.899286	4.93e-08	1.48e-06
ENSG00000135862.5	LAMC1	coding_mRNA	-0.486071	0.000363394	0.00881581	-1.02107	2.78e-08	2.44e-06	-0.923571	4.76e-08	1.43e-06
ENSG00000128595.12	CALU	coding_mRNA	-0.483929	0.000263698	0.00687891	-0.928929	4.13e-07	2.29e-05	-0.553929	5.6e-05	0.000684696
ENSG00000122026.6	RPL21	coding_mRNA	-0.483571	0.000540186	0.0120017	-0.586071	0.000393092	0.00672197	-0.816071	7.31e-07	1.57e-05
ENSG00000155508.9	CNOT8	coding_mRNA	-0.4825	0.00369812	0.0512071	-0.64	0.0002744	0.0050121	-1.0725	7.86e-08	2.22e-06
ENSG00000198242.9	RPL23A	coding_mRNA	-0.482143	0.00138461	0.0245218	-0.602143	0.00044495	0.00740322	-0.929643	3.92e-07	9.13e-06
ENSG00000183474.11	GTF2H2C	coding_mRNA	-0.479286	0.0019331	0.0316412	-0.496786	0.00319901	0.0352783	-0.486786	0.00168064	0.012765
ENSG00000142156.10	COL6A1	coding_mRNA	-0.478929	0.000137724	0.00410457	-0.696429	2.75e-06	0.000112854	-0.663929	1.47e-06	2.93e-05
ENSG00000236565.2	HNRNPA3P5	pseudogene	-0.478571	0.000406528	0.00963044	-0.661071	3.18e-05	0.000866507	-0.686071	5.93e-06	9.8e-05
ENSG00000229267.2	AC072062.1	lncRNA_divergent	-0.475357	0.000474942	0.0108997	-0.707857	1.4e-05	0.000435403	-0.755357	5.88e-06	9.72e-05
ENSG00000104774.8	MAN2B1	coding_mRNA	-0.472857	0.0023774	0.0370015	-0.750357	3.24e-05	0.000881108	-0.792857	8.09e-06	0.00012821
ENSG00000113712.12	CSNK1A1	coding_mRNA	-0.47	0.00038999	0.00933842	-0.475	0.000617901	0.00968979	-0.58	3.93e-05	0.00050458
ENSG00000170144.14	HNRNPA3	coding_mRNA	-0.466786	0.000556862	0.0122496	-0.636786	9.17e-05	0.00204313	-0.581786	8.92e-05	0.00101895
ENSG00000074695.5	LMAN1	coding_mRNA	-0.465	0.000324657	0.00808845	-0.9825	9.4e-08	6.65e-06	-0.39	0.00226449	0.0163591
ENSG00000244398.1	RP11-466H18.1	pseudogene	-0.465	0.00303134	0.0438168	-0.845	7.36e-06	0.000256602	-0.9225	1.03e-06	2.12e-05
ENSG00000008441.12	NFIX	coding_mRNA	-0.460714	0.000240725	0.00644646	-0.573214	7.72e-05	0.00178464	-0.460714	0.00056712	0.00508695
ENSG00000152795.13	HNRNPDL	coding_mRNA	-0.459643	0.00097059	0.0188672	-0.589643	0.000318275	0.00564878	-0.587143	7.84e-05	0.00091368
ENSG00000137818.7	RPLP1	coding_mRNA	-0.457857	0.00109645	0.0206177	-0.587857	0.000294069	0.00531274	-0.990357	2.29e-08	7.49e-07
ENSG00000118263.10	KLF7	coding_mRNA	-0.4525	0.00361735	0.050235	-0.95	1.06e-06	5.06e-05	-0.9675	3.9e-07	9.1e-06
ENSG00000116251.5	RPL22	coding_mRNA	-0.447857	0.00121747	0.0223596	-0.500357	0.0010198	0.0145012	-0.505357	0.000238193	0.00238552
ENSG00000134910.8	STT3A	coding_mRNA	-0.4475	0.000982427	0.0190195	-0.88	4.49e-07	2.46e-05	-0.6625	1.42e-05	0.000208183
ENSG00000213860.3	RPL21P75	pseudogene	-0.442857	0.00193735	0.0316796	-0.547857	0.000581486	0.00919649	-0.772857	2.89e-06	5.27e-05
ENSG00000183405.5	RPS7P1	pseudogene	-0.436786	0.0039004	0.0531669	-0.531786	0.00157624	0.0204469	-0.824286	3.62e-06	6.4e-05
ENSG00000231767.2	MIR4426	pseudogene	-0.433571	0.000587922	0.0127722	-0.558571	0.000119258	0.00254389	-0.641071	7.36e-06	0.000118298
ENSG00000068697.6	LAPTM4A	coding_mRNA	-0.429643	0.000162228	0.00470008	-0.594643	1.79e-05	0.000535918	-0.549643	7.05e-06	0.000114138
ENSG00000125691.8	RPL23	coding_mRNA	-0.426786	0.00295289	0.0430149	-0.436786	0.00447471	0.0453056	-0.664286	1.22e-05	0.00018404
ENSG00000069702.6	TGFBR3	coding_mRNA	-0.425357	0.00263402	0.0394629	-1.01786	6.47e-08	4.9e-06	-1.48036	1.27e-11	1.2e-09
ENSG00000171863.8	RPS7	coding_mRNA	-0.421786	0.000796443	0.016172	-0.536786	0.000191483	0.00373315	-0.589286	3.93e-05	0.000505108
ENSG00000136960.8	ENPP2	coding_mRNA	-0.421786	0.00177948	0.0295928	-1.38679	3.33e-10	7.29e-08	-1.30679	2.9e-10	1.71e-08
ENSG00000166333.9	ILK	coding_mRNA	-0.416786	0.00323588	0.0460923	-0.791786	3.95e-06	0.000153129	-0.679286	2.39e-05	0.000328869
ENSG00000015479.13	MATR3	coding_mRNA	-0.412857	0.000686682	0.0144186	-0.507857	0.000289523	0.005242	-0.365357	0.00163267	0.012469
ENSG00000226221.1	AC022431.1	pseudogene	-0.406071	0.0033462	0.0472187	-0.703571	5.01e-05	0.00124896	-0.671071	3.16e-05	0.000418233
ENSG00000091986.11	CCDC80	coding_mRNA	-0.400714	0.00065623	0.0139287	-1.03821	1.8e-09	2.59e-07	-0.893214	1.17e-08	4.22e-07
ENSG00000134352.15	IL6ST	coding_mRNA	-0.396429	0.00247807	0.0379644	-0.918929	2.1e-07	1.3e-05	-0.796429	6.37e-07	1.39e-05
ENSG00000138326.14	RPS24	coding_mRNA	-0.393571	0.00255745	0.0387336	-0.428571	0.00287643	0.0323757	-0.441071	0.000537536	0.0048438
ENSG00000170515.9	PA2G4	coding_mRNA	-0.393214	0.00165832	0.027941	-0.438214	0.00126377	0.0170312	-0.375714	0.00207417	0.015239
ENSG00000122406.8	RPL5	coding_mRNA	-0.362857	0.00249529	0.0380704	-0.472857	0.000379438	0.00652202	-0.612857	5.58e-06	9.28e-05
ENSG00000142534.2	RPS11	coding_mRNA	-0.353929	0.00284928	0.0419414	-0.576429	3.53e-05	0.000940479	-0.518929	3.83e-05	0.000494263
ENSG00000118816.5	CCNI	coding_mRNA	-0.3475	0.00229647	0.0360653	-0.6525	3.94e-06	0.00015281	-0.88	4.32e-09	1.79e-07
ENSG00000166819.7	PLIN1	coding_mRNA	0.65	3.82938e-05	0.00148444	0.375	0.0174004	0.123293	1.375	1.73498e-10	1.12267e-08
ENSG00000181092.5	ADIPOQ	coding_mRNA	0.0685714	0.526396	0.839669	0.143571	0.21156	0.545393	0.853571	5.63691e-08	1.66062e-06
ENSG00000170323.4	FABP4	coding_mRNA	-0.0492857	0.556221	0.852845	-0.0242857	0.792248	0.933956	0.153214	0.0858338	0.259083
*PLIN1, ADIPOQ and FABP4 was not altered by all three GapmeRs independently
Two-sided analysis performed
