# Supplementary material for: The long noncoding RNA ADIPINT regulates human adipocyte metabolism via pyruvate carboxylase
Source: Nat Commun. 2022 May 26;13:2958. doi: 10.1038/s41467-022-30620-0 (PMC9135762; doi:10.1038/s41467-022-30620-0)
Supplement: Supplementary file 9 — Supplementary Data 6 [file 41467_2022_30620_MOESM9_ESM.xlsx]

## Sheet: Sheet1
Supplementary Data 6. Genes independently downregulated by each ADIPINT targeting GapmeR
geneID	geneName	geneClass	logFC.GapmeR 1	P.Value.GapmeR 1	FDR.GapmeR 1	logFC.GapmeR 2	P.Value.GapmeR 2	FDR.GapmeR 2	logFC.GapmeR 3	P.Value.GapmeR 3	FDR.GapmeR 3
CATG00000106343.1	CATG00000106343.1	lncRNA_intergenic	5.00036	1.79e-14	4.29e-11	3.81036	3.43e-12	2.28e-09	5.65036	3.16e-16	2.23e-13
ENSG00000109424.3	UCP1	coding_mRNA	4.48143	1.37e-17	9.11e-14	4.78893	1.79e-18	1.49e-14	4.77393	1.53e-17	2.67e-14
ENSG00000091129.15	NRCAM	coding_mRNA	4.25929	2.82e-19	4.7e-15	1.60929	8.06e-11	2.42e-08	0.889286	1.43e-06	2.85e-05
ENSG00000153283.8	CD96	coding_mRNA	3.53964	4.47e-18	3.72e-14	1.31464	2.94e-09	3.82e-07	4.19964	3.53e-19	1.3e-15
ENSG00000173930.8	SLCO4C1	coding_mRNA	3.37036	1.93e-14	4.29e-11	3.68536	2.09e-15	6.32e-12	4.14536	6.19e-17	7.36e-14
ENSG00000162849.11	KIF26B	coding_mRNA	3.33143	1.16e-16	5.5e-13	4.96643	3.9e-18	2.59e-14	2.97393	2.1e-15	1.03e-12
ENSG00000120899.13	PTK2B	coding_mRNA	3.23714	2.15e-12	1.82e-09	2.57714	2.68e-10	6.24e-08	2.75714	7.88e-11	5.76e-09
ENSG00000142583.13	SLC2A5	coding_mRNA	3.18179	8.45e-14	1.41e-10	3.97429	4.46e-16	2.12e-12	4.70429	5.98e-17	7.36e-14
ENSG00000091513.10	TF	coding_mRNA	3.06179	4.31e-12	3.05e-09	6.69179	2.81e-19	3.12e-15	6.61429	1.72e-19	9.51e-16
ENSG00000157152.12	SYN2	lncRNA_intergenic	2.75536	9.52e-11	3.72e-08	4.37536	1.82e-14	2.98e-11	3.28036	1.09e-12	1.47e-10
ENSG00000151388.6	ADAMTS12	coding_mRNA	2.74357	3.36e-13	4.3e-10	0.581071	0.00420686	0.0432386	2.78607	1.17e-13	2.34e-11
ENSG00000124743.5	KLHL31	coding_mRNA	2.53679	3.18e-13	4.23e-10	2.44679	3.51e-12	2.29e-09	3.88179	1.52e-16	1.45e-13
ENSG00000019169.9	MARCO	coding_mRNA	2.52821	8.27e-12	5.09e-09	3.35071	7.78e-14	1.13e-10	3.54571	6.18e-14	1.48e-11
ENSG00000181856.10	SLC2A4	coding_mRNA	2.50464	1.36e-10	5.09e-08	3.04964	3.67e-12	2.35e-09	3.84464	6.02e-14	1.46e-11
ENSG00000167107.8	ACSF2	coding_mRNA	2.35821	1.89e-14	4.29e-11	1.71071	2.58e-11	1.01e-08	2.93821	1.43e-16	1.39e-13
ENSG00000161642.13	ZNF385A	coding_mRNA	2.33679	1.13e-11	6.14e-09	1.02179	1.75e-05	0.000526601	1.55179	1.16e-08	4.19e-07
ENSG00000159164.5	SV2A	coding_mRNA	2.33464	3.9e-14	7.21e-11	5.40964	2.12e-20	7.06e-16	6.34214	1.39e-21	3.5e-17
ENSG00000237272.1	OR51R1P	pseudogene	2.3325	5.59e-11	2.33e-08	3.8225	1.1e-13	1.41e-10	3.2575	1.16e-12	1.56e-10
CATG00000118013.1	CATG00000118013.1	lncRNA_intergenic	2.29786	2.06e-11	1.02e-08	2.69536	1.79e-12	1.45e-09	1.96036	2.96e-10	1.73e-08
ENSG00000123360.7	PDE1B	coding_mRNA	2.2875	1.88e-14	4.29e-11	1.6725	5.33e-11	1.74e-08	3.205	3.05e-17	4.41e-14
ENSG00000157150.4	TIMP4	coding_mRNA	2.27643	2.02e-12	1.8e-09	2.52893	2.46e-12	1.76e-09	0.936429	6.24e-06	0.000102456
ENSG00000197375.8	SLC22A5	coding_mRNA	2.25714	3.99e-11	1.75e-08	3.94714	8.3e-16	3.45e-12	3.02214	1.52e-13	2.89e-11
ENSG00000153246.7	PLA2R1	coding_mRNA	2.25464	2.53e-11	1.2e-08	3.91214	2.42e-15	6.7e-12	1.64464	1.19e-08	4.28e-07
ENSG00000089127.8	OAS1	coding_mRNA	2.22429	2.97e-09	6.13e-07	2.55429	1.87e-10	4.59e-08	1.94429	3.89e-08	1.2e-06
ENSG00000161249.16	DMKN	coding_mRNA	2.17321	8.94e-13	9.01e-10	2.97821	4.12e-15	9.79e-12	3.10071	1.62e-15	8.67e-13
ENSG00000170522.5	ELOVL6	coding_mRNA	2.15036	2.04e-15	6.78e-12	3.53536	2.81e-19	3.12e-15	4.25536	2.1e-21	3.5e-17
ENSG00000083720.8	OXCT1	coding_mRNA	2.14357	1.43e-13	2.16e-10	1.12857	6.82e-07	3.46e-05	1.60607	5.5e-11	4.21e-09
ENSG00000162769.8	FLVCR1	coding_mRNA	2.07643	2.34e-12	1.9e-09	3.09893	9.53e-16	3.52e-12	3.39393	6.34e-16	3.95e-13
ENSG00000137878.12	GCOM1	coding_mRNA	2.06071	1.79e-12	1.65e-09	1.98571	3.29e-11	1.21e-08	1.70571	1.39e-10	9.33e-09
ENSG00000152137.2	HSPB8	coding_mRNA	2.00893	1.53e-09	3.74e-07	2.67143	2.32e-11	9.53e-09	2.79643	2.62e-12	3.14e-10
ENSG00000135114.8	OASL	coding_mRNA	1.99786	3.68e-07	3.18e-05	2.18786	7.86e-08	5.76e-06	2.40036	2.09e-08	6.91e-07
ENSG00000197872.7	FAM49A	coding_mRNA	1.98714	7.09e-10	2.01e-07	2.00964	1.88e-08	1.77e-06	3.13464	1.16e-13	2.34e-11
CATG00000022796.1	CATG00000022796.1	coding_mRNA	1.98429	3.55e-08	4.67e-06	1.76679	5.33e-07	2.84e-05	2.38679	2.9e-08	9.24e-07
ENSG00000129682.9	FGF13	coding_mRNA	1.92607	2.11e-10	7.1e-08	0.988571	2.09e-05	0.000615299	1.08857	2.99e-06	5.44e-05
ENSG00000106772.13	PRUNE2	coding_mRNA	1.905	2.04e-10	6.91e-08	1.53	9.06e-09	9.54e-07	1.945	1.35e-10	9.13e-09
ENSG00000255503.1	RP11-113K21.4	lncRNA_intergenic	1.85357	2.95e-08	3.99e-06	2.08607	1.81e-09	2.59e-07	1.70857	3.58e-08	1.11e-06
ENSG00000126709.10	IFI6	coding_mRNA	1.835	5.04e-08	6.4e-06	1	0.000386996	0.00663479	1.405	4.95e-06	8.41e-05
ENSG00000157193.10	LRP8	coding_mRNA	1.805	1.16e-07	1.27e-05	0.9375	0.000382305	0.00656451	1.8475	5.52e-08	1.63e-06
ENSG00000131730.11	CKMT2	coding_mRNA	1.80107	1.62e-09	3.78e-07	2.94107	4.58e-11	1.55e-08	3.07607	3.25e-14	8.8e-12
ENSG00000135414.5	GDF11	coding_mRNA	1.80036	6.74e-10	1.95e-07	1.68036	6.49e-09	7.19e-07	1.80536	6.18e-10	3.25e-08
ENSG00000196850.4	PPTC7	coding_mRNA	1.79679	5.66e-10	1.71e-07	1.06429	5.54e-07	2.93e-05	1.26179	9.97e-09	3.68e-07
ENSG00000055957.6	ITIH1	coding_mRNA	1.73607	1.62e-08	2.52e-06	3.26357	3.75e-13	4.03e-10	2.87607	1.14e-12	1.53e-10
ENSG00000171954.8	CYP4F22	coding_mRNA	1.73286	9.75e-08	1.1e-05	1.58286	1.73e-07	1.12e-05	1.63286	3.27e-07	7.71e-06
ENSG00000188917.10	TRMT2B	coding_mRNA	1.7175	2.47e-08	3.51e-06	0.8275	0.000505359	0.00816826	0.6975	0.00199067	0.0147329
ENSG00000204257.10	HLA-DMA	coding_mRNA	1.67143	1.46e-09	3.6e-07	2.21643	2.71e-11	1.05e-08	2.29143	4.82e-12	5.29e-10
ENSG00000152256.9	PDK1	coding_mRNA	1.66964	5.82e-12	3.88e-09	2.41464	1.14e-14	2.11e-11	3.16214	1.61e-17	2.67e-14
ENSG00000139132.10	FGD4	coding_mRNA	1.64893	2.64e-08	3.69e-06	1.48143	1.65e-07	1.08e-05	2.06143	3.48e-10	2e-08
ENSG00000101049.10	SGK2	coding_mRNA	1.64893	4.12e-06	0.000235918	2.58893	2.48e-09	3.33e-07	2.91143	2.23e-10	1.37e-08
CATG00000079654.1	CATG00000079654.1	lncRNA_intergenic	1.63107	5.39e-10	1.66e-07	4.15607	8.43e-18	4.67e-14	1.10607	4.25e-07	9.76e-06
ENSG00000260912.1	RP11-363E7.4	lncRNA_intergenic	1.6275	5.49e-09	1.03e-06	1.81	2.11e-09	2.89e-07	1.6625	7.16e-09	2.77e-07
ENSG00000131480.4	AOC2	coding_mRNA	1.59679	2.1e-08	3.1e-06	1.99179	1.89e-10	4.6e-08	2.74679	4.57e-12	5.03e-10
ENSG00000169282.13	KCNAB1	coding_mRNA	1.59393	1.34e-07	1.41e-05	1.60393	2.42e-08	2.18e-06	1.58393	1.58e-08	5.46e-07
ENSG00000157600.7	TMEM164	coding_mRNA	1.5925	2.89e-08	3.93e-06	1.245	1.41e-06	6.43e-05	2.3575	2.12e-11	1.85e-09
ENSG00000123104.7	ITPR2	coding_mRNA	1.58786	1.24e-10	4.75e-08	0.902857	9.3e-07	4.51e-05	1.42036	5.91e-10	3.13e-08
ENSG00000129595.8	EPB41L4A	coding_mRNA	1.55036	3.11e-08	4.19e-06	1.54536	7.78e-07	3.86e-05	1.87286	1.1e-09	5.38e-08
CATG00000113654.1	CATG00000113654.1	uncertain_coding	1.53071	3.48e-07	3.07e-05	1.70321	1.04e-07	7.19e-06	2.19321	4.47e-10	2.49e-08
ENSG00000149256.10	TENM4	coding_mRNA	1.52393	2.48e-09	5.49e-07	1.99893	1.83e-11	8.12e-09	1.89393	1.64e-11	1.49e-09
ENSG00000263155.1	MYZAP	coding_mRNA	1.51857	2e-07	1.95e-05	1.41107	1.24e-06	5.76e-05	1.28607	1.71e-06	3.36e-05
ENSG00000026652.9	AGPAT4	coding_mRNA	1.47857	7.7e-07	5.86e-05	0.811071	0.000902358	0.0132155	0.916071	0.000240352	0.00240392
ENSG00000130208.5	APOC1	coding_mRNA	1.4775	9.24e-10	2.49e-07	2.175	8.27e-13	7.43e-10	1.1825	2.14e-08	7.06e-07
ENSG00000160326.9	SLC2A6	coding_mRNA	1.47071	2.22e-08	3.23e-06	1.73821	1.51e-09	2.26e-07	1.73821	6.93e-10	3.61e-08
ENSG00000147592.4	LACTB2	coding_mRNA	1.46964	2.14e-08	3.14e-06	2.67464	2.35e-13	2.79e-10	2.54714	2.24e-13	3.91e-11
ENSG00000173638.14	SLC19A1	coding_mRNA	1.44643	8.61e-09	1.5e-06	1.51143	6.72e-10	1.24e-07	1.01393	2.67e-07	6.45e-06
ENSG00000124570.13	SERPINB6	coding_mRNA	1.43321	4.08e-09	8.02e-07	1.90821	2.75e-11	1.05e-08	1.90571	8.89e-12	8.78e-10
ENSG00000109107.9	ALDOC	coding_mRNA	1.43107	5.4e-06	0.000295623	1.49357	2.41e-06	0.000101363	2.40607	7.46e-10	3.86e-08
ENSG00000162877.8	PM20D1	coding_mRNA	1.4275	2.82e-09	5.98e-07	1.5825	9.17e-10	1.54e-07	2.6325	9.15e-14	1.93e-11
ENSG00000164309.10	CMYA5	coding_mRNA	1.4275	3.45e-08	4.58e-06	1.6775	7.3e-09	7.93e-07	2.725	5.45e-13	8.35e-11
ENSG00000010704.14	HFE	coding_mRNA	1.42357	3.29e-06	0.00019667	1.66607	3.13e-07	1.84e-05	2.14107	2.52e-09	1.12e-07
ENSG00000082556.6	OPRK1	coding_mRNA	1.42	7.14e-05	0.00242577	0.8925	0.00508367	0.0498476	1.7125	1.86e-05	0.000264872
ENSG00000162437.10	RAVER2	coding_mRNA	1.4075	2.68e-09	5.8e-07	1.415	4.69e-09	5.53e-07	0.5475	0.000675063	0.00591481
ENSG00000189171.9	S100A13	coding_mRNA	1.39964	4.16e-09	8.1e-07	0.814643	8.31e-05	0.00189253	0.424643	0.00983447	0.0534294
ENSG00000147155.6	EBP	coding_mRNA	1.39679	1.19e-08	1.98e-06	1.68429	1e-09	1.64e-07	2.48929	2.02e-13	3.59e-11
ENSG00000054690.9	PLEKHH1	coding_mRNA	1.36643	6.22e-09	1.14e-06	1.89643	2.45e-11	9.71e-09	2.34643	1.71e-13	3.18e-11
ENSG00000146776.10	ATXN7L1	coding_mRNA	1.36607	6.72e-08	8.1e-06	0.658571	0.00142683	0.0188544	0.711071	0.000673028	0.00589852
ENSG00000187546.9	AGMO	coding_mRNA	1.36286	1.01e-06	7.34e-05	1.40286	6.25e-07	3.22e-05	1.59036	4.42e-08	1.34e-06
ENSG00000137486.12	ARRB1	coding_mRNA	1.3575	2.09e-09	4.74e-07	1.6275	1.61e-10	4.09e-08	1.6525	3.02e-10	1.77e-08
ENSG00000168939.6	SPRY3	coding_mRNA	1.35464	1.9e-06	0.00012482	1.67214	1.01e-06	4.87e-05	1.76464	2.94e-08	9.34e-07
ENSG00000100077.10	ADRBK2	coding_mRNA	1.35214	2.19e-07	2.1e-05	1.69964	2.83e-09	3.73e-07	1.99214	1e-10	7.14e-09
ENSG00000122756.10	CNTFR	coding_mRNA	1.35179	2.14e-07	2.06e-05	1.35679	3.62e-07	2.06e-05	2.92679	1.49e-13	2.84e-11
ENSG00000082074.11	FYB	coding_mRNA	1.34214	9.96e-07	7.26e-05	2.09464	8.01e-10	1.38e-07	2.28214	1.19e-10	8.29e-09
ENSG00000164850.10	GPER1	coding_mRNA	1.33679	5.37e-07	4.36e-05	2.41179	4.22e-11	1.46e-08	1.43929	1.99e-07	5.05e-06
ENSG00000170634.8	ACYP2	coding_mRNA	1.3125	6.43e-07	5.08e-05	1.4525	4.51e-06	0.000169163	1.405	5.14e-07	1.16e-05
ENSG00000100292.12	HMOX1	coding_mRNA	1.31071	2.38e-07	2.24e-05	0.888214	3.11e-05	0.000850967	1.00071	2.36e-06	4.43e-05
ENSG00000135776.4	ABCB10	coding_mRNA	1.30893	2.39e-08	3.41e-06	1.83643	3.45e-10	7.46e-08	1.54393	9.97e-10	4.96e-08
ENSG00000173281.4	PPP1R3B	coding_mRNA	1.29679	4.15e-06	0.000237085	1.15179	5.3e-05	0.00131065	0.931786	0.000301141	0.00292436
ENSG00000108511.8	HOXB6	coding_mRNA	1.29179	2.3e-06	0.000146862	2.38679	2.61e-10	6.11e-08	1.84929	1.64e-08	5.61e-07
ENSG00000117479.8	SLC19A2	coding_mRNA	1.28214	7.66e-09	1.34e-06	1.42964	3.77e-09	4.66e-07	1.93714	6.16e-13	9.23e-11
ENSG00000171659.9	GPR34	coding_mRNA	1.27964	1.66e-06	0.000111569	1.12964	3.64e-05	0.00096514	2.36464	2.85e-11	2.42e-09
ENSG00000153064.7	BANK1	coding_mRNA	1.27643	1.24e-07	1.33e-05	1.16143	4.66e-07	2.53e-05	1.66893	3.17e-10	1.84e-08
ENSG00000175198.10	PCCA	coding_mRNA	1.27321	3.04e-07	2.74e-05	0.563214	0.00336751	0.0366503	1.58321	1.52e-09	7.18e-08
CATG00000111785.1	CATG00000111785.1	lncRNA_intergenic	1.27036	1.51e-07	1.54e-05	0.962857	6.58e-06	0.000232717	1.30286	1.82e-07	4.67e-06
ENSG00000004864.9	SLC25A13	coding_mRNA	1.26643	2.48e-08	3.51e-06	0.851429	2.52e-05	0.000720132	2.00143	2.28e-12	2.77e-10
ENSG00000171503.7	ETFDH	coding_mRNA	1.26464	1.34e-05	0.000625893	1.59214	5.71e-07	3e-05	2.36464	7.25e-10	3.76e-08
ENSG00000214855.5	APOC1P1	pseudogene	1.26321	5.73e-05	0.00203511	1.85571	3.26e-07	1.9e-05	1.07571	0.000350204	0.00333652
ENSG00000117791.11	MARCH2	coding_mRNA	1.25714	1.7e-05	0.000753036	1.82214	2.57e-07	1.56e-05	2.08714	8.28e-09	3.13e-07
ENSG00000168291.8	PDHB	coding_mRNA	1.24929	8.84e-07	6.61e-05	1.40429	3.14e-07	1.84e-05	2.13179	5.16e-11	4.01e-09
ENSG00000271880.1	RP11-96C23.5	lncRNA_divergent	1.22071	4.42e-08	5.7e-06	1.24071	7.76e-08	5.73e-06	1.75821	2.14e-10	1.32e-08
ENSG00000205517.8	RGL3	coding_mRNA	1.21893	8.03e-06	0.00040962	1.21143	6.66e-06	0.000235061	1.07393	1.77e-05	0.000254613
ENSG00000175567.4	UCP2	coding_mRNA	1.20929	4.38e-11	1.89e-08	1.35679	2.21e-11	9.43e-09	2.64929	6.81e-18	1.62e-14
ENSG00000187726.4	DNAJB13	coding_mRNA	1.20821	0.000220731	0.00599306	1.53821	3.72e-05	0.000979984	2.40321	2.94e-08	9.34e-07
ENSG00000109929.5	SC5D	coding_mRNA	1.20536	1.27e-08	2.07e-06	1.57286	5.26e-10	1.01e-07	2.00286	8.51e-13	1.2e-10
ENSG00000170262.8	MRAP	coding_mRNA	1.20321	4.52e-07	3.77e-05	1.41071	5.36e-08	4.21e-06	2.05071	4.03e-11	3.26e-09
ENSG00000167508.6	MVD	coding_mRNA	1.2	8.45e-11	3.39e-08	2.1625	8.23e-15	1.71e-11	2.715	5.09e-17	6.52e-14
ENSG00000101695.4	RNF125	coding_mRNA	1.19607	1.46e-07	1.5e-05	1.69107	1.2e-09	1.87e-07	2.76357	7.08e-14	1.62e-11
ENSG00000175806.10	MSRA	coding_mRNA	1.195	1.65e-07	1.66e-05	1.5375	5.36e-09	6.1e-07	1.965	4.01e-11	3.25e-09
ENSG00000100344.6	PNPLA3	coding_mRNA	1.195	2.78e-08	3.81e-06	1.7475	9.22e-11	2.63e-08	2.3775	6.83e-14	1.6e-11
ENSG00000166123.9	GPT2	coding_mRNA	1.1925	1.39e-07	1.43e-05	1.555	2.32e-09	3.15e-07	1.7875	6.55e-11	4.91e-09
ENSG00000133401.11	PDZD2	coding_mRNA	1.19214	9.59e-08	1.09e-05	1.56464	1.26e-09	1.95e-07	2.31464	9.17e-13	1.28e-10
ENSG00000110876.8	SELPLG	coding_mRNA	1.19071	2.98e-06	0.000181439	1.57071	9.97e-08	6.97e-06	1.87321	8.11e-10	4.13e-08
ENSG00000107104.14	KANK1	coding_mRNA	1.18786	1.14e-08	1.9e-06	1.86786	1.16e-11	5.74e-09	2.61786	3.48e-15	1.5e-12
ENSG00000099797.7	TECR	coding_mRNA	1.1875	6.43e-06	0.000343526	1.2425	2.56e-06	0.000105918	2.1925	7.65e-11	5.63e-09
ENSG00000114026.17	OGG1	coding_mRNA	1.18607	3.93e-06	0.000227107	1.43857	4.62e-07	2.51e-05	1.74107	5.53e-09	2.21e-07
ENSG00000214513.3	NOTO	coding_mRNA	1.18	1.93e-05	0.000842802	1.295	4.52e-05	0.00114954	1.46	5.81e-07	1.28e-05
ENSG00000134508.8	CABLES1	coding_mRNA	1.17643	1.97e-08	2.96e-06	1.30393	5.15e-09	5.95e-07	1.97643	2.15e-12	2.64e-10
ENSG00000154144.8	TBRG1	coding_mRNA	1.16714	1.68e-07	1.68e-05	1.27964	1.15e-07	7.8e-06	1.04964	2.41e-06	4.53e-05
ENSG00000185640.5	KRT79	coding_mRNA	1.16643	6.26e-07	4.97e-05	1.04143	7.02e-06	0.000246806	0.718929	0.000416317	0.00385494
ENSG00000165959.7	CLMN	coding_mRNA	1.165	1.77e-08	2.73e-06	1.93	1.13e-12	9.91e-10	2.29	1.33e-13	2.61e-11
ENSG00000165175.11	MID1IP1	coding_mRNA	1.16321	4.44e-09	8.48e-07	1.82321	1.86e-11	8.14e-09	1.88071	3.65e-13	5.95e-11
ENSG00000198589.6	LRBA	coding_mRNA	1.15607	6.84e-11	2.81e-08	1.62357	3.16e-13	3.59e-10	3.52857	4.85e-20	5.12e-16
ENSG00000177076.4	ACER2	coding_mRNA	1.15321	0.000433998	0.010151	1.29071	0.000100204	0.00220277	1.26571	7.28e-05	0.000858677
ENSG00000012660.9	ELOVL5	coding_mRNA	1.15214	3.76e-11	1.67e-08	0.702143	3.45e-07	1.99e-05	1.07964	9.59e-11	6.86e-09
ENSG00000260102.1	LINC01070	lncRNA_intergenic	1.15214	3.07e-05	0.00123255	1.45964	1.49e-06	6.72e-05	0.839643	0.000962002	0.00797156
ENSG00000248360.3	LINC00504	lncRNA_intergenic	1.15107	6.85e-06	0.0003635	0.846071	0.00034351	0.00601191	1.50357	3.37e-06	6.04e-05
ENSG00000146859.6	TMEM140	coding_mRNA	1.14857	0.000394351	0.00940898	1.54607	2.29e-05	0.000663161	2.11107	2.14e-07	5.36e-06
ENSG00000213078.3	RP5-933K21.2	pseudogene	1.14679	1.57e-05	0.000705267	1.25929	5.2e-06	0.000192288	1.28929	8.87e-07	1.88e-05
ENSG00000224940.4	PRRT4	coding_mRNA	1.14607	4.5e-06	0.000253626	1.14107	2.88e-06	0.000118006	1.63857	9.8e-09	3.62e-07
ENSG00000115255.6	REEP6	coding_mRNA	1.14393	2.77e-05	0.00112882	1.31643	3.27e-06	0.000131874	2.38143	1.4e-10	9.34e-09
ENSG00000130876.7	SLC7A10	coding_mRNA	1.14179	2.16e-05	0.000920472	0.591786	0.00564196	0.0536761	1.45429	1.18e-07	3.17e-06
ENSG00000099875.10	MKNK2	coding_mRNA	1.13821	1.21e-07	1.31e-05	1.14321	1.08e-07	7.39e-06	1.61821	2.37e-11	2.04e-09
ENSG00000259494.1	MRPL46	coding_mRNA	1.13643	1.51e-07	1.53e-05	1.35643	1.73e-08	1.65e-06	2.24893	5.83e-13	8.82e-11
ENSG00000158571.6	PFKFB1	coding_mRNA	1.1325	1.61e-08	2.52e-06	1.1075	4.06e-08	3.36e-06	1.745	2.76e-12	3.27e-10
ENSG00000069020.14	MAST4	coding_mRNA	1.12821	1.09e-07	1.2e-05	0.733214	0.000153145	0.00310965	1.49571	8.1e-10	4.13e-08
ENSG00000066027.7	PPP2R5A	coding_mRNA	1.1225	1.16e-10	4.5e-08	1.6075	2.04e-12	1.52e-09	2.16	1.82e-15	9.45e-13
ENSG00000074416.9	MGLL	coding_mRNA	1.11286	2.89e-06	0.000177566	1.38286	1.5e-07	9.91e-06	2.02786	6.24e-11	4.72e-09
ENSG00000231535.1	LINC00278	lncRNA_intergenic	1.10964	1.42e-05	0.000655739	0.824643	0.00182534	0.0227552	1.38464	1.31e-06	2.64e-05
ENSG00000023171.10	GRAMD1B	coding_mRNA	1.10321	3.14e-06	0.000189065	0.863214	0.000124521	0.00263168	1.46321	3.49e-08	1.08e-06
ENSG00000172893.11	DHCR7	coding_mRNA	1.1025	2.24e-06	0.000143726	1.8125	1.31e-09	2.02e-07	2.235	2.03e-11	1.78e-09
ENSG00000147421.13	HMBOX1	coding_mRNA	1.10107	2.94e-06	0.000179733	0.861071	8.7e-05	0.00196443	0.866071	4.88e-05	0.000610586
ENSG00000172164.9	SNTB1	coding_mRNA	1.09214	5.8e-06	0.000313084	0.709643	0.00106409	0.0149395	1.27214	5.35e-07	1.19e-05
ENSG00000119787.9	ATL2	coding_mRNA	1.08821	3.83e-08	4.97e-06	1.23571	1.15e-07	7.82e-06	1.55071	4.66e-11	3.67e-09
ENSG00000165269.8	AQP7	coding_mRNA	1.08536	5.92e-07	4.75e-05	1.32786	5.08e-08	4.06e-06	1.92536	3.02e-11	2.54e-09
ENSG00000149084.7	HSD17B12	coding_mRNA	1.08143	1.43e-10	5.28e-08	1.80143	3.71e-14	5.62e-11	2.23143	6.7e-17	7.68e-14
ENSG00000125434.6	SLC25A35	coding_mRNA	1.08107	3.75e-05	0.00145397	1.26607	3.22e-06	0.000130388	1.50607	2.07e-07	5.23e-06
ENSG00000072778.15	ACADVL	coding_mRNA	1.07679	3.42e-07	3.03e-05	1.17929	7.66e-08	5.69e-06	1.76929	2.24e-11	1.94e-09
ENSG00000009950.11	MLXIPL	coding_mRNA	1.07429	3.41e-07	3.02e-05	0.734286	0.000124591	0.00263168	1.87679	1.16e-10	8.09e-09
ENSG00000072310.12	SREBF1	coding_mRNA	1.07286	1.36e-08	2.21e-06	1.36536	3.12e-10	6.94e-08	1.34536	1.36e-10	9.14e-09
ENSG00000042286.10	AIFM2	coding_mRNA	1.0725	7.97e-06	0.000407727	0.9075	0.000131695	0.00275136	3.4775	1.08e-14	3.63e-12
ENSG00000251244.1	RP13-487K5.1	lncRNA_intergenic	1.07214	0.00143925	0.025221	0.809643	0.00311654	0.0345406	1.29714	2.33e-05	0.000321829
ENSG00000131069.15	ACSS2	coding_mRNA	1.07036	4.27e-10	1.34e-07	1.46536	8.37e-12	4.64e-09	3.37286	7.95e-20	5.29e-16
ENSG00000257303.1	RP11-977G19.11	lncRNA_divergent	1.06893	3.91e-06	0.000226781	2.28143	2.16e-10	5.13e-08	2.59143	7.01e-13	1.03e-10
ENSG00000120049.14	KCNIP2	coding_mRNA	1.06571	3.51e-06	0.000208216	1.68321	1.01e-09	1.64e-07	2.71071	1.92e-13	3.48e-11
ENSG00000143171.8	RXRG	coding_mRNA	1.06393	9.29e-05	0.00300928	1.46893	1.54e-06	6.93e-05	2.35393	3.21e-10	1.86e-08
ENSG00000086848.10	ALG9	coding_mRNA	1.05714	6.13e-07	4.9e-05	1.34714	2.54e-08	2.26e-06	2.10214	2.4e-12	2.9e-10
ENSG00000110497.10	AMBRA1	coding_mRNA	1.05071	1.62e-09	3.78e-07	1.51071	2.03e-11	8.78e-09	1.77571	8.2e-14	1.8e-11
ENSG00000080493.9	SLC4A4	coding_mRNA	1.04786	9.42e-05	0.00304651	1.98036	2.86e-08	2.5e-06	3.73286	1.75e-13	3.23e-11
CATG00000051826.1	CATG00000051826.1	lncRNA_divergent	1.045	1.21e-05	0.000577001	1.09	1.62e-05	0.000497158	1.725	5.56e-09	2.22e-07
ENSG00000079435.5	LIPE	coding_mRNA	1.04464	1.18e-06	8.41e-05	1.04714	9.35e-07	4.53e-05	2.51964	6.95e-14	1.62e-11
ENSG00000113161.11	HMGCR	coding_mRNA	1.03964	2.14e-08	3.14e-06	1.60214	4.55e-10	9e-08	1.92464	2.07e-13	3.66e-11
ENSG00000091409.10	ITGA6	coding_mRNA	1.03786	4.87e-07	4.02e-05	1.26536	8.82e-08	6.28e-06	1.48286	1.33e-08	4.7e-07
ENSG00000087301.4	TXNDC16	coding_mRNA	1.0375	4.25e-07	3.58e-05	1.6575	7.3e-10	1.29e-07	2.0175	3.26e-12	3.78e-10
ENSG00000184227.3	ACOT1	coding_mRNA	1.0375	4.21e-07	3.56e-05	1.4425	1.03e-08	1.05e-06	2.635	1.6e-14	5.03e-12
ENSG00000162194.8	C11orf48	coding_mRNA	1.03536	1.39e-08	2.23e-06	1.67536	1.12e-11	5.73e-09	2.19536	4.38e-15	1.76e-12
ENSG00000182379.9	NXPH4	coding_mRNA	1.03321	2.33e-06	0.000148187	1.25571	5.2e-06	0.000192288	2.00821	4.31e-10	2.43e-08
ENSG00000128311.9	TST	coding_mRNA	1.02571	7.38e-06	0.000385377	1.20321	2.51e-06	0.000103964	1.94321	7.15e-11	5.29e-09
CATG00000018064.1	CATG00000018064.1	coding_mRNA	1.025	0.00316403	0.0452431	1.0975	0.00191121	0.0235957	1.005	0.00547296	0.033437
ENSG00000132142.15	ACACA	coding_mRNA	1.02321	6.05e-08	7.48e-06	1.19321	8.16e-09	8.73e-07	2.43071	7.59e-15	2.71e-12
ENSG00000067064.6	IDI1	coding_mRNA	1.02286	3.33e-09	6.8e-07	1.39536	8.42e-11	2.48e-08	2.42286	1.98e-16	1.71e-13
ENSG00000119686.5	FLVCR2	coding_mRNA	1.02143	3.71e-05	0.0014451	1.20643	4.94e-06	0.000183454	1.64393	2.8e-08	8.95e-07
ENSG00000235043.2	TECRP1	pseudogene	1.02071	8.49e-07	6.39e-05	1.24321	4.57e-08	3.73e-06	2.18821	6.72e-13	9.94e-11
ENSG00000228214.2	LINC00693	lncRNA_intergenic	1.01679	4.62e-05	0.0017221	0.831786	0.000505941	0.0081727	1.06429	1.02e-05	0.000157158
ENSG00000166762.12	CATSPER2	coding_mRNA	1.01571	4.52e-06	0.000254211	0.760714	0.000267205	0.00490196	1.57321	3.36e-09	1.44e-07
ENSG00000104763.13	ASAH1	coding_mRNA	1.01464	1.8e-08	2.75e-06	0.944643	4.71e-07	2.55e-05	1.86714	2.01e-13	3.59e-11
ENSG00000112964.9	GHR	coding_mRNA	1.01429	4.73e-09	8.94e-07	1.09429	7.32e-09	7.94e-07	1.48929	4.08e-12	4.57e-10
ENSG00000134107.4	BHLHE40	coding_mRNA	1.01286	1.01e-05	0.000500157	1.55536	2.94e-09	3.82e-07	1.44786	8.29e-09	3.13e-07
CATG00000105449.1	CATG00000105449.1	lncRNA_divergent	1.01036	4.78e-07	3.97e-05	1.26786	7.77e-08	5.73e-06	1.78536	1.46e-11	1.37e-09
ENSG00000135678.7	CPM	coding_mRNA	1.00821	5.19e-05	0.00188329	0.730714	0.00166784	0.0212945	1.32571	1.55e-06	3.08e-05
ENSG00000152270.4	PDE3B	coding_mRNA	1.0075	2.88e-09	6.07e-07	1.52	2.49e-12	1.76e-09	2.46	4.43e-17	5.9e-14
ENSG00000210127.1	MT-TA	structural_RNA	1.00714	0.000469497	0.0107916	0.812143	0.00408515	0.0422952	0.869643	0.00249771	0.017679
ENSG00000169692.8	AGPAT2	coding_mRNA	1.00643	4.76e-06	0.000266477	0.801429	7.01e-05	0.0016467	1.69643	5.09e-10	2.77e-08
ENSG00000155886.7	SLC24A2	coding_mRNA	1.00286	7.15e-08	8.5e-06	1.19786	7.48e-08	5.58e-06	4.71786	4.73e-18	1.21e-14
ENSG00000124615.13	MOCS1	coding_mRNA	0.999643	0.000462682	0.0106919	1.02964	0.000598931	0.00942757	1.22214	4.93e-05	0.000616248
ENSG00000124126.9	PREX1	coding_mRNA	0.999643	2.13e-05	0.000907687	1.18214	6.7e-07	3.41e-05	1.23464	4.02e-06	7.01e-05
ENSG00000068781.16	STON1-GTF2A1L	coding_mRNA	0.997857	0.000479069	0.0109436	0.647857	0.00477457	0.0473753	1.09036	2.62e-05	0.000355374
ENSG00000165478.6	HEPACAM	coding_mRNA	0.996429	2.94e-05	0.00118792	0.926429	7.6e-05	0.00176424	1.08643	4.78e-06	8.17e-05
ENSG00000072657.4	TRHDE	coding_mRNA	0.991071	5.85e-08	7.26e-06	0.631071	0.000102939	0.00225246	1.59607	7.01e-12	7.12e-10
ENSG00000197147.8	LRRC8B	coding_mRNA	0.990357	2.69e-07	2.46e-05	1.55536	1.12e-10	3.14e-08	1.53536	1.38e-10	9.32e-09
ENSG00000165914.10	TTC7B	coding_mRNA	0.986429	1.86e-05	0.000814915	1.39893	1.67e-07	1.09e-05	2.18893	1.98e-10	1.25e-08
ENSG00000173085.9	COQ2	coding_mRNA	0.983571	2.97e-06	0.000181204	1.03107	3.16e-06	0.000128054	1.28357	1.95e-08	6.52e-07
ENSG00000198130.10	HIBCH	coding_mRNA	0.981071	9.35e-07	6.89e-05	1.27607	1.21e-08	1.2e-06	1.74857	7.04e-12	7.12e-10
ENSG00000254572.2	GLULP3	pseudogene	0.979643	1.63e-06	0.000109914	1.40214	4.79e-08	3.9e-06	1.57714	6.17e-10	3.25e-08
ENSG00000238123.1	MID1IP1-AS1	lncRNA_divergent	0.978929	0.000116676	0.00358655	1.46643	2.34e-06	9.88e-05	1.12143	1.61e-05	0.000233356
ENSG00000080561.9	MID2	coding_mRNA	0.972857	1.29e-05	0.000607057	0.832857	0.000281588	0.00512061	0.937857	2.25e-05	0.000312438
ENSG00000124003.9	MOGAT1	coding_mRNA	0.970357	4.5e-06	0.000253626	2.80286	1.07e-13	1.41e-10	2.64036	3.06e-14	8.4e-12
ENSG00000147383.6	NSDHL	coding_mRNA	0.965357	1.37e-07	1.42e-05	1.48786	7.74e-11	2.36e-08	1.90786	1.7e-13	3.17e-11
ENSG00000042445.9	RETSAT	coding_mRNA	0.965	4.77e-07	3.97e-05	1.16	1.85e-07	1.18e-05	1.68	2.83e-11	2.41e-09
ENSG00000168924.10	LETM1	coding_mRNA	0.964643	1.37e-05	0.000636602	1.45464	2.96e-08	2.57e-06	1.79964	1.86e-10	1.19e-08
ENSG00000130150.7	MOSPD2	coding_mRNA	0.964286	8.94e-08	1.02e-05	0.669286	7.1e-05	0.00166474	1.19179	1.84e-09	8.45e-08
ENSG00000144909.7	OSBPL11	coding_mRNA	0.956071	1.17e-08	1.94e-06	1.95107	4.07e-13	4.1e-10	1.93607	8.02e-15	2.83e-12
ENSG00000151376.12	ME3	coding_mRNA	0.954643	0.000342148	0.0084326	0.784643	0.00181959	0.0227005	1.20964	1.16e-05	0.000176094
ENSG00000114805.12	PLCH1	coding_mRNA	0.954286	0.000103094	0.0032781	1.01679	0.000158613	0.00319919	0.884286	0.000292494	0.00285624
ENSG00000064225.8	ST3GAL6	coding_mRNA	0.953929	5.65e-05	0.00201198	1.14893	6.06e-06	0.000217889	1.18893	3.37e-06	6.04e-05
ENSG00000104325.2	DECR1	coding_mRNA	0.9525	8.78e-09	1.52e-06	1	1.64e-08	1.57e-06	2.1325	1.87e-15	9.59e-13
ENSG00000186479.4	RGS7BP	coding_mRNA	0.95	0.000144602	0.00427508	0.9475	0.000328953	0.0058104	1.355	1.27e-06	2.57e-05
CATG00000052943.1	CATG00000052943.1	lncRNA_intergenic	0.948929	0.000468269	0.0107708	0.991429	0.000460268	0.00761618	0.953929	0.000851036	0.0071896
ENSG00000000938.8	FGR	coding_mRNA	0.948214	2.41e-05	0.00100686	0.748214	0.000339992	0.00596421	1.06321	9.41e-06	0.000146199
ENSG00000235263.1	RP13-392I16.1	lncRNA_intergenic	0.947857	8.91e-05	0.0029132	1.29286	1.01e-05	0.000334764	1.18786	8.2e-06	0.000129624
ENSG00000247746.4	USP51	coding_mRNA	0.946786	7.57e-06	0.000392238	1.33679	2.75e-08	2.42e-06	1.70429	3.29e-10	1.9e-08
ENSG00000152133.10	GPATCH11	coding_mRNA	0.944643	2.69e-07	2.46e-05	0.987143	3.51e-07	2.01e-05	1.39714	1.72e-10	1.12e-08
ENSG00000109339.14	MAPK10	coding_mRNA	0.941786	1.66e-05	0.000740312	1.44179	4.95e-08	3.97e-06	2.18929	9.45e-12	9.24e-10
ENSG00000110042.3	DTX4	coding_mRNA	0.94	9.4e-06	0.000470656	0.97	5.8e-06	0.000210594	0.925	1.67e-05	0.000241162
ENSG00000164211.8	STARD4	coding_mRNA	0.94	6.41e-07	5.08e-05	1.035	2.99e-07	1.77e-05	1.09	1.11e-07	3.01e-06
ENSG00000119673.10	ACOT2	coding_mRNA	0.938214	5.91e-07	4.75e-05	1.46071	1.06e-09	1.7e-07	2.65571	7.26e-15	2.63e-12
ENSG00000151164.14	RAD9B	coding_mRNA	0.935357	0.00161262	0.0273791	0.882857	0.000983293	0.01413	0.782857	0.0022152	0.0160553
ENSG00000184903.5	IMMP2L	coding_mRNA	0.935	2.33e-05	0.000977297	0.58	0.00407494	0.0422139	1.2125	5.02e-07	1.13e-05
ENSG00000149260.10	CAPN5	coding_mRNA	0.935	5.07e-05	0.00184673	1.3175	6.38e-07	3.28e-05	1.05	2.63e-05	0.000355761
ENSG00000085662.9	AKR1B1	coding_mRNA	0.933214	1.12e-05	0.000542938	1.39071	5.77e-08	4.44e-06	1.10321	1.28e-06	2.59e-05
ENSG00000149485.12	FADS1	coding_mRNA	0.9275	4.84e-06	0.000270284	1.7	6.56e-10	1.22e-07	2.26	2.48e-13	4.28e-11
ENSG00000119927.9	GPAM	coding_mRNA	0.924286	1.37e-09	3.43e-07	1.15929	1.13e-10	3.14e-08	1.17429	1.61e-11	1.47e-09
ENSG00000164117.8	FBXO8	coding_mRNA	0.923929	2.86e-06	0.000175906	1.55643	3.3e-09	4.17e-07	1.84393	3.03e-11	2.54e-09
ENSG00000147601.9	TERF1	coding_mRNA	0.922857	2.47e-07	2.3e-05	0.722857	4.69e-05	0.00118548	1.26286	3.07e-09	1.33e-07
ENSG00000185432.10	METTL7A	coding_mRNA	0.920714	2.31e-07	2.19e-05	1.21571	5.72e-08	4.43e-06	1.21071	1.38e-09	6.59e-08
ENSG00000087111.16	PIGS	coding_mRNA	0.918214	1.14e-06	8.11e-05	0.645714	0.000281011	0.00511571	1.31821	1.57e-09	7.38e-08
CATG00000034259.1	CATG00000034259.1	lncRNA_intergenic	0.918214	0.00136431	0.0242139	1.06571	0.000462217	0.00764082	0.885714	0.00140317	0.0109553
ENSG00000262202.3	SNORD3D	lncRNA_intergenic	0.916429	0.000150971	0.00442795	1.07143	3.47e-05	0.0009285	1.00143	4.43e-05	0.000560114
CATG00000113192.1	CATG00000113192.1	lncRNA_divergent	0.916071	0.00107395	0.0202837	0.948571	0.000614563	0.00964623	1.49357	2.71e-06	5e-05
ENSG00000271327.1	RP11-1109F11.3	lncRNA_divergent	0.916071	1.81e-06	0.000119889	1.32857	2.58e-08	2.29e-06	1.49607	3.51e-09	1.49e-07
ENSG00000056972.14	TRAF3IP2	coding_mRNA	0.915	3.87e-07	3.31e-05	1.405	8.8e-10	1.49e-07	1.085	1.95e-08	6.52e-07
ENSG00000260282.1	RP11-265N6.4	pseudogene	0.911429	8.06e-05	0.00267161	0.928929	3.09e-05	0.000849441	1.21143	5.51e-07	1.22e-05
ENSG00000196878.8	LAMB3	coding_mRNA	0.906429	0.000318196	0.0079573	1.21143	1.11e-05	0.000363905	1.14643	1.24e-05	0.00018697
ENSG00000111684.6	LPCAT3	coding_mRNA	0.905	1.02e-07	1.14e-05	1.3775	1.16e-10	3.18e-08	1.36	4.06e-11	3.27e-09
ENSG00000184349.8	EFNA5	coding_mRNA	0.903929	7.58e-06	0.000392238	0.556429	0.00232456	0.0275044	0.951429	3.79e-06	6.65e-05
ENSG00000108272.9	DHRS11	coding_mRNA	0.903929	1.17e-05	0.000562194	2.08893	8.37e-11	2.48e-08	3.10393	8.04e-14	1.77e-11
ENSG00000078124.7	ACER3	coding_mRNA	0.898571	3.72e-06	0.000218233	0.926071	2.34e-06	9.87e-05	1.60607	2.96e-11	2.5e-09
ENSG00000152242.6	C18orf25	coding_mRNA	0.898214	0.000253165	0.00668276	0.798214	0.00215524	0.0259065	1.11071	1.99e-05	0.00028095
ENSG00000187837.2	HIST1H1C	coding_mRNA	0.895714	2.59e-05	0.00107415	1.61571	4.28e-09	5.18e-07	1.63571	4.25e-09	1.76e-07
ENSG00000243444.3	PALM2	coding_mRNA	0.895	2.38e-05	0.00099519	1.355	7.58e-08	5.64e-06	1.76	1.6e-09	7.48e-08
ENSG00000137449.11	CPEB2	coding_mRNA	0.891786	3.45e-06	0.000205253	0.694286	0.000119244	0.00254389	1.12179	1.81e-07	4.65e-06
ENSG00000072518.16	MARK2	coding_mRNA	0.890714	0.000139139	0.00414304	0.683214	0.00176585	0.022205	0.545714	0.00978025	0.0531782
ENSG00000146072.6	TNFRSF21	coding_mRNA	0.889643	5e-06	0.000278081	0.752143	0.000192789	0.00375419	1.04714	5.85e-07	1.29e-05
ENSG00000104450.8	SPAG1	coding_mRNA	0.889286	0.00206451	0.0331717	0.764286	0.00101484	0.0144679	1.07679	5.26e-05	0.000649942
ENSG00000135604.9	STX11	coding_mRNA	0.888929	9.1e-05	0.0029606	1.11143	7.17e-06	0.00025106	1.75643	9.93e-09	3.67e-07
ENSG00000204842.10	ATXN2	coding_mRNA	0.886786	1.18e-05	0.00056524	0.544286	0.00327174	0.0358072	0.926786	8.78e-06	0.000137842
ENSG00000176720.3	BOK	coding_mRNA	0.886429	0.000112177	0.00348366	0.993929	3.56e-05	0.000947242	1.67643	6.68e-09	2.63e-07
ENSG00000122971.4	ACADS	coding_mRNA	0.885714	4.17e-05	0.00158682	1.12571	1.11e-06	5.27e-05	1.51571	2.79e-09	1.22e-07
ENSG00000241978.5	AKAP2	coding_mRNA	0.885714	3.06e-06	0.000185667	1.40071	1.54e-09	2.27e-07	1.92071	2.24e-12	2.72e-10
ENSG00000198959.7	TGM2	coding_mRNA	0.884286	0.000542727	0.0120421	0.969286	0.000350315	0.00610664	0.891786	0.000474868	0.00432953
ENSG00000159348.8	CYB5R1	coding_mRNA	0.882857	0.000535429	0.0119279	0.820357	0.00199831	0.0244802	1.36786	2.53e-06	4.72e-05
ENSG00000254480.1	RP11-23F23.2	lncRNA_intergenic	0.882857	0.000255996	0.00673408	0.997857	0.000895021	0.0131196	1.38286	1.43e-06	2.86e-05
ENSG00000146477.4	SLC22A3	coding_mRNA	0.882857	4.07e-06	0.000234219	1.68536	7.65e-10	1.33e-07	2.94286	5.19e-15	1.98e-12
ENSG00000076706.10	MCAM	coding_mRNA	0.879286	0.000575682	0.0125638	1.52679	1.63e-06	7.25e-05	1.86679	3.17e-08	9.96e-07
ENSG00000186204.10	CYP4F12	coding_mRNA	0.878929	0.00221543	0.0351868	1.07393	0.000371855	0.00641156	1.36643	1.84e-05	0.000263276
CATG00000028145.1	CATG00000028145.1	lncRNA_intergenic	0.878214	0.000274682	0.00707664	0.973214	2.55e-05	0.00072888	0.673214	0.00193234	0.0143523
ENSG00000185942.7	NKAIN3	coding_mRNA	0.877857	0.00259831	0.0391927	0.905357	0.00464614	0.0465454	0.982857	0.00163426	0.0124726
CATG00000069746.1	CATG00000069746.1	uncertain_coding	0.876429	0.000377127	0.00908273	1.03143	8.38e-05	0.0019032	1.13143	2.21e-05	0.00030674
ENSG00000214297.3	ALDOAP2	pseudogene	0.875	1.27e-05	0.00059998	1.39	2.96e-08	2.57e-06	1.03	1.52e-05	0.000222174
ENSG00000169239.8	CA5B	coding_mRNA	0.874286	0.0013223	0.0237087	1.92679	4.31e-08	3.54e-06	2.30679	7.15e-09	2.77e-07
ENSG00000178761.10	FAM219B	coding_mRNA	0.871786	0.000105843	0.00333366	1.43929	1.59e-07	1.04e-05	1.55429	2.47e-08	8e-07
ENSG00000101844.13	ATG4A	coding_mRNA	0.870357	5.2e-05	0.00188329	0.662857	0.0027747	0.0315108	0.782857	0.000135388	0.0014663
ENSG00000143878.8	RHOB	coding_mRNA	0.867143	5e-06	0.000278081	0.757143	7.84e-05	0.00180513	1.27964	8.26e-09	3.13e-07
ENSG00000114378.12	HYAL1	coding_mRNA	0.861786	0.000157497	0.00459505	0.891786	0.000142267	0.00294084	0.851786	0.000141513	0.0015237
ENSG00000237939.1	AC097523.3	pseudogene	0.856071	9.21e-05	0.00299281	0.818571	0.000699707	0.0107508	0.821071	9.27e-05	0.00105394
ENSG00000114480.8	GBE1	coding_mRNA	0.855714	1.37e-08	2.22e-06	1.13321	5.09e-10	9.84e-08	1.69071	4.66e-14	1.18e-11
ENSG00000160285.10	LSS	coding_mRNA	0.852143	9.72e-07	7.12e-05	1.22464	4.87e-08	3.94e-06	2.01464	1.43e-12	1.87e-10
ENSG00000119242.4	CCDC92	coding_mRNA	0.850357	9.29e-05	0.00300928	0.702857	0.000731962	0.0111726	0.702857	0.000551033	0.00495468
ENSG00000196549.6	MME	coding_mRNA	0.849643	2.2e-06	0.000141714	1.23464	4.2e-09	5.1e-07	1.40714	2.14e-10	1.32e-08
ENSG00000170525.14	PFKFB3	coding_mRNA	0.849286	1.11e-05	0.000538236	1.52679	1.33e-09	2.04e-07	1.94929	6.37e-12	6.66e-10
ENSG00000119522.11	DENND1A	coding_mRNA	0.847143	7.4e-05	0.00250261	1.76214	1.49e-08	1.45e-06	2.01964	4.03e-11	3.26e-09
ENSG00000157184.5	CPT2	coding_mRNA	0.846429	0.000214442	0.00584618	1.19393	1.31e-06	6.05e-05	1.81143	1.33e-09	6.37e-08
ENSG00000006831.9	ADIPOR2	coding_mRNA	0.843571	2.6e-06	0.000161449	1.25357	1.01e-07	7.02e-06	1.83857	3.93e-12	4.42e-10
ENSG00000120437.7	ACAT2	coding_mRNA	0.843214	3.56e-07	3.11e-05	1.24821	1.13e-09	1.79e-07	1.97321	1.38e-13	2.71e-11
ENSG00000112759.12	SLC29A1	coding_mRNA	0.842143	2.62e-06	0.000162067	0.669643	8.47e-05	0.00191705	1.04464	4.95e-08	1.48e-06
ENSG00000106628.6	POLD2	coding_mRNA	0.841786	0.000667626	0.0140986	1.02679	5.39e-05	0.00132815	2.11929	3.5e-10	2e-08
ENSG00000196839.8	ADA	coding_mRNA	0.841071	0.00020939	0.00573666	0.683571	0.00132862	0.0177469	0.643571	0.00294735	0.0203463
ENSG00000173599.9	PC	coding_mRNA	0.841071	0.00171486	0.0287239	0.943571	0.00124175	0.0167821	0.856071	0.00144724	0.0112518
ENSG00000104093.9	DMXL2	coding_mRNA	0.84	3.33e-05	0.00131379	0.6675	0.00108634	0.0151242	1.3825	1.14e-08	4.14e-07
ENSG00000157827.15	FMNL2	coding_mRNA	0.838214	4.44e-06	0.00025102	0.888214	7.36e-06	0.000256602	0.765714	2.37e-05	0.000326969
ENSG00000242849.2	ALDOAP1	pseudogene	0.835357	0.00011273	0.00349759	1.20536	1.39e-06	6.37e-05	1.07536	4.9e-06	8.34e-05
ENSG00000120699.8	EXOSC8	coding_mRNA	0.834643	6.75e-05	0.00232717	1.16464	2.29e-05	0.000663161	0.944643	5.68e-06	9.44e-05
ENSG00000171791.10	BCL2	coding_mRNA	0.83	0.000496503	0.0112721	0.6875	0.00381027	0.0402956	1.18	2.77e-06	5.08e-05
ENSG00000158445.7	KCNB1	coding_mRNA	0.827143	1.03e-05	0.000510055	0.642143	0.000666975	0.0103228	2.01464	1.79e-11	1.6e-09
ENSG00000107140.11	TESK1	coding_mRNA	0.826429	6.74e-07	5.26e-05	0.888929	8.78e-07	4.28e-05	1.16143	1e-08	3.7e-07
ENSG00000087085.9	ACHE	coding_mRNA	0.826071	0.000616594	0.013248	0.646071	0.00255175	0.0295924	0.981071	4.89e-05	0.000612509
ENSG00000137824.11	RMDN3	coding_mRNA	0.826071	2.51e-05	0.00104675	0.948571	3.06e-06	0.000124223	1.11607	7.3e-08	2.09e-06
ENSG00000234235.1	BOK-AS1	lncRNA_divergent	0.825357	0.000259189	0.00679859	0.772857	0.00137931	0.0183211	0.610357	0.00990792	0.0537581
ENSG00000161813.16	LARP4	coding_mRNA	0.824643	1.34e-05	0.000627957	0.827143	9.27e-06	0.000312482	1.47714	2.72e-10	1.62e-08
ENSG00000171612.6	SLC25A33	coding_mRNA	0.822143	6.36e-06	0.000339951	1.07464	1.37e-06	6.29e-05	1.96964	3.84e-12	4.34e-10
ENSG00000177666.11	PNPLA2	coding_mRNA	0.820357	1.48e-05	0.000678909	1.14036	8.05e-07	3.97e-05	1.67036	4.84e-10	2.66e-08
ENSG00000243989.3	ACY1	coding_mRNA	0.820357	0.000116143	0.00357677	2.02286	3.13e-10	6.94e-08	2.33536	1.22e-11	1.15e-09
ENSG00000166398.8	KIAA0355	coding_mRNA	0.818571	0.000727693	0.0150517	0.706071	0.00223522	0.0267038	1.03607	5.04e-05	0.000627903
ENSG00000116898.7	MRPS15	coding_mRNA	0.8175	2.81e-06	0.00017291	0.97	2e-07	1.25e-05	1.3275	2.26e-10	1.38e-08
ENSG00000116793.11	PHTF1	coding_mRNA	0.816429	1.62e-05	0.000725235	0.883929	2.15e-05	0.000629211	1.26893	2.4e-08	7.81e-07
ENSG00000186466.4	AQP7P1	pseudogene	0.815	0.000743054	0.0153218	1.3125	4.22e-06	0.000160627	2.1025	8.02e-10	4.1e-08
ENSG00000060491.12	OGFR	coding_mRNA	0.814643	2.59e-05	0.00107343	0.924643	1.34e-05	0.000421064	1.23214	6.14e-08	1.79e-06
ENSG00000189045.9	ANKDD1B	coding_mRNA	0.813214	0.000316881	0.00794231	1.17821	7.08e-06	0.00024859	1.93571	5.05e-10	2.76e-08
ENSG00000184205.10	TSPYL2	coding_mRNA	0.810714	0.000207148	0.0056893	1.10071	7.02e-06	0.000246806	0.780714	0.000324866	0.00312285
ENSG00000079739.11	PGM1	coding_mRNA	0.81	4.03e-07	3.44e-05	1.36	7.06e-11	2.24e-08	2.01	8.33e-15	2.89e-12
ENSG00000141458.8	NPC1	coding_mRNA	0.8075	6.89e-06	0.000364691	1.1675	7.68e-08	5.69e-06	1.35	4.18e-09	1.74e-07
ENSG00000131473.12	ACLY	coding_mRNA	0.806786	7.31e-09	1.29e-06	1.26679	9.28e-12	4.9e-09	1.90179	4.08e-16	2.66e-13
ENSG00000124613.4	ZNF391	coding_mRNA	0.806429	0.000273921	0.00706647	0.691429	0.00106119	0.014905	0.943929	4.62e-05	0.000581637
ENSG00000130734.5	ATG4D	coding_mRNA	0.805714	0.000140957	0.00418592	0.568214	0.00457702	0.0459914	1.01821	8.3e-06	0.000131129
ENSG00000175556.12	LONRF3	coding_mRNA	0.805357	0.00109875	0.0206349	0.965357	0.000253672	0.0047056	1.51786	7.96e-07	1.7e-05
ENSG00000260347.1	MOCS1P1	pseudogene	0.803571	0.000713162	0.0148434	0.973571	9.76e-05	0.00215942	0.613571	0.00654358	0.038568
ENSG00000090674.11	MCOLN1	coding_mRNA	0.800357	6.13e-05	0.00214503	0.720357	0.000303215	0.00542785	1.16286	3.22e-07	7.63e-06
ENSG00000048991.12	R3HDM1	coding_mRNA	0.8	0.00014669	0.00432527	0.775	0.000194842	0.00378531	1.18	4.15e-07	9.58e-06
ENSG00000187741.10	FANCA	coding_mRNA	0.799643	0.000158811	0.00462932	0.632143	0.00271094	0.0309362	1.30214	3.51e-07	8.24e-06
ENSG00000136807.7	CDK9	coding_mRNA	0.799643	4.15e-05	0.00158122	0.894643	1.15e-05	0.000372994	0.969643	1.93e-06	3.71e-05
ENSG00000041880.10	PARP3	coding_mRNA	0.798929	0.00125905	0.0229709	0.761429	0.00319536	0.0352614	0.933929	0.000299016	0.00290798
ENSG00000251333.3	RTN3P1	pseudogene	0.796786	0.000214397	0.00584618	0.819286	0.000255824	0.00472968	1.24679	3.53e-07	8.28e-06
ENSG00000146085.7	MUT	coding_mRNA	0.794643	7.93e-06	0.000406307	0.569643	0.00064867	0.0100911	1.14714	2.31e-08	7.53e-07
ENSG00000121057.8	AKAP1	coding_mRNA	0.794643	0.000170546	0.00489418	0.879643	7.19e-05	0.00168234	1.37714	1.26e-07	3.36e-06
ENSG00000271373.1	NANOGP3	pseudogene	0.793214	0.00129887	0.0234658	1.27071	1.13e-05	0.000366848	1.39821	3.33e-06	5.98e-05
ENSG00000122378.9	FAM213A	coding_mRNA	0.79	1.24e-06	8.78e-05	1.3825	9.73e-10	1.61e-07	1.98	7.73e-14	1.72e-11
ENSG00000185345.14	PARK2	coding_mRNA	0.789286	0.00114139	0.0212556	0.699286	0.00322753	0.0354517	1.36679	1.38e-06	2.77e-05
ENSG00000034693.10	PEX3	coding_mRNA	0.788571	2.83e-05	0.00114755	0.746071	0.00010551	0.00230115	0.991071	4.84e-07	1.1e-05
ENSG00000078618.15	NRD1	coding_mRNA	0.787143	1.4e-06	9.64e-05	1.15214	2.23e-08	2.04e-06	0.917143	1.25e-07	3.33e-06
ENSG00000175309.10	PHYKPL	coding_mRNA	0.786071	0.0010446	0.019876	0.668571	0.00513648	0.0501757	1.14857	1.01e-05	0.000155731
ENSG00000178537.5	SLC25A20	coding_mRNA	0.785357	0.000172877	0.00495455	1.32286	2.57e-07	1.56e-05	2.25786	7.7e-12	7.67e-10
ENSG00000215271.6	HOMEZ	coding_mRNA	0.782857	6.97e-06	0.000367966	1.00036	6.37e-07	3.28e-05	1.58036	3.17e-10	1.84e-08
ENSG00000185909.10	KLHDC8B	coding_mRNA	0.7825	0.00160742	0.0273327	0.6925	0.00448469	0.045379	1.4975	1.15e-06	2.35e-05
ENSG00000228121.1	PHBP3	pseudogene	0.781071	0.000256122	0.00673408	0.541071	0.00556823	0.0531114	0.873571	6.61e-05	0.000790447
ENSG00000167588.8	GPD1	coding_mRNA	0.78	0.000126833	0.00383299	0.925	3.5e-05	0.000933881	1.625	2.97e-09	1.28e-07
ENSG00000113249.8	HAVCR1	coding_mRNA	0.78	0.000262431	0.00685661	1.165	1.86e-06	8.11e-05	1.925	3.68e-10	2.1e-08
ENSG00000213853.5	EMP2	coding_mRNA	0.778929	0.000104203	0.00330162	0.883929	3.65e-05	0.000965598	1.08393	1.66e-06	3.26e-05
ENSG00000205105.5	COX17P1	pseudogene	0.778929	0.00198288	0.0322024	1.05393	0.000305364	0.00544872	1.34893	7.31e-06	0.000117692
ENSG00000185000.5	DGAT1	coding_mRNA	0.777857	2.18e-05	0.000923379	0.820357	1.02e-05	0.00033734	1.26786	7.15e-09	2.77e-07
ENSG00000226031.1	FGF13-AS1	lncRNA_divergent	0.7725	0.00189175	0.0310764	0.935	0.000979124	0.0140977	0.65	0.00561541	0.0341442
ENSG00000131149.13	GSE1	coding_mRNA	0.772143	0.000391854	0.00936284	0.799643	0.000247473	0.0046096	0.672143	0.000617433	0.00549086
ENSG00000147654.10	EBAG9	coding_mRNA	0.771786	1.94e-05	0.000843245	0.759286	7.94e-05	0.0018245	0.556786	0.000783734	0.00671311
ENSG00000081189.9	MEF2C	coding_mRNA	0.771429	0.000123476	0.00375505	0.708929	0.00168801	0.0214369	0.511429	0.0091149	0.0502672
ENSG00000100075.5	SLC25A1	coding_mRNA	0.769643	1.76e-06	0.00011722	1.12464	1.03e-08	1.06e-06	1.91964	9.35e-13	1.29e-10
ENSG00000038382.13	TRIO	coding_mRNA	0.767143	0.000517311	0.0116255	0.582143	0.0032491	0.035618	2.05214	1.18e-09	5.77e-08
ENSG00000183655.11	KLHL25	coding_mRNA	0.766429	0.000446882	0.0103866	0.863929	0.000240982	0.00451299	0.993929	1.98e-05	0.000279312
ENSG00000158234.8	FAIM	coding_mRNA	0.765714	0.000174398	0.00498323	0.730714	0.000481764	0.00788556	0.635714	0.00166675	0.0126837
ENSG00000143324.9	XPR1	coding_mRNA	0.765357	3.16e-05	0.00126167	1.10286	1.74e-07	1.12e-05	0.560357	0.000450698	0.0041284
ENSG00000072210.14	ALDH3A2	coding_mRNA	0.763214	0.000127695	0.00385053	1.03571	4.02e-06	0.000154627	1.28321	6.52e-08	1.89e-06
ENSG00000167306.14	MYO5B	coding_mRNA	0.762143	0.000641507	0.0136948	0.847143	0.000362513	0.00627979	0.852143	0.000172593	0.00181086
ENSG00000160746.8	ANO10	coding_mRNA	0.761429	7.5e-06	0.000389597	0.961429	6.4e-07	3.29e-05	1.18893	7.85e-09	3.01e-07
ENSG00000064393.11	HIPK2	coding_mRNA	0.759643	3.57e-06	0.000211062	0.879643	1.9e-06	8.25e-05	1.52464	3.28e-11	2.73e-09
ENSG00000198794.7	SCAMP5	coding_mRNA	0.758929	0.00135949	0.02418	0.911429	0.000589203	0.00930526	1.78643	1.38e-08	4.87e-07
ENSG00000099282.5	TSPAN15	coding_mRNA	0.755714	3.92e-05	0.00151249	0.478214	0.00491048	0.0484925	0.965714	9.16e-07	1.93e-05
ENSG00000138867.12	GUCD1	coding_mRNA	0.754286	0.000347898	0.00853326	0.749286	0.000355049	0.00617298	0.824286	8.38e-05	0.000966182
ENSG00000159023.14	EPB41	coding_mRNA	0.751786	2.33e-05	0.000977297	0.704286	8.76e-05	0.00197016	1.39179	1.57e-09	7.38e-08
ENSG00000184156.11	KCNQ3	coding_mRNA	0.751786	0.00162651	0.0275446	0.771786	0.00467095	0.0467235	1.27929	1.6e-05	0.000231658
ENSG00000023330.10	ALAS1	coding_mRNA	0.748571	3.98e-05	0.00153116	0.841071	1.15e-05	0.000372994	1.58107	1.23e-10	8.48e-09
ENSG00000245293.2	RP11-286E11.1	lncRNA_divergent	0.745357	0.00279601	0.041368	0.715357	0.00214921	0.0258714	0.900357	0.000442849	0.00406883
ENSG00000214110.3	LDHAP4	pseudogene	0.743929	0.00200569	0.032456	1.05643	1.04e-05	0.000343211	0.766429	0.000396746	0.0036963
ENSG00000005238.15	FAM214B	coding_mRNA	0.743571	0.00128466	0.0232469	0.903571	0.000364138	0.00629809	0.638571	0.00761799	0.0437305
ENSG00000078804.8	TP53INP2	coding_mRNA	0.743571	0.00251577	0.0382775	0.733571	0.00330999	0.0361425	0.983571	0.000154005	0.00163492
ENSG00000253301.1	RP11-513O17.2	lncRNA_intergenic	0.739643	0.000548143	0.0121218	0.747143	0.000539472	0.00862637	0.767143	0.000469819	0.00428467
ENSG00000144233.5	AMMECR1L	coding_mRNA	0.735357	0.000109914	0.00342617	0.810357	5.83e-05	0.00141576	2.54036	4.12e-14	1.07e-11
ENSG00000135093.8	USP30	coding_mRNA	0.732143	3.62e-05	0.00141402	0.902143	3.44e-06	0.0001361	1.47964	2.31e-10	1.4e-08
ENSG00000139116.13	KIF21A	coding_mRNA	0.729643	3.2e-05	0.0012702	0.699643	3.06e-05	0.00084375	1.56214	4.55e-11	3.6e-09
ENSG00000117500.8	TMED5	coding_mRNA	0.729643	3.23e-07	2.89e-05	1.18714	2.42e-10	5.7e-08	1.44214	1.75e-12	2.21e-10
ENSG00000260630.2	SNAI3-AS1	lncRNA_divergent	0.728214	0.000207682	0.00569925	1.02821	2.97e-05	0.000824603	1.17821	6.99e-07	1.51e-05
ENSG00000179627.9	ZBTB42	coding_mRNA	0.726786	0.00149854	0.0259456	0.726786	0.00241905	0.0283301	0.899286	0.000427077	0.00394572
ENSG00000099937.6	SERPIND1	coding_mRNA	0.726429	0.00263246	0.0394573	0.758929	0.00190358	0.0235295	1.41893	1.85e-06	3.58e-05
ENSG00000104549.7	SQLE	coding_mRNA	0.726071	1.27e-05	0.000600439	0.591071	0.000313178	0.00557022	1.60107	1.22e-10	8.45e-09
ENSG00000126432.9	PRDX5	coding_mRNA	0.725714	0.000559975	0.0122902	0.953214	3.26e-05	0.000884721	1.14321	1.99e-06	3.82e-05
ENSG00000091140.8	DLD	coding_mRNA	0.723214	0.000120394	0.0036872	0.750714	0.000531344	0.00852903	1.44821	5.25e-09	2.13e-07
ENSG00000196396.5	PTPN1	coding_mRNA	0.722857	4.7e-05	0.00174207	0.695357	9.01e-05	0.00201708	0.785357	5.98e-06	9.86e-05
ENSG00000083123.10	BCKDHB	coding_mRNA	0.722143	0.000740161	0.015281	1.82214	4.53e-09	5.42e-07	3.09214	4.4e-14	1.13e-11
ENSG00000215049.3	PRDX2P1	pseudogene	0.721429	0.000649206	0.0138239	0.756429	0.000433538	0.00728625	1.14643	7.21e-07	1.55e-05
ENSG00000133065.6	SLC41A1	coding_mRNA	0.720357	9.91e-05	0.00317898	0.677857	0.000555116	0.00881297	0.580357	0.00100272	0.00825234
ENSG00000102069.3	UBE2NL	coding_mRNA	0.719643	0.00263049	0.0394573	0.697143	0.00294285	0.0329357	0.887143	0.000220451	0.00223474
ENSG00000143554.9	SLC27A3	coding_mRNA	0.718214	5.45e-05	0.00195159	0.725714	6.44e-05	0.00153996	2.36571	8.33e-14	1.8e-11
ENSG00000099260.6	PALMD	coding_mRNA	0.717857	4.69e-06	0.000263118	0.672857	1.72e-05	0.000518716	1.10786	2.66e-09	1.17e-07
ENSG00000213062.3	AL021068.1	pseudogene	0.715714	0.00184316	0.0304539	0.598214	0.00473108	0.047014	0.643214	0.00327297	0.0222116
ENSG00000135821.12	GLUL	coding_mRNA	0.713214	0.00103145	0.0196935	1.19071	1.01e-05	0.000334764	1.63071	1.08e-08	3.95e-07
ENSG00000166228.4	PCBD1	coding_mRNA	0.7125	0.000451493	0.0104792	0.9125	4.03e-05	0.00104666	1.305	1.35e-07	3.57e-06
ENSG00000106400.7	ZNHIT1	coding_mRNA	0.711429	0.000205441	0.00565174	0.518929	0.00462376	0.0463491	1.73643	7.91e-10	4.05e-08
ENSG00000250479.4	CHCHD10	coding_mRNA	0.710357	4.83e-05	0.00177941	1.08786	3.67e-07	2.08e-05	2.33286	2.8e-12	3.3e-10
ENSG00000025434.14	NR1H3	coding_mRNA	0.708929	0.00139634	0.0247033	1.36643	3.52e-07	2.01e-05	1.45893	1.13e-07	3.04e-06
ENSG00000136143.9	SUCLA2	coding_mRNA	0.708214	2.79e-06	0.000172423	0.778214	2.35e-06	9.91e-05	1.14821	1.69e-09	7.87e-08
ENSG00000118596.7	SLC16A7	coding_mRNA	0.706429	0.000553835	0.0122071	1.38143	7.61e-07	3.81e-05	1.85143	1.36e-09	6.51e-08
ENSG00000149925.12	ALDOA	coding_mRNA	0.705714	7.9e-07	5.98e-05	1.15571	4.07e-10	8.3e-08	1.40571	1.42e-12	1.86e-10
ENSG00000125730.12	C3	coding_mRNA	0.705714	7.09e-06	0.00037306	1.08821	2e-07	1.25e-05	1.70071	1.87e-12	2.36e-10
ENSG00000165185.10	KIAA1958	coding_mRNA	0.703571	0.000125376	0.00380475	0.993571	4.07e-06	0.000155763	0.818571	4.94e-05	0.000617317
ENSG00000143164.11	DCAF6	coding_mRNA	0.700357	7.15e-05	0.00242698	0.852857	1.08e-05	0.00035478	1.20036	1.8e-08	6.09e-07
CATG00000055979.1	CATG00000055979.1	uncertain_coding	0.7	0.000412853	0.00975941	0.985	7.58e-06	0.000263243	1.4575	3.51e-09	1.49e-07
ENSG00000119139.12	TJP2	coding_mRNA	0.699643	0.00155094	0.0265628	0.587143	0.00431538	0.0440545	0.794643	0.000149129	0.00159282
ENSG00000213965.3	NUDT19	coding_mRNA	0.697143	0.000336357	0.00831764	0.619643	0.000835297	0.0124751	1.03214	9.05e-07	1.91e-05
ENSG00000186480.8	INSIG1	coding_mRNA	0.697143	3e-06	0.000182639	0.864643	3.12e-07	1.84e-05	1.61464	3.23e-12	3.76e-10
ENSG00000197312.7	DDI2	coding_mRNA	0.696071	0.00084006	0.0168675	1.19357	1.94e-06	8.42e-05	1.56857	1.61e-08	5.55e-07
ENSG00000163812.9	ZDHHC3	coding_mRNA	0.695714	3.19e-05	0.00126763	0.705714	8.32e-05	0.00189323	0.925714	2.78e-07	6.69e-06
ENSG00000137124.6	ALDH1B1	coding_mRNA	0.695714	0.00039876	0.00948695	1.35071	2.07e-07	1.29e-05	1.32571	6.27e-08	1.82e-06
ENSG00000142949.12	PTPRF	coding_mRNA	0.693929	4.58e-05	0.00171074	0.566429	0.00126345	0.0170312	1.51143	2.81e-10	1.67e-08
ENSG00000126858.12	RHOT1	coding_mRNA	0.693929	0.000101259	0.00322594	0.856429	6.59e-06	0.000233048	1.01393	5.29e-07	1.18e-05
ENSG00000167315.13	ACAA2	coding_mRNA	0.693929	2.09e-07	2.02e-05	0.881429	8.23e-08	5.96e-06	1.93893	6.42e-16	3.95e-13
ENSG00000077420.11	APBB1IP	coding_mRNA	0.693571	2.73e-05	0.00111707	1.32107	1.22e-09	1.9e-07	2.14107	3.04e-14	8.4e-12
ENSG00000163485.11	ADORA1	coding_mRNA	0.693571	0.0014338	0.025152	1.70107	1.8e-08	1.71e-06	1.78357	7.35e-09	2.84e-07
ENSG00000141232.4	TOB1	coding_mRNA	0.691786	2.34e-06	0.000148273	0.694286	3.56e-06	0.000140476	0.531786	2.72e-05	0.000367818
ENSG00000116962.10	NID1	coding_mRNA	0.691429	7.87e-07	5.98e-05	0.433929	0.000484551	0.00791288	0.801429	4.59e-08	1.38e-06
ENSG00000133318.9	RTN3	coding_mRNA	0.691429	0.000361008	0.00877073	0.766429	0.000196198	0.00380055	1.34643	3.89e-08	1.19e-06
ENSG00000269636.1	AC010441.1	coding_mRNA	0.690714	0.000114669	0.00354175	0.888214	2.32e-05	0.000670321	1.22821	1.89e-08	6.33e-07
ENSG00000260362.1	RP11-297M9.1	coding_mRNA	0.6875	0.00172606	0.0288632	0.675	0.00220926	0.0264317	0.59	0.0060979	0.0364122
ENSG00000132840.5	BHMT2	coding_mRNA	0.6875	0.000285727	0.00732149	0.9425	7.64e-06	0.000264991	1.305	8.07e-08	2.27e-06
ENSG00000103335.15	PIEZO1	coding_mRNA	0.685714	0.000123268	0.00375448	0.748214	9.81e-05	0.0021673	0.860714	5.04e-06	8.52e-05
ENSG00000198624.8	CCDC69	coding_mRNA	0.685714	0.000419146	0.00987308	0.903214	4.15e-05	0.00107077	0.733214	0.000118937	0.00131118
ENSG00000155313.11	USP25	coding_mRNA	0.684286	8.41e-06	0.000427208	0.954286	2.6e-07	1.57e-05	0.539286	0.000185381	0.00192741
CATG00000092477.1	CATG00000092477.1	lncRNA_intergenic	0.683571	0.000182024	0.00517028	0.978571	3.65e-06	0.000142996	0.791071	2.62e-05	0.000355075
ENSG00000137266.10	SLC22A23	coding_mRNA	0.681071	0.000150465	0.00442177	0.683571	0.000295198	0.00531937	1.23107	5.41e-08	1.6e-06
ENSG00000197932.3	F8A1	coding_mRNA	0.678571	0.000222658	0.00602573	0.983571	8.73e-06	0.000296595	0.788571	4.79e-05	0.000600834
ENSG00000254990.1	RP11-108O10.2	lncRNA_intergenic	0.677857	0.0027309	0.0406033	0.855357	0.000550995	0.00876047	1.42036	8.97e-06	0.000140581
ENSG00000001084.6	GCLC	coding_mRNA	0.676429	0.000228455	0.00614959	0.983929	2.5e-06	0.000103871	1.22143	1.91e-07	4.87e-06
ENSG00000157514.12	TSC22D3	coding_mRNA	0.675714	0.000276519	0.00711293	0.710714	0.000336489	0.00591524	1.07321	8.23e-07	1.76e-05
ENSG00000138796.11	HADH	coding_mRNA	0.675714	2.21e-06	0.000141918	1.02071	6.33e-09	7.04e-07	1.67571	1.19e-13	2.37e-11
ENSG00000072062.9	PRKACA	coding_mRNA	0.674643	1.45e-05	0.000666547	0.829643	2.67e-06	0.000110041	1.36714	1.73e-10	1.12e-08
ENSG00000260898.1	ADPGK-AS1	lncRNA_divergent	0.674286	0.00105521	0.0200092	0.916786	2.66e-05	0.000753943	0.789286	0.000632894	0.00559991
ENSG00000106771.8	TMEM245	coding_mRNA	0.672143	7.05e-05	0.00240432	0.899643	3.27e-06	0.000131874	1.48464	1.77e-09	8.16e-08
ENSG00000114302.11	PRKAR2A	coding_mRNA	0.671071	0.000656773	0.0139299	1.05607	3.08e-06	0.000125107	1.00107	4.51e-06	7.76e-05
ENSG00000124588.15	NQO2	coding_mRNA	0.669643	0.000118927	0.00364563	0.572143	0.00107182	0.0150061	2.00214	9.21e-13	1.28e-10
ENSG00000066583.7	ISOC1	coding_mRNA	0.669643	0.000182864	0.00518063	1.06464	2.13e-06	9.05e-05	1.63964	1.27e-09	6.12e-08
ENSG00000070601.5	FRMPD1	coding_mRNA	0.668929	0.00101489	0.0194491	0.583929	0.00367235	0.0391106	0.681429	0.000778629	0.00667454
ENSG00000260105.2	AOC4P	pseudogene	0.668929	0.000705603	0.0147414	0.696429	0.000631188	0.00986992	1.04393	2.34e-06	4.4e-05
ENSG00000089220.4	PEBP1	coding_mRNA	0.668929	0.00112105	0.020959	1.46143	5.24e-07	2.8e-05	1.43893	7.87e-08	2.22e-06
ENSG00000128590.4	DNAJB9	coding_mRNA	0.668571	5.58e-05	0.00198793	0.768571	2.79e-05	0.000781091	1.13357	3.82e-08	1.18e-06
ENSG00000065833.7	ME1	coding_mRNA	0.668571	2.84e-07	2.59e-05	1.52357	1.39e-13	1.71e-10	2.18107	1.72e-16	1.56e-13
ENSG00000162241.8	SLC25A45	coding_mRNA	0.667857	0.00271233	0.0403996	1.01286	4.92e-05	0.0012288	0.790357	0.000603966	0.00537973
ENSG00000163931.11	TKT	coding_mRNA	0.667857	0.000282187	0.00724753	0.825357	2.59e-05	0.000737559	1.87536	2.96e-11	2.5e-09
ENSG00000134962.6	KLB	coding_mRNA	0.666429	8.11e-06	0.0004123	0.838929	6.89e-07	3.49e-05	2.72893	9.54e-17	9.92e-14
ENSG00000160211.11	G6PD	coding_mRNA	0.665714	0.00010434	0.00330162	1.13571	8.57e-08	6.16e-06	1.34821	2.35e-09	1.05e-07
ENSG00000166575.12	TMEM135	coding_mRNA	0.661429	0.000182032	0.00517028	0.523929	0.00280854	0.0317683	1.15393	6.53e-08	1.89e-06
CATG00000035337.1	CATG00000035337.1	uncertain_coding	0.661429	0.00268532	0.040051	0.901429	0.000103271	0.00225677	0.993929	5.45e-05	0.000671014
ENSG00000138073.9	PREB	coding_mRNA	0.661071	0.000809843	0.016394	0.703571	0.00065452	0.0101593	1.19857	1.72e-07	4.45e-06
ENSG00000136877.10	FPGS	coding_mRNA	0.66	0.000866295	0.0172257	0.6425	0.00155018	0.0202034	0.72	0.000446353	0.0040965
ENSG00000116133.7	DHCR24	coding_mRNA	0.657857	3.21e-05	0.00127212	1.22286	1.06e-08	1.07e-06	1.95536	6.33e-13	9.44e-11
ENSG00000100280.12	AP1B1	coding_mRNA	0.655714	0.00134098	0.0239533	0.865714	0.000113527	0.00244395	1.31071	3.25e-07	7.67e-06
ENSG00000169710.6	FASN	coding_mRNA	0.655714	4.1e-06	0.000235127	1.20321	9.73e-10	1.61e-07	1.53571	2.42e-12	2.91e-10
ENSG00000250229.1	RP11-397D21.1	pseudogene	0.655357	0.00397181	0.0539414	0.622857	0.00439651	0.0446907	1.23786	1.92e-06	3.7e-05
ENSG00000177105.9	RHOG	coding_mRNA	0.653929	0.00252942	0.0384148	0.848929	0.000341036	0.00597937	0.928929	0.00012432	0.00136015
ENSG00000073417.10	PDE8A	coding_mRNA	0.649643	6.64e-05	0.00229682	0.947143	1.07e-06	5.13e-05	0.954643	5.3e-07	1.18e-05
ENSG00000171621.9	SPSB1	coding_mRNA	0.649286	0.000365269	0.00885485	0.776786	0.000159208	0.00320924	0.551786	0.00231105	0.0166088
ENSG00000233588.1	CYP51P2	pseudogene	0.648571	0.00327936	0.0465123	0.891071	0.000256171	0.00473347	1.21607	2.04e-06	3.89e-05
ENSG00000062282.10	DGAT2	coding_mRNA	0.646786	0.000210533	0.00575851	0.669286	0.000262492	0.00482881	1.31679	8.71e-09	3.28e-07
ENSG00000134871.13	COL4A2	coding_mRNA	0.646786	0.000786088	0.0160106	1.03929	6.13e-06	0.000219616	0.959286	1.31e-05	0.000195243
ENSG00000106348.12	IMPDH1	coding_mRNA	0.645357	0.000373577	0.00900375	0.865357	3.16e-05	0.000862438	0.590357	0.00109047	0.00881599
CATG00000001620.1	CATG00000001620.1	lncRNA_antisense	0.644643	0.0010166	0.0194491	1.04464	9.79e-06	0.00032723	0.582143	0.00188935	0.0140676
ENSG00000005249.8	PRKAR2B	coding_mRNA	0.643571	2.19e-06	0.000141177	1.00107	9.44e-09	9.84e-07	2.14607	3.65e-15	1.54e-12
ENSG00000144136.6	SLC20A1	coding_mRNA	0.642143	3.6e-05	0.00140894	1.48464	5.86e-10	1.11e-07	0.782143	3.3e-06	5.94e-05
ENSG00000162413.12	KLHL21	coding_mRNA	0.640714	0.000563642	0.0123578	0.805714	6.51e-05	0.00154989	0.870714	1.27e-05	0.000191491
ENSG00000137133.6	HINT2	coding_mRNA	0.640714	6.44e-05	0.00223746	1.04571	1.1e-06	5.23e-05	1.40071	1.24e-09	6.03e-08
ENSG00000144908.9	ALDH1L1	coding_mRNA	0.639286	0.000251945	0.00666642	0.861786	1.01e-05	0.000335537	2.56429	1.43e-14	4.6e-12
ENSG00000139354.6	GAS2L3	coding_mRNA	0.638929	0.000933032	0.0182975	1.18643	5.86e-07	3.06e-05	1.33643	1.44e-07	3.78e-06
ENSG00000004799.7	PDK4	coding_mRNA	0.638571	9.6e-07	7.05e-05	1.10107	3.56e-10	7.58e-08	1.92357	4.66e-15	1.85e-12
ENSG00000249245.2	RP11-557J10.3	pseudogene	0.638214	0.00144451	0.0252865	1.00571	2.53e-05	0.000724472	1.02321	5.46e-06	9.13e-05
ENSG00000056998.14	GYG2	coding_mRNA	0.635714	2.11e-05	0.000903242	0.680714	1.34e-05	0.000421064	1.38821	3.8e-11	3.11e-09
ENSG00000251432.2	RP11-420A23.1	lncRNA_divergent	0.631786	0.00249108	0.0380704	1.32679	1.2e-06	5.59e-05	0.929286	0.000131242	0.00142884
ENSG00000189077.6	TMEM120A	pseudogene	0.630714	0.00013206	0.00395347	1.14821	5.83e-08	4.47e-06	1.18321	1.23e-08	4.42e-07
ENSG00000169313.9	P2RY12	coding_mRNA	0.63	0.000203727	0.00561855	1.4575	1.17e-09	1.83e-07	0.8125	4.91e-06	8.36e-05
ENSG00000240303.3	ACAD11	coding_mRNA	0.628571	0.000414036	0.00978043	0.631071	0.000633345	0.00989899	1.88107	1.27e-10	8.69e-09
ENSG00000104904.8	OAZ1	coding_mRNA	0.6275	6.66e-06	0.000354416	0.4975	0.000279968	0.00509953	0.9475	1.84e-08	6.18e-07
ENSG00000003402.15	CFLAR	coding_mRNA	0.625714	1.35e-05	0.000627957	0.518214	0.000286116	0.00519638	0.685714	3.63e-06	6.41e-05
ENSG00000116005.7	PCYOX1	coding_mRNA	0.625357	1.63e-06	0.000109914	0.510357	0.00010728	0.00233517	1.05786	1.87e-10	1.19e-08
ENSG00000123080.6	CDKN2C	coding_mRNA	0.625357	6.16e-05	0.00215381	0.777857	1.42e-05	0.000440727	1.56536	1.78e-11	1.6e-09
ENSG00000158186.8	MRAS	coding_mRNA	0.625	2.29e-05	0.000963314	1.165	2.07e-08	1.93e-06	1.4725	8.02e-11	5.85e-09
ENSG00000184719.7	RNLS	coding_mRNA	0.625	0.00193462	0.0316504	0.74	0.000458038	0.00758304	2.4375	4.49e-10	2.5e-08
ENSG00000132471.7	WBP2	coding_mRNA	0.6225	0.00287261	0.042201	1.15	8.14e-06	0.000279552	1.3825	1.33e-07	3.53e-06
ENSG00000138293.15	NCOA4	coding_mRNA	0.619643	4.14e-05	0.00157939	0.974643	1.03e-07	7.13e-06	1.25714	3.36e-09	1.44e-07
ENSG00000226742.3	HSBP1L1	coding_mRNA	0.617143	0.000120711	0.0036935	1.18964	3.11e-08	2.68e-06	1.44714	1.78e-08	6.05e-07
ENSG00000165029.11	ABCA1	coding_mRNA	0.616071	1.5e-05	0.000685327	0.628571	4.24e-05	0.00108901	1.04857	3.3e-09	1.42e-07
ENSG00000122779.12	TRIM24	coding_mRNA	0.613929	0.000712212	0.0148329	0.631429	0.000892151	0.0130833	0.521429	0.00300264	0.0206509
ENSG00000207501.1	RNVU1-14	small_RNA	0.610714	0.000595091	0.0129111	0.660714	0.000484537	0.00791288	0.670714	0.000216261	0.00219964
ENSG00000066322.8	ELOVL1	coding_mRNA	0.610714	0.00126431	0.0230416	0.885714	7e-05	0.0016467	1.02321	2.14e-06	4.08e-05
ENSG00000142327.7	RNPEPL1	coding_mRNA	0.608571	0.000766309	0.0156947	0.726071	0.000331685	0.00584934	0.943571	1.06e-05	0.000162357
ENSG00000132170.15	PPARG	coding_mRNA	0.608214	0.000533366	0.0118979	0.663214	0.000349616	0.00609765	1.30821	1.01e-08	3.71e-07
ENSG00000109066.9	TMEM104	coding_mRNA	0.608214	0.000821526	0.0166002	1.11071	1.16e-06	5.42e-05	1.54571	6.82e-09	2.68e-07
CATG00000011915.1	CATG00000011915.1	uncertain_coding	0.607857	0.0039793	0.054021	0.845357	0.000248866	0.00462935	1.53036	5.09e-08	1.52e-06
ENSG00000086289.7	EPDR1	coding_mRNA	0.607143	0.00249361	0.0380704	0.714643	0.0013848	0.0183696	1.93964	1.04e-09	5.16e-08
ENSG00000196715.5	VKORC1L1	coding_mRNA	0.606429	3.16e-05	0.00126167	0.858929	6.59e-07	3.36e-05	1.63393	1.04e-11	9.99e-10
ENSG00000188958.5	UTS2B	coding_mRNA	0.605357	0.000918825	0.0180722	1.17786	1.14e-06	5.36e-05	0.770357	0.000127224	0.00138919
ENSG00000065060.12	UHRF1BP1	coding_mRNA	0.602143	0.00206148	0.0331552	0.722143	0.000358142	0.00621701	0.977143	7.8e-06	0.000124252
ENSG00000117054.9	ACADM	coding_mRNA	0.602143	2.75e-05	0.00112329	0.809643	1.31e-06	6.05e-05	1.18214	7.09e-10	3.68e-08
ENSG00000167291.11	TBC1D16	coding_mRNA	0.599643	0.00279206	0.0413464	0.599643	0.00269973	0.0308909	0.742143	0.000502679	0.0045581
ENSG00000019995.6	ZRANB1	coding_mRNA	0.598929	0.000110896	0.00345357	0.726429	2.69e-05	0.000759459	0.633929	0.000130261	0.00141909
ENSG00000130066.12	SAT1	coding_mRNA	0.5975	0.000606446	0.0130892	1.11	1.69e-06	7.51e-05	0.6425	0.000258566	0.00256867
ENSG00000273184.1	RP11-212P7.3	lncRNA_divergent	0.596071	9.6e-05	0.00309282	1.37107	7.95e-10	1.38e-07	1.76607	1.58e-12	2.03e-10
ENSG00000198382.4	UVRAG	coding_mRNA	0.595	0.000486501	0.0110829	0.7875	1.65e-05	0.000502695	1.4975	4.08e-10	2.31e-08
ENSG00000226085.2	UQCRFS1P1	pseudogene	0.594643	0.00127942	0.0231983	0.847143	0.00021071	0.00403931	1.23714	2.46e-07	6.02e-06
ENSG00000151093.3	OXSM	coding_mRNA	0.593929	0.00135298	0.0241287	0.658929	0.00100723	0.014392	1.05893	4.74e-06	8.11e-05
ENSG00000229357.1	RP11-235D19.3	pseudogene	0.592857	0.0011808	0.0218428	0.782857	0.00023622	0.00444634	1.18536	2.91e-07	6.97e-06
ENSG00000120137.6	PANK3	coding_mRNA	0.591786	5.08e-05	0.00184729	0.576786	8.31e-05	0.00189253	0.771786	6e-07	1.32e-05
ENSG00000147684.3	NDUFB9	coding_mRNA	0.591786	0.000323569	0.00806741	0.556786	0.00112328	0.0155473	1.01429	4.2e-07	9.66e-06
ENSG00000162378.8	ZYG11B	coding_mRNA	0.591786	2.83e-05	0.00114755	0.849286	3.89e-06	0.000151325	1.24929	8.92e-10	4.52e-08
ENSG00000106049.4	HIBADH	coding_mRNA	0.591071	0.00314716	0.0450315	0.596071	0.00446416	0.0452401	1.28357	2.9e-07	6.93e-06
ENSG00000152409.8	JMY	coding_mRNA	0.59	0.000929208	0.0182441	0.4925	0.00574428	0.0544471	1.065	5.95e-07	1.31e-05
ENSG00000133935.6	C14orf1	coding_mRNA	0.583571	0.00151132	0.0260989	0.533571	0.00300854	0.0334909	1.14857	2.2e-07	5.47e-06
ENSG00000095321.12	CRAT	coding_mRNA	0.583571	0.00213553	0.0341315	0.673571	0.00109199	0.015189	1.13107	5.21e-07	1.17e-05
ENSG00000166170.9	BAG5	coding_mRNA	0.583571	5.21e-05	0.00188528	0.828571	4.71e-06	0.000176146	1.12357	7.53e-09	2.9e-07
ENSG00000069849.6	ATP1B3	coding_mRNA	0.581786	0.000355443	0.0086699	0.794286	1.6e-05	0.000489615	0.536786	0.00219096	0.0159177
ENSG00000145362.12	ANK2	coding_mRNA	0.581786	0.00016374	0.00472758	1.10679	3.72e-08	3.15e-06	0.529286	0.000271333	0.00268029
ENSG00000147251.11	DOCK11	coding_mRNA	0.581786	4.72e-05	0.00174485	0.979286	7.04e-08	5.27e-06	1.27179	2.21e-10	1.36e-08
ENSG00000178127.8	NDUFV2	coding_mRNA	0.581429	0.000518465	0.0116357	0.508929	0.00182072	0.0227061	0.718929	6.06e-05	0.000733596
ENSG00000176046.7	NUPR1	coding_mRNA	0.581429	7.33e-05	0.00248089	0.976429	1.54e-07	1.01e-05	1.02893	7.87e-09	3.01e-07
ENSG00000073060.11	SCARB1	coding_mRNA	0.578929	0.000230533	0.00619349	0.766429	1.54e-05	0.000473709	2.25893	4.33e-14	1.12e-11
ENSG00000136854.13	STXBP1	coding_mRNA	0.575714	0.000100249	0.00320296	0.645714	4.3e-05	0.0011032	0.800714	8.68e-07	1.84e-05
ENSG00000006007.7	GDE1	coding_mRNA	0.574286	0.000512956	0.0115727	0.746786	5.09e-05	0.0012662	1.52179	4.47e-10	2.49e-08
ENSG00000116717.7	GADD45A	coding_mRNA	0.573571	0.00171619	0.028727	0.591071	0.00243262	0.028459	0.696071	0.000307013	0.0029713
ENSG00000140905.5	GCSH	coding_mRNA	0.573571	8e-05	0.00265637	0.621071	8.09e-05	0.00184912	1.07357	2.04e-08	6.77e-07
ENSG00000185825.11	BCAP31	coding_mRNA	0.571786	0.00138279	0.0245037	1.03679	1.9e-06	8.26e-05	1.34929	6.83e-09	2.68e-07
ENSG00000086712.8	TXLNG	coding_mRNA	0.570357	0.00100322	0.0193367	1.05286	5.74e-06	0.000208643	1.50536	1.92e-09	8.75e-08
ENSG00000172901.15	AQPEP	coding_mRNA	0.57	0.000614435	0.0132187	1.17	8.55e-08	6.16e-06	1.535	3.83e-10	2.17e-08
ENSG00000182118.5	FAM89A	coding_mRNA	0.57	0.00136225	0.0241903	1.08	7.98e-07	3.94e-05	1.6825	1.72e-10	1.12e-08
ENSG00000137274.8	BPHL	coding_mRNA	0.569286	0.000182539	0.00518024	0.836786	6.31e-06	0.000224854	2.09179	1.57e-13	2.97e-11
ENSG00000166347.14	CYB5A	coding_mRNA	0.564643	0.000194543	0.00543283	0.949643	1.33e-06	6.14e-05	1.10714	1.6e-08	5.53e-07
ENSG00000012232.4	EXTL3	coding_mRNA	0.564643	0.00188597	0.0310071	1.26714	8.82e-08	6.28e-06	0.859643	4.15e-05	0.000529514
ENSG00000165806.15	CASP7	coding_mRNA	0.564286	0.00288335	0.0423027	0.884286	0.000352299	0.00613481	1.31179	8.77e-08	2.44e-06
ENSG00000167815.7	PRDX2	coding_mRNA	0.563571	6.01e-05	0.00211439	0.393571	0.0043732	0.0445391	0.983571	2.15e-08	7.09e-07
ENSG00000086061.11	DNAJA1	coding_mRNA	0.563214	4.67e-05	0.00173243	0.603214	5.51e-05	0.0013524	1.11071	2.49e-09	1.11e-07
ENSG00000105379.5	ETFB	coding_mRNA	0.561786	0.00277977	0.0412194	0.991786	1.24e-05	0.000394264	1.44429	1.9e-08	6.37e-07
ENSG00000178425.9	NT5DC1	coding_mRNA	0.559286	0.00225489	0.0356115	0.564286	0.00314163	0.0347607	0.724286	0.000186853	0.00193674
ENSG00000245848.2	CEBPA	coding_mRNA	0.558214	0.00276054	0.0409892	0.715714	0.000689105	0.0106306	1.19821	7.82e-07	1.68e-05
ENSG00000163710.3	PCOLCE2	coding_mRNA	0.558214	0.000187803	0.00529349	0.765714	2.36e-05	0.000681183	1.56571	4.45e-11	3.53e-09
ENSG00000141437.7	SLC25A52	coding_mRNA	0.555	0.000556865	0.0122496	0.55	0.00112832	0.0155977	0.795	2.57e-05	0.000349784
ENSG00000135953.6	MFSD9	coding_mRNA	0.554643	0.000842308	0.0168773	0.772143	4.44e-05	0.00113085	1.24964	1.09e-06	2.23e-05
ENSG00000137814.5	HAUS2	coding_mRNA	0.554286	0.00127138	0.023145	0.961786	7.69e-06	0.000266479	1.12679	4.13e-07	9.56e-06
ENSG00000143158.6	MPC2	coding_mRNA	0.5525	8.61e-05	0.0028238	1.1625	9.83e-09	1.02e-06	1.185	9.18e-10	4.62e-08
ENSG00000144320.9	KIAA1715	coding_mRNA	0.552143	0.00107603	0.0203115	0.637143	0.00065817	0.0102055	1.55714	6.87e-10	3.59e-08
ENSG00000263426.1	RN7SL471P	lncRNA_intergenic	0.551786	0.00186491	0.0307064	0.576786	0.00175754	0.0221255	1.05679	2.93e-06	5.35e-05
ENSG00000115233.7	PSMD14	coding_mRNA	0.551071	0.00020039	0.0055449	0.478571	0.00322715	0.0354517	0.803571	1.87e-06	3.61e-05
ENSG00000172115.4	CYCS	coding_mRNA	0.549643	1.24e-05	0.000589437	0.907143	1.48e-08	1.45e-06	1.64214	4.8e-14	1.2e-11
ENSG00000196505.6	GDAP2	coding_mRNA	0.548571	0.000242827	0.0064923	0.493571	0.00165954	0.0212131	0.866071	8.49e-07	1.81e-05
ENSG00000162496.4	DHRS3	coding_mRNA	0.546071	0.0016343	0.0276345	0.813571	0.000121724	0.00258362	0.526071	0.00245759	0.017462
ENSG00000185813.6	PCYT2	coding_mRNA	0.546071	0.00130579	0.0235602	1.26357	3.91e-08	3.29e-06	1.78857	3.94e-11	3.21e-09
ENSG00000142687.13	KIAA0319L	coding_mRNA	0.545714	0.00170966	0.0286609	0.553214	0.00332005	0.0362353	0.440714	0.00853125	0.0477853
ENSG00000117335.14	CD46	coding_mRNA	0.545714	0.000202994	0.00560763	0.468214	0.0009433	0.0137065	0.730714	2.62e-06	4.84e-05
ENSG00000067704.8	IARS2	coding_mRNA	0.545714	4.13e-05	0.00157728	0.840714	7.65e-07	3.82e-05	1.31821	2.07e-11	1.81e-09
ENSG00000135018.9	UBQLN1	coding_mRNA	0.543929	9.95e-05	0.00318769	0.738929	3.33e-06	0.000133117	0.973929	1.63e-08	5.6e-07
ENSG00000047634.10	SCML1	coding_mRNA	0.543571	0.00370988	0.0513486	0.791071	0.000167581	0.00335571	1.00107	6.64e-06	0.000108148
ENSG00000017373.11	SRCIN1	coding_mRNA	0.5425	0.00195136	0.0318148	0.8625	3.28e-05	0.000889534	1.0225	4.56e-06	7.84e-05
ENSG00000011405.9	PIK3C2A	coding_mRNA	0.540357	0.000440769	0.0102877	0.717857	2.93e-05	0.000816164	0.700357	2.68e-05	0.000362032
ENSG00000165006.9	UBAP1	coding_mRNA	0.536071	0.00305054	0.0439987	1.01607	7.9e-06	0.00027272	0.926071	2.16e-05	0.000301634
ENSG00000112972.10	HMGCS1	coding_mRNA	0.533929	1.34e-05	0.000626768	0.711429	1.14e-06	5.38e-05	2.44393	3.76e-17	5.2e-14
ENSG00000049246.10	PER3	coding_mRNA	0.532143	0.00101294	0.0194294	0.547143	0.00126783	0.017079	1.35714	2.65e-09	1.17e-07
ENSG00000148248.9	SURF4	coding_mRNA	0.531429	0.00130918	0.0235602	0.583929	0.000941492	0.0136862	1.12643	9.2e-08	2.54e-06
ENSG00000054793.9	ATP9A	coding_mRNA	0.527857	0.000784933	0.0160044	0.847857	6.31e-06	0.000224854	0.677857	5.65e-05	0.000689472
ENSG00000051620.6	HEBP2	coding_mRNA	0.527143	0.0024505	0.0376928	1.33464	1.94e-08	1.83e-06	1.45964	1.6e-08	5.53e-07
ENSG00000133835.10	HSD17B4	coding_mRNA	0.521786	0.000249507	0.00661769	0.636786	8.03e-05	0.00183728	1.06929	8.79e-09	3.3e-07
ENSG00000001630.11	CYP51A1	coding_mRNA	0.521071	9.26e-05	0.00300529	0.613571	3.02e-05	0.000836138	1.59857	6.65e-12	6.89e-10
ENSG00000101938.10	CHRDL1	coding_mRNA	0.519286	1.79e-05	0.000791606	0.541786	9.23e-05	0.00205531	1.37679	1.54e-12	2e-10
ENSG00000165996.9	PTPLA	coding_mRNA	0.518214	0.00289343	0.0424001	0.850714	3.51e-05	0.000936066	0.943214	3.96e-06	6.91e-05
ENSG00000073578.12	SDHA	coding_mRNA	0.5175	0.00255101	0.0386721	0.575	0.000970814	0.0140144	1.085	2.67e-07	6.45e-06
ENSG00000218350.1	LYPLA1P3	pseudogene	0.515357	0.00136155	0.0241903	0.787857	7.96e-05	0.00182702	0.720357	2.6e-05	0.000352722
ENSG00000152749.7	GPR180	coding_mRNA	0.515	0.000550189	0.0121429	0.665	0.000203732	0.00393486	1.12	1.89e-07	4.84e-06
ENSG00000157617.12	C2CD2	coding_mRNA	0.514286	0.00257867	0.0389494	1.32929	1.53e-08	1.48e-06	1.54179	2.25e-09	1.01e-07
ENSG00000052795.8	FNIP2	coding_mRNA	0.511786	0.00286819	0.0421733	0.911786	1.19e-05	0.000382349	0.701786	0.000212166	0.00216395
ENSG00000122008.11	POLK	coding_mRNA	0.511786	7.52e-05	0.00253431	1.00679	1.12e-08	1.13e-06	2.86429	1.04e-17	2.31e-14
ENSG00000159063.8	ALG8	coding_mRNA	0.511071	0.00177835	0.0295888	0.716071	7.96e-05	0.00182702	0.678571	0.000117883	0.00130129
ENSG00000166402.4	TUB	coding_mRNA	0.510714	0.00249763	0.0380885	0.815714	6.79e-05	0.001603	1.23071	1.23e-07	3.28e-06
ENSG00000160752.10	FDPS	coding_mRNA	0.51	0.0032549	0.0462578	1.5225	3.54e-08	3.02e-06	2.48	3.08e-13	5.2e-11
ENSG00000151365.2	THRSP	coding_mRNA	0.509286	2.86e-05	0.00116091	1.21179	6.13e-11	1.96e-08	1.57179	1.12e-13	2.29e-11
ENSG00000176871.4	WSB2	coding_mRNA	0.5075	0.00178977	0.0297341	0.7275	3.11e-05	0.000850967	1.05	1.17e-07	3.14e-06
ENSG00000131471.2	AOC3	coding_mRNA	0.506786	7.71e-05	0.00258614	0.486786	0.000323737	0.00573044	1.05429	1.9e-09	8.69e-08
ENSG00000140374.11	ETFA	coding_mRNA	0.506429	8.09e-05	0.00267696	1.23393	7.1e-10	1.27e-07	1.15393	3.45e-10	1.98e-08
ENSG00000149809.10	TM7SF2	coding_mRNA	0.505357	0.000190932	0.00535899	0.802857	1.14e-06	5.36e-05	2.01536	1.4e-13	2.72e-11
ENSG00000137145.16	DENND4C	coding_mRNA	0.505	0.00189206	0.0310764	0.4975	0.00391212	0.041131	0.875	3.32e-06	5.98e-05
ENSG00000198252.7	STYX	coding_mRNA	0.503214	0.000509143	0.0114963	1.21821	1.51e-08	1.47e-06	1.06071	7.78e-09	2.99e-07
ENSG00000166912.12	MTMR10	coding_mRNA	0.500714	0.000812377	0.0164253	1.35571	2.72e-09	3.63e-07	1.19821	2.22e-08	7.27e-07
ENSG00000169418.9	NPR1	coding_mRNA	0.500357	0.00298234	0.0433157	1.06536	4.47e-07	2.45e-05	1.65036	3.13e-10	1.82e-08
ENSG00000198648.6	STK39	coding_mRNA	0.5	0.00160215	0.027271	0.84	3.37e-06	0.000134312	1.035	7.68e-08	2.18e-06
ENSG00000005700.10	IBTK	coding_mRNA	0.495714	5.34e-05	0.0019298	0.628214	5.9e-06	0.00021359	0.765714	1.05e-07	2.85e-06
ENSG00000023228.9	NDUFS1	coding_mRNA	0.488571	0.0012474	0.0227959	0.496071	0.00277437	0.0315108	1.39857	6.94e-10	3.61e-08
ENSG00000152818.14	UTRN	coding_mRNA	0.486429	0.000574726	0.0125594	1.00143	3.42e-07	1.97e-05	1.17393	2.86e-09	1.25e-07
ENSG00000077254.10	USP33	coding_mRNA	0.480357	0.000729588	0.0150815	0.442857	0.00156918	0.0203951	0.765357	1.34e-06	2.69e-05
ENSG00000213839.4	RP11-3J10.4	pseudogene	0.473214	0.0022354	0.0354045	0.495714	0.00260187	0.0300375	0.688214	6.33e-05	0.000762415
ENSG00000119729.6	RHOQ	coding_mRNA	0.472143	0.000205231	0.00565066	0.637143	1.69e-05	0.00051358	0.762143	4.96e-07	1.12e-05
ENSG00000137275.9	RIPK1	coding_mRNA	0.471786	0.00356289	0.0495903	0.594286	0.00160356	0.0207124	0.876786	1.18e-05	0.0001787
ENSG00000101182.10	PSMA7	coding_mRNA	0.468929	0.000648719	0.0138239	0.701429	1.15e-05	0.000371834	1.19893	1.06e-09	5.23e-08
ENSG00000124198.8	ARFGEF2	coding_mRNA	0.4675	0.00182742	0.0302238	0.5725	0.000211574	0.00405355	0.635	5.5e-05	0.000675549
ENSG00000186205.8	MARCH1	coding_mRNA	0.4675	0.00121456	0.0223268	1.0375	2.99e-07	1.77e-05	0.765	5.09e-06	8.6e-05
ENSG00000122696.8	SLC25A51	coding_mRNA	0.466071	0.000806077	0.0163277	0.563571	0.000235121	0.00442816	0.671071	6.12e-06	0.000100713
ENSG00000143653.9	SCCPDH	coding_mRNA	0.466071	0.00226599	0.0356846	0.756071	1.7e-05	0.000516133	0.778571	4.24e-06	7.33e-05
ENSG00000187288.6	CIDEC	coding_mRNA	0.465714	0.000391441	0.0093597	0.965714	4.48e-08	3.67e-06	1.06071	1.44e-09	6.82e-08
ENSG00000119471.10	HSDL2	coding_mRNA	0.463571	0.00143053	0.0251212	0.696071	5.71e-05	0.0013925	1.12107	1.53e-08	5.34e-07
ENSG00000054219.9	LY75	coding_mRNA	0.463214	0.0010169	0.0194491	0.770714	7.75e-06	0.000268196	0.770714	2.3e-06	4.34e-05
ENSG00000261053.1	CTD-2144E22.2	pseudogene	0.455	0.00249321	0.0380704	1.4075	1.46e-09	2.2e-07	0.3875	0.00645266	0.0381276
ENSG00000123983.9	ACSL3	coding_mRNA	0.451786	0.000610286	0.0131465	0.734286	6.31e-05	0.00151631	1.29179	2.74e-10	1.63e-08
ENSG00000111666.6	CHPT1	coding_mRNA	0.451071	0.0020063	0.032456	0.596071	0.000442446	0.00738001	1.61607	4.37e-11	3.49e-09
ENSG00000173482.12	PTPRM	coding_mRNA	0.450714	0.000840774	0.0168675	0.658214	2.7e-05	0.000761079	0.983214	4.54e-08	1.38e-06
ENSG00000115828.11	QPCT	coding_mRNA	0.445357	0.000905246	0.0178791	1.15786	5.66e-09	6.36e-07	1.35786	6.89e-11	5.12e-09
ENSG00000177119.11	ANO6	coding_mRNA	0.443571	0.000269798	0.00699415	0.381071	0.00155936	0.0202957	0.798571	7.57e-08	2.15e-06
ENSG00000187498.10	COL4A1	coding_mRNA	0.442143	0.00279393	0.0413556	0.682143	4.71e-05	0.00118685	1.00214	1.01e-07	2.75e-06
ENSG00000122729.14	ACO1	coding_mRNA	0.439643	0.000710656	0.0148191	0.659643	2.63e-05	0.000747579	2.19964	5.1e-15	1.97e-12
ENSG00000110435.7	PDHX	coding_mRNA	0.438929	0.00245241	0.0376928	1.79643	3.3e-11	1.21e-08	1.01893	1.95e-07	4.96e-06
ENSG00000076555.11	ACACB	coding_mRNA	0.434286	0.000109196	0.00341341	0.799286	5.12e-08	4.07e-06	1.37179	3.33e-13	5.46e-11
ENSG00000147853.12	AK3	coding_mRNA	0.433571	0.00221271	0.0351623	0.706071	5.28e-05	0.00130701	1.33857	5.56e-10	2.97e-08
ENSG00000091542.8	ALKBH5	coding_mRNA	0.433571	0.00378178	0.0519959	0.838571	1.39e-05	0.000435403	1.18107	3.02e-08	9.53e-07
ENSG00000147400.8	CETN2	coding_mRNA	0.431786	0.000882918	0.0175319	1.03179	2.31e-08	2.09e-06	1.05929	2.28e-09	1.02e-07
ENSG00000226549.3	SCDP1	pseudogene	0.431071	0.000712007	0.0148329	0.521071	9.69e-05	0.00214618	0.771071	1.76e-07	4.54e-06
ENSG00000107957.12	SH3PXD2A	coding_mRNA	0.430714	0.000944735	0.0184617	0.763214	3.31e-06	0.000132901	1.49821	1.8e-11	1.6e-09
ENSG00000170485.12	NPAS2	coding_mRNA	0.429286	0.00350074	0.0489221	1.60929	5.52e-11	1.78e-08	0.921786	5.33e-07	1.19e-05
ENSG00000107798.13	LIPA	coding_mRNA	0.428214	0.0026783	0.0399963	0.673214	0.000114048	0.00245198	1.25321	1.35e-09	6.48e-08
ENSG00000124782.15	RREB1	coding_mRNA	0.426786	0.00355016	0.0494465	0.449286	0.00355296	0.0380997	0.859286	2.37e-06	4.45e-05
ENSG00000173692.8	PSMD1	coding_mRNA	0.423929	0.000825762	0.0166757	0.428929	0.00162361	0.0208902	1.61393	8.95e-13	1.26e-10
ENSG00000186312.6	CA5BP1	pseudogene	0.423929	0.00257266	0.0388939	1.48143	1.59e-10	4.07e-08	1.39643	1.65e-10	1.08e-08
ENSG00000172939.4	OXSR1	coding_mRNA	0.415714	0.00118198	0.0218526	0.625714	2.79e-05	0.000781195	0.390714	0.00198174	0.0146701
ENSG00000134243.7	SORT1	coding_mRNA	0.415714	0.0012632	0.023034	0.935714	4.9e-07	2.64e-05	0.815714	3.52e-07	8.25e-06
ENSG00000198721.8	ECI2	coding_mRNA	0.412857	0.00324243	0.0461657	0.490357	0.00162243	0.0208902	0.710357	1.43e-05	0.00020966
ENSG00000121691.4	CAT	coding_mRNA	0.4025	0.00175511	0.02929	0.6225	0.000105269	0.00229741	1.0725	3.57e-09	1.52e-07
ENSG00000148848.10	ADAM12	coding_mRNA	0.387143	0.000449034	0.0104294	0.564643	1.01e-05	0.000334764	2.92714	3.47e-19	1.3e-15
ENSG00000148730.6	EIF4EBP2	coding_mRNA	0.375357	0.000602174	0.0130308	0.692857	6.06e-07	3.15e-05	0.855357	2.94e-09	1.28e-07
ENSG00000127884.4	ECHS1	coding_mRNA	0.375357	0.00253178	0.0384331	1.15286	5.28e-09	6.06e-07	1.82036	9.61e-14	2e-11
ENSG00000151726.9	ACSL1	coding_mRNA	0.350714	0.000438261	0.0102397	0.358214	0.000904109	0.0132353	1.03321	7.55e-11	5.57e-09
Two-sided analysis performed
