# Supplementary material for: The long noncoding RNA ADIPINT regulates human adipocyte metabolism via pyruvate carboxylase
Source: Nat Commun. 2022 May 26;13:2958. doi: 10.1038/s41467-022-30620-0 (PMC9135762; doi:10.1038/s41467-022-30620-0)
Supplement: Supplementary file 10 — Supplementary Data 7 [file 41467_2022_30620_MOESM10_ESM.xlsx]

## Sheet: Sheet1
Supplementary Data 7. Significant MSigDB C2 BIOCARTA pathway terms enriched by the genes downregulated after ADIPINT knockdown
ID	Name	p-value	FDR B&H	Genes from Input	Genes in Annotation
M11835	Valine, leucine and isoleucine degradation	2.801e-10	3.677e-08	15	35
M7934	Pyruvate metabolism	1.547e-08	1.49e-06	13	33
M699	Fatty acid metabolism	3.578e-08	3.039e-06	13	35
M4086	Propanoate metabolism	8.478e-08	5.829e-06	11	26
M15902	Glycerolipid metabolism	1.463e-06	7.286e-05	10	27
M3397	Butanoate metabolism	6.565e-06	0.0002962	9	25
M11673	Biosynthesis of unsaturated fatty acids	1.624e-05	0.0006702	7	16
M2668	beta-Alanine metabolism	2.623e-05	0.001024	7	17
M18155	Insulin signaling pathway	0.0001412	0.004972	16	97
M162	RXR and RAR heterodimerization with other nuclear receptor	0.0003961	0.01217	6	18
M106	FOXA2 and FOXA3 transcription factor networks	0.0004305	0.01269	7	25
M13088	PPAR signaling pathway	0.0006242	0.01701	10	51
M3985	Citrate cycle (TCA cycle)	0.001414	0.0324	7	30
Two-sided analysis performed
