# Supplementary material for: The long noncoding RNA ADIPINT regulates human adipocyte metabolism via pyruvate carboxylase
Source: Nat Commun. 2022 May 26;13:2958. doi: 10.1038/s41467-022-30620-0 (PMC9135762; doi:10.1038/s41467-022-30620-0)
Supplement: Supplementary file 11 — Supplementary Data 8 [file 41467_2022_30620_MOESM11_ESM.xlsx]

## Sheet: Sheet1
Supplementary Data 8. Significant MSigDB C2 BIOCARTA pathway terms enriched by the genes upregulated after ADIPINT knockdown
ID	Name	p-value	FDR B&H	Genes from Input	Genes in Annotation
M189	Ribosome	1.045e-34	1.852e-31	52	79
M5884	Ensemble of genes encoding core extracellular matrix including ECM glycoproteins, collagens and proteoglycans	1.802e-18	1.278e-16	57	170
M5889	Ensemble of genes encoding extracellular matrix and extracellular matrix-associated proteins	1.785e-13	1.172e-11	105	543
M3008	Genes encoding structural ECM glycoproteins	8.608e-13	4.625e-11	40	123
M18	Beta1 integrin cell surface interactions	2.281e-07	1.037e-05	18	49
M7253	Focal adhesion	3.284e-06	0.000142	34	157
M160	Integrins in angiogenesis	7.693e-06	0.00031	17	55
M7098	ECM-receptor interaction	1.42e-05	0.0005473	18	63
Two-sided analysis performed
