# Supplementary material for: The long noncoding RNA ADIPINT regulates human adipocyte metabolism via pyruvate carboxylase
Source: Nat Commun. 2022 May 26;13:2958. doi: 10.1038/s41467-022-30620-0 (PMC9135762; doi:10.1038/s41467-022-30620-0)
Supplement: Supplementary file 12 — Supplementary Data 9 [file 41467_2022_30620_MOESM12_ESM.xlsx]

## Sheet: Sheet1
Supplementary Data 9. Proteins dysregulated by each ADIPINT targeting GapmeR independently
geneName	logFC.GapmeR 1	P.Value.GapmeR 1	FDR.GapmeR 1	logFC.GapmeR 2	P.Value.GapmeR 2	FDR.GapmeR 2	logFC.GapmeR 3	P.Value.GapmeR 3	FDR.GapmeR 3
ACLY	-0.916428	5.62688e-09	1.0089e-05	-1.18713	3.86435e-10	6.92877e-07	-1.22069	2.71911e-11	4.87537e-08
HSD17B12	-0.791402	0.000159251	0.014339	-1.49985	1.06979e-07	2.95099e-05	-1.10459	2.17339e-06	0.000114408
LPL	-0.586958	1.28681e-07	9.59141e-05	-0.380937	0.000215259	0.0047357	-0.704422	5.78896e-09	2.35929e-06
SCD	-0.487272	0.000483368	0.0238311	-0.803951	4.41717e-06	0.000494999	-1.27545	3.24357e-10	2.32629e-07
ECHDC1	-0.480972	0.0023568	0.045195	-0.616712	0.000694779	0.00983191	-0.673994	8.18458e-05	0.00169653
PRXL2A	-0.478959	0.000920693	0.0305597	-0.903741	1.66841e-06	0.000213675	-0.945723	1.46529e-07	2.10181e-05
FASN	-0.44507	9.91366e-05	0.0111139	-0.568312	1.94116e-05	0.0014502	-0.512911	1.72638e-05	0.000547857
ACSS2	-0.438934	0.000660324	0.0265301	-0.640779	3.43376e-05	0.00183783	-0.609951	1.54447e-05	0.000498961
ACSL1	-0.42663	0.000177909	0.0144996	-0.498321	0.00010877	0.0031204	-0.735264	9.60798e-08	1.5661e-05
ALDOA	-0.422591	0.00525869	0.0757336	-0.92306	4.24807e-06	0.000491406	-0.652596	8.84741e-05	0.00180266
PDHB	-0.404314	6.14406e-06	0.00129603	-0.175715	0.0319574	0.0983176	-0.36727	2.2196e-05	0.000686163
DECR1	-0.402788	5.94917e-06	0.00129603	-0.323482	0.000331383	0.00660759	-0.500678	2.30452e-07	2.75467e-05
ACSL5	-0.376463	0.000948631	0.0305597	-0.3291	0.00689016	0.0350968	-0.618601	2.58423e-06	0.000114408
ETFA	-0.363839	0.00152382	0.0350491	-0.255151	0.0334767	0.101306	-0.278574	0.0111892	0.0616354
DLAT	-0.36025	7.99914e-06	0.00142936	-0.296772	0.000318059	0.00648046	-0.442115	3.961e-07	3.64209e-05
GPD1	-0.356128	0.000641328	0.0265301	-0.475001	9.82241e-05	0.00288714	-0.444677	5.73018e-05	0.00125295
HADH	-0.348456	0.00213807	0.0428331	-0.327413	0.00790288	0.0386627	-0.470775	0.000109137	0.00202891
ETFB	-0.337963	0.000109141	0.01186	-0.484376	4.55529e-06	0.000495009	-0.241688	0.00283304	0.0212983
PDHA1	-0.332253	0.00153293	0.0350491	-0.387171	0.00105872	0.0115749	-0.346235	0.00106044	0.0110867
CS	-0.325969	0.000857628	0.0301515	-0.347563	0.00132311	0.0134916	-0.531998	2.43848e-06	0.000114408
APMAP	-0.304677	0.000418527	0.0214405	-0.200291	0.0232868	0.0797577	-0.296878	0.000542635	0.00635911
ACACB	-0.294389	0.00867334	0.0959957	-0.269153	0.0278207	0.0892354	-0.419436	0.000464686	0.00555455
ACADVL	-0.284713	0.00801853	0.0914093	-0.347077	0.00434149	0.0268424	-0.52222	2.25171e-05	0.000690139
LETM1	-0.274987	0.0042749	0.0649568	-0.320362	0.00311397	0.0220685	-0.417027	7.87319e-05	0.00166078
SAR1A	-0.272281	0.00113548	0.0342282	-0.25169	0.00533426	0.0308404	-0.313982	0.000280511	0.00376747
DLST	-0.268322	0.00146839	0.0350491	-0.275938	0.00295489	0.021893	-0.196062	0.0144994	0.0720151
ALDH1A1	-0.26533	0.00811341	0.0914093	-0.311439	0.00579755	0.0323818	-0.223548	0.0226331	0.100334
ALDH1A2	-0.26533	0.00811341	0.0914093	-0.311439	0.00579755	0.0323818	-0.223548	0.0226331	0.100334
ILF3	0.234071	0.00636888	0.082154	0.239994	0.0113046	0.0487826	0.208751	0.0134187	0.0678694
COL1A1	0.279246	0.00895144	0.0978654	0.468576	0.000285783	0.0059238	1.08025	1.65564e-10	1.48428e-07
ARHGDIA	0.343147	0.003226	0.0530662	0.522071	0.000178176	0.00436232	0.387617	0.00115241	0.0117069
PKLR	0.356544	0.004897	0.0731694	0.387952	0.00595625	0.0325577	0.598364	2.85541e-05	0.000839305
RBMXL2	0.360699	0.00138626	0.0342838	0.488799	0.000208828	0.00462256	0.262234	0.0143728	0.0715215
FKBP1A	0.374147	0.00275729	0.0475295	0.429979	0.00220186	0.0182876	0.655717	5.95644e-06	0.000222498
FKBP10	0.376307	0.000499413	0.0238311	0.619291	4.79374e-06	0.000505599	0.347325	0.0010736	0.0111694
COL3A1	0.392166	0.000954458	0.0305597	0.478299	0.000409886	0.00724065	0.755975	2.2944e-07	2.75467e-05
UBA1	0.395524	0.000286481	0.018345	0.239186	0.0295864	0.0932309	0.392182	0.000313161	0.00412866
MARCKS	0.422744	0.00634718	0.082154	0.867126	1.43957e-05	0.00117325	0.784123	1.24482e-05	0.000447634
PC*	-0.20021	0.0203436	0.16627	0.0963967	0.293388	0.464088	-0.0108011	0.893965	0.940168
*PC was not altered by all three GapmeRs independently
Two-sided analysis performed
