# Supplementary material for: The long noncoding RNA ADIPINT regulates human adipocyte metabolism via pyruvate carboxylase
Source: Nat Commun. 2022 May 26;13:2958. doi: 10.1038/s41467-022-30620-0 (PMC9135762; doi:10.1038/s41467-022-30620-0)
Supplement: Supplementary file 13 — Supplementary Data 10 [file 41467_2022_30620_MOESM13_ESM.xlsx]

## Sheet: Sheet1
Supplementary Data 10. Significant GO 'cellular component' terms enriched by the 38 differentially expressed proteins
ID	Name	p-value	FDR B&H	Genes from Input	Genes in Annotation
GO:0005759	mitochondrial matrix	6.454e-10	8.133e-08	11	478
GO:1990204	oxidoreductase complex	1.642e-09	1.034e-07	7	116
GO:0043209	myelin sheath	0.0006356	0.02669	4	214
Two-sided analysis performed
