# Supplementary material for: The long noncoding RNA ADIPINT regulates human adipocyte metabolism via pyruvate carboxylase
Source: Nat Commun. 2022 May 26;13:2958. doi: 10.1038/s41467-022-30620-0 (PMC9135762; doi:10.1038/s41467-022-30620-0)
Supplement: Supplementary file 14 — Supplementary Data 11 [file 41467_2022_30620_MOESM14_ESM.xlsx]

## Sheet: Sheet1
Supplementary Data 11. Significant GO 'biological processes' terms enriched by the 38 differentially expressed proteins
ID	Name	p-value	FDR B&H	Genes from Input	Genes in Annotation
GO:0032787	monocarboxylic acid metabolic process	6.691e-23	5.868e-20	22	696
GO:0006637	acyl-CoA metabolic process	1.286e-20	3.457e-18	13	113
GO:0035383	thioester metabolic process	1.286e-20	3.457e-18	13	113
GO:0035384	thioester biosynthetic process	1.971e-20	3.457e-18	11	54
GO:0071616	acyl-CoA biosynthetic process	1.971e-20	3.457e-18	11	54
GO:0034033	purine nucleoside bisphosphate biosynthetic process	3.103e-19	3.401e-17	11	68
GO:0034030	ribonucleoside bisphosphate biosynthetic process	3.103e-19	3.401e-17	11	68
GO:0033866	nucleoside bisphosphate biosynthetic process	3.103e-19	3.401e-17	11	68
GO:0034032	purine nucleoside bisphosphate metabolic process	4.907e-19	3.912e-17	13	148
GO:0033865	nucleoside bisphosphate metabolic process	4.907e-19	3.912e-17	13	148
GO:0033875	ribonucleoside bisphosphate metabolic process	4.907e-19	3.912e-17	13	148
GO:0006084	acetyl-CoA metabolic process	2.847e-17	2.081e-15	9	40
GO:0006631	fatty acid metabolic process	2.678e-16	1.807e-14	15	404
GO:0009150	purine ribonucleotide metabolic process	1.336e-15	8.37e-14	16	561
GO:0006732	coenzyme metabolic process	1.718e-15	1.005e-13	13	275
GO:0009259	ribonucleotide metabolic process	2.017e-15	1.106e-13	16	576
GO:0006163	purine nucleotide metabolic process	2.247e-15	1.141e-13	16	580
GO:0009108	coenzyme biosynthetic process	2.342e-15	1.141e-13	11	148
GO:0019693	ribose phosphate metabolic process	2.569e-15	1.186e-13	16	585
GO:0072521	purine-containing compound metabolic process	5.458e-15	2.393e-13	16	614
GO:0009152	purine ribonucleotide biosynthetic process	1.218e-14	5.088e-13	13	320
GO:0006164	purine nucleotide biosynthetic process	1.547e-14	6.168e-13	13	326
GO:0009260	ribonucleotide biosynthetic process	2.033e-14	7.753e-13	13	333
GO:0072522	purine-containing compound biosynthetic process	2.462e-14	8.972e-13	13	338
GO:0046390	ribose phosphate biosynthetic process	2.558e-14	8.972e-13	13	339
GO:0009117	nucleotide metabolic process	3.641e-14	1.228e-12	16	694
GO:0044272	sulfur compound biosynthetic process	4.498e-14	1.461e-12	11	193
GO:0006790	sulfur compound metabolic process	1.694e-13	5.306e-12	13	393
GO:0009165	nucleotide biosynthetic process	4.317e-13	1.306e-11	13	423
GO:1901293	nucleoside phosphate biosynthetic process	4.722e-13	1.381e-11	13	426
GO:0051188	cofactor biosynthetic process	4.943e-13	1.398e-11	11	240
GO:0006635	fatty acid beta-oxidation	1.254e-12	3.436e-11	8	76
GO:0051186	cofactor metabolic process	3.227e-12	8.576e-11	13	496
GO:0019395	fatty acid oxidation	1.927e-11	4.971e-10	8	106
GO:0034440	lipid oxidation	2.243e-11	5.57e-10	8	108
GO:0006091	generation of precursor metabolites and energy	2.287e-11	5.57e-10	13	580
GO:0072330	monocarboxylic acid biosynthetic process	2.521e-11	5.975e-10	10	250
GO:0046949	fatty-acyl-CoA biosynthetic process	2.602e-11	6.006e-10	6	42
GO:0044282	small molecule catabolic process	2.824e-11	6.35e-10	12	461
GO:0009062	fatty acid catabolic process	3.239e-11	7.103e-10	8	113
GO:0035337	fatty-acyl-CoA metabolic process	1.486e-10	3.179e-09	6	42
GO:0072329	monocarboxylic acid catabolic process	1.533e-10	3.2e-09	8	137
GO:0044242	cellular lipid catabolic process	3.719e-10	7.585e-09	9	232
GO:0006085	acetyl-CoA biosynthetic process	4.672e-10	9.313e-09	5	22
GO:0006633	fatty acid biosynthetic process	9.87e-10	1.923e-08	8	173
GO:0046394	carboxylic acid biosynthetic process	1.219e-09	2.324e-08	10	372
GO:0016053	organic acid biosynthetic process	1.251e-09	2.334e-08	10	373
GO:0016054	organic acid catabolic process	2.012e-09	3.601e-08	9	281
GO:0046395	carboxylic acid catabolic process	2.012e-09	3.601e-08	9	281
GO:0045333	cellular respiration	4.393e-09	7.705e-08	8	209
Two-sided analysis performed
