# Supplementary material for: The long noncoding RNA ADIPINT regulates human adipocyte metabolism via pyruvate carboxylase
Source: Nat Commun. 2022 May 26;13:2958. doi: 10.1038/s41467-022-30620-0 (PMC9135762; doi:10.1038/s41467-022-30620-0)
Supplement: Supplementary file 15 — Supplementary Data 12 [file 41467_2022_30620_MOESM15_ESM.xlsx]

## Sheet: Sheet1
Supplementary Data 12. Absolute values from TROOPS mass-spectrometry run from three independent experiments
Experiment 1							Experiment 2						Experiment 3
Gene Symbol	INPUT	ADIPINT Probe Set 1	ADIPINT Probe Set 2	Lac Z Probe Set	ADIPINT Probe Sets w/Rnase		Gene Symbol	ADIPINT Probe Set 1	ADIPINT Probe Set 2	Lac Z Probe Set	ADIPINT Probe Sets w/Rnase		Gene Symbol	INPUT	ADIPINT Probe Set 1	ADIPINT Probe Set 2	Lac Z Probe Set	ADIPINT Probe Sets w/Rnase
ACAA2	8.82845e+06				738097		ACACA	2.93931e+06	1.58827e+06	78610.6	31605.9		AAMP	106395
ACACA	181566	516953	930598				ACACB	763403	523682				AARS	337965
ACACB	1.0798e+06						ACLY	316388					ABCD3	352065
ACADM	1.74563e+06						ACTB	1.42923e+06	1.03829e+06	774824	840211		ACAA1	535942
ACADVL	1.08285e+06						AMY1A; AMY1C; AMY1B	95604.6	83235.4	94676.5	69469		ACAA2	9363564
ACAT1	1.20488e+06						ANXA1	91439.8	134771	137461	112056		ACACA	1.39003e+07	7.33132e+06	8.28791e+06	1.06898e+06	341586
ACLY	9.41092e+06	66454		110115	2.91988e+06		ANXA2	28875.7	42786.8	41897.7	30020.2		ACACB	1.90258e+07	1.01534e+07	9.18761e+06	977925	318783
ACO2	2.13533e+06				469570		ATP5A1	72479.4	52967.6	27496.1	26929.1		ACAD9	174538
ACOT1	456384				63054.9		AZGP1	154904	203791	141833	145854		ACADM	3.19886e+06	77734.5	48317.8		185563
ACOT2	456384				63054.9		C1orf68	662293	1.18499e+06	771693	651534		ACADSB	277501	66155.5
ACP2	3.59212e+06			103407			CAT	93200.5	101907	104918	58452.8		ACADVL	5.81917e+06
ACSL1	2.90497e+07						CDSN	275711	168786	213482	119017		ACAT1	1.93335e+06	69675.2		31741.9
ACSL3	718915						CSDA; YBX3	53580.1	35109.6	27848.7	26781.4		ACLY	3.44002e+07	224661		58302.7	209721
ACSL4	718915						CST4	63508.5	24260.8		108710		ACO2	3.19486e+06
ACSL5	3122745						CTR9	35670.2	211662	155346	481355		ACOX1	183731	61305.2	65404.8	36335.9	152076
ACSL6	690545						DCD	577065	469803	317970	328112		ACP1	116990
ACTA1	157767						DENND5B		1.31323e+06	104608	1.12496e+06		ACP2	1.83087e+06
ACTA2	157767						DSC1	1.33135e+06	1.11672e+06	1.29135e+06	649323		ACSF2	1.37325e+06
ACTB	1.99305e+08	951509	1.10842e+06	4.33015e+06	4.58262e+06		DSG1	1.31678e+06	1.60903e+06	1.47594e+06	927771		ACSL1	6.24665e+07	224591	75040.2	210096	110907
ACTBL2	3.26969e+06						DSP	1.93492e+06	2.7548e+06	2.3848e+06	1.56503e+06		ACSL4	2.71681e+06
ACTC1	157767						EEF1A2	593003	415373	321470	375349		ACSS2	2.60493e+06
ACTG1	1.99305e+08	951509	1.10842e+06	4.33015e+06	4.58262e+06		EIF4A2	20380	522158	137242	327581		ACTBL2	891718
ACTG2	157767						ETFB	92976.4	45324.5				ACTG2	2.70019e+06
ADH1A	6.63447e+06	76295.7	53283.3	150126			FABP5	222186	233365	210068	122428		ACTN4	752869
ADH1B	8.80631e+06	76295.7	53283.3	150126			FGA	177577	30147.5				ACTR1A	83499.5
ADH1C	4.49013e+06	76295.7	53283.3	150126			FGB	769475	114835		34507.3		ADAMTSL4	1.32204e+06	57505	45006.1		96276
ADH5	608830						FGG	1.01814e+06	145867	12904.4			ADD3	120416
AK1	354278			164275			FLNA	367649	140382	68341.5	120552		ADH1B	6.16563e+06	71546.4	28600.4	65601.8	76185.9
AKR1C1	1.48036e+07			909604			FLNB	327605	297399	451178			ADH1C	1.08887e+06
AKR1C2	1.07139e+07			909604			GAPDH	406071	331845	326822	264786		ADH5	2.62523e+06	901336	70765.8
AKR1C3	1.26152e+07						HADHB	124484					ADIPOQ	142427
AKR1C4	1672099						HBA2; HBA1	4.05185e+06	5.51397e+06	3.96854e+06	3.60286e+06		AGK	449939	312863	411347	507090	478483
ALDH18A1	266277						HBB	1.93917e+07	2.08561e+07	1.78839e+07	1.71007e+07		AGPAT2	163534
ALDH1A1	1.08474e+06	343440	50653.8	204816	250660		HBD	200927	191047	165279	168369		AHCYL2	98007.9	60351.9		42662.8	55939.2
ALDH1A2	1.08474e+06	343440	50653.8	204816	250660		HIST1H4A; HIST1H4F; HIST1H4D; HIST1H4J; HIST2H4A; HIST2H4B; HIST1H4H; HIST1H4C; HIST4H4; HIST1H4E; HIST1H4I; HIST1H4B; HIST1H4K; HIST1H4L	569347	528733	500285	1.42206e+06		AHNAK	903902
ALDH1A3	1.08474e+06	343440	50653.8	204816	250660		HORMAD2		168830		120544		AIFM1	1.6502e+06
ALDH1B1	1.34657e+06	343440	50653.8	204816	250660		HSPA1B; HSPA1A	188836	87906				AIFM2	417961		37844.3	192590	65125.3
ALDH2	397026						HSPA8	266081		199862			AIMP2	189006
ALDH7A1	254875						IGHG1	345202	221356	173474	151511		AK1	2.46087e+06	192432	35998.6		185788
ALDH9A1	9.28146e+06						IGKC	178795	144247	111699	138251		AK2	158884
ALDOA	1.38858e+07		69128.8				JUP	745167	933285	874846	617698		AKAP12	1.22489e+06
ALDOB	1.90165e+06						KPRP	829355	2.34648e+06	1.20308e+06	840836		AKAP2; PALM2-AKAP2	95722.8
ALDOC	1.90165e+06						KRT1	3.95453e+08	6.72627e+08	5.21193e+08	3.0958e+08		AKR1B1	427596
ANP32A	2.29173e+07						KRT2	1.04412e+08	1.46804e+08	1.84924e+08	9.53392e+07		AKR1C1	5.33119e+06			81612.2	120398
ANP32B	2.40553e+07		278409	416413			KRT6B	1.41995e+07	1.84906e+07	2.21617e+07	9.42574e+06		AKR1C2	1.3292e+07	424494	114411	396730	279808
ANP32C	9.81908e+06						KRT81		29362.5		1086103		ALDH1A1	3.32527e+06	92438.3
ANP32D	1.50846e+06						KRTAP3-2	214885	99412.1	99082.7	395710		ALDH1L1	259278
ANP32E	444076						LTF	289648	246484	221626	202910		ALDH3A2	267640		35393.1	116012	46139.2
ANPEP	2.36437e+07			376270			LYZ	528405	407637	472575	419586		ALDH7A1	2.24019e+06
ANXA1	611170						MCCC1	277262	68176.2				ALDH9A1	6.72893e+06	63806.9	55701
ANXA2	2.38215e+07	1.7816e+06	735997	3.3017e+06	1.10294e+06		NCL	70887.5	29930.2				ALDOA	1.77105e+07	881230		371857	245712
ANXA2P2	2.07764e+07	1.51734e+06	631278	3.08728e+06	866387		PC	5.47162e+06	3.64974e+06	83951.8	161322		ALPL	210838
ANXA5	1.85863e+06		101813		131056		PCCA	1.95816e+06	1.27646e+06	22387.3	18064.2		ALYREF	387016
ANXA6	2.27513e+06						PIP	132196	204879	192942	199402		ANO6	163812
AOC3	2.58e+07						PKM	79722.2	80311.3	66236.6	42785.2		ANP32A	2.49426e+07		42991.8	10861.4	55247.4
AP3B1	3.37673e+06	318448	92874.8	1.05735e+06			PKP1	49421.9	76032.4	73019.9	61777.8		ANP32B	2.03318e+06
APMAP	306262						PRDX1	435497	458500	390734	251274		ANP32E	405199
APOE	2.68573e+06						PRH2; PRH1		433252				ANPEP	6.68843e+06	12630.1	37417.9
ARF4	1.7879e+06						PRSS3	2.36774e+06	2.16809e+06	1905906	2.19155e+06		ANXA1	3.08726e+06	280905	193218	83244.4	141055
ARG1		647553	193695	458525	395880		RAI14	1.07981e+06	1.57994e+06	1.00154e+06	1.06667e+06		ANXA2	2.97349e+07	3.28156e+06	1.91336e+06	485526	5.52906e+06
ARHGEF10	2.61499e+06						RPL13	61729.9	29130.4	28074.6	41646.4		ANXA4	184548
ASAH1	2.63249e+06	95601.8	90551.8	288557			RPS2	34374.9	86823.5	35415.2	184765		ANXA5	6.03523e+06			14248.3
ASNA1	308660						S100A8	432447	417524	356576	390181		ANXA6	1.28751e+07	218255	185389
ASPH	408693						S100A9	127575	247722	140795	311439		AOC3	1.14242e+07	29154.1
ASS1	1.47402e+06						SERPINB12	663999	763366	689424	530469		AP2A1	580501
ATP5A1	1.19438e+07		38157.7				SRSF11	177409	53740.9	75281.1	281005		AP2B1	287209
ATP5B	1.25276e+06	81354.1		1.26279e+06			TGM3	88374.8	62463.8	47687.8	51646.6		AP3B1	3.87896e+06
ATP5O	315804				172124		TUBA1A	171933	120822	89262.2	139155		APEH	204481	168221	122902	86404.9	297703
ATP6AP1	7.88173e+06	2.39839e+06	45453.4		4461163		UBA52	145955	109485	79845.8	93149.3		APOE	4.12939e+06
AZGP1	346807	509936	263459	351917	774662		YWHAZ	108920	103595	81632.7	111606		APRT	695407
BSG	5.77999e+07	148512		826334	304770		ZG16B	149428	171992	139813	159501		ARCN1	932113
C1orf68	559765	1.3716e+06	1.12733e+06	2.28501e+06	1.1538e+06		*Input sample from experiment 2 was lost in proceessing for mass-spectrometry						ARF5	227739
C1QBP	604548												ARG1	192431	126747	180526
CACNA2D1	2.23821e+06												ARHGAP1	295925
CACNA2D2	499113												ARHGDIA	513503
CANX	697403												ARHGEF2	127953
CCDC80	205582												ARL8A	214550
CCT8	6928147	821747	1.09183e+06	1.27401e+06	291032								ARPC2	702196
CD109	396755												ARPC4	304421			75142.5
CD248	1.23246e+07												ARPC5	384878
CD276	940887			340999									ASAH1	4.24077e+06	180734	283368	333262	261367
CD36	4.33173e+08	252579	169819		93112.1								ASPH	708742
CD44	2.69809e+07		107541										ASS1	3.05198e+06
CD47	4.72714e+06												ATAD3C	445602
CD59	2.51371e+06												ATP2A2	3.26607e+06	79220.5	79409.5	142923	161602
CD63	6.34204e+06	248495	56284.2	325835									ATP2B4	730529			24181.6
CD99L2	1.67099e+06				186418								ATP5A1	1.36616e+07	727968	531863	527746	550247
CFL1	732795												ATP5B	2.68648e+06	217311	170796	196540	202190
CFL2	732795												ATP5D	247374
CKAP4	545207												ATP5J2-PTCD1	288121
CLTC	2.10459e+06	225493		428270									ATP5O	815200
CLTCL1	1.4458e+06	225493		428270									ATP6AP1	1.72607e+06
CLU	504831	1261476	388371	327138	191328								ATRX	147312
CNTFR	1.28611e+06												AZGP1		130218		58148.2	144010
COL6A1	4.62685e+06												B4GALT1	72376.4
COL6A2	4491363		199370	196284									BCAP31	3.45356e+06
COL6A3	2.12571e+07	23472.7	232128	615013	297790								BCLAF1	751378	170011	154786
COPB2	635837	95297.2											BLMH	182548	236220	303884	160192	379869
CPM	557463												BLVRB	237244
CPNE2	292598												BPHL	581138
CPNE3	292598												BSG	4.10464e+06	466946	44361.1		505129
CPNE4	292598												C17orf112	263857
CPNE5	292598												C1orf68	566518	251445	161067	328894	668522
CPNE6	292598												CACNA2D1	199048
CPNE7	292598												CACYBP	511288
CPNE8	292598												CALR	2811268
CPNE9	292598												CAMK2D	246447
CS	3.91248e+06												CANX	252236
CSDA; YBX3	1.58694e+06	253817		544685	310657								CAP1	162711
CSDE1	625218		103434	476616	703588								CAPZB	1.70261e+06
CSPG4	4.70167e+06												CASP14	251285	226516	282325	121615	333624
CTCFL	2.35781e+06												CAST	281654
CTR9	482556												CAT	720914
CTSB	2.39323e+06												CCDC80	596208
CTSC	805390												CCT2	710530
CTSD	411839	82450.5		344535	120809								CCT3	332422
CYB5R3	1.72369e+06												CCT8	1.98867e+06
DAG1	1.87259e+06												CD248	5957326
DCD	1.04695e+06	1.05342e+06	1.6129e+06	2.69495e+06	4.49581e+06								CD276	996198	110141			69354.2
DDX17	705191		210080	164515	320330								CD36	2.85166e+08	583647	260409	262382	442041
DDX3X	1.11071e+06												CD44	1.457e+07			30214.6
DDX3Y	1.11071e+06												CD58	906802			211710
DDX4	548630												CD59	4.90597e+06
DDX46	505346												CD63	1.29461e+07	228082
DDX5	474135		210080	164515									CD68	1.6783e+06
DECR1	5.31281e+06												CDC42	505474
DES	1.36924e+07												CDSN		159945	247925	69819.8	145539
DHX9	175657												CFD	410445
DLAT	1.92003e+06												CFL1	539667	105107		30548.1	36297.1
DLD	3.99247e+06												CHCHD3	293775		10245.7
DOCK10	80153.7	651441	341517	1.39839e+06	925532								CHRDL1	101308
DPP4	5.51786e+06	122811	264621										CKAP4	541318
DSC1		355132	103015	241394	173906								CLCN5	182335
DSG1	167772	4.81935e+06	1.81648e+06	3.43681e+06	2.86042e+06								CLIC1	816471
DSP	902744	6.48923e+06	1.40558e+06	4.30584e+06	4.53635e+06								CLMN	93259.4
DYNC1H1	742646												CLN5	352628
ECHS1	990709												CLTC	1.15915e+07	166560		63722.7	313783
EEF1A1	9.11347e+07	1.35944e+06	727422	738109	903311								CLU	594573	1.0428e+06			381288
EEF1A1P5	9.11347e+07	1.35944e+06	727422	738109	903311								CMBL	273220
EEF1A2	6.57522e+07	1.24604e+06	428744	738109	808446								CNBP	1.019e+06
EEF1G	605476												COL12A1	310862
EEF2	5.51442e+06	56219.5	62922		35460.1								COL15A1	2.35831e+06	179149	193415	161396	171430
EFR3B		90001.9	86147.1	282350									COL18A1	182980
EGFR	774504												COL1A1	1.18198e+06
EHD2	1.46037e+06		90619										COL1A2	175160	32766.7	50396.5
EIF3C	784333												COL4A1	428111
EIF3CL	784333												COL4A2	2.88461e+06		584604	417638
EIF4A1	3.00889e+06												COL6A1	1.85026e+06			78715
EIF4A2	2106619												COL6A2	735109
EIF4B	796811			229227									COL6A3	2.05015e+07	87763.2	60720.7	152780	92290
EIF5A	504182												COLEC12	106941	248008
EIF5AL1	504182												COMT	321478
EIF5B	1.63425e+06	144151		338540	216067								COPA	428492
ELAVL1	9.53148e+06	1.03755e+06	504481	1.59792e+06	300064								COPB1	178368
ELAVL2	3.04829e+06	373262	156219										COPB2	74353.9
ELAVL4	3.04829e+06	373262	156219										CORO1B	253048
EMILIN1	5.79466e+07	255291	111990	534360									COTL1	233253
EMP3	757542												CPD	993013
ENO1	7.10186e+06	1.34409e+06	269581	886022	180662								CPM	840367
ENO2	933866												CRAT	499901
ENO3	933866												CS	1.09143e+07	250735		81141.3	267340
EPHX1	1.34967e+06												CSDE1	1.53653e+06
ETFA	1.69331e+06												CSPG4	759108
ETFB	5.10525e+06		308445	1.88161e+06	787261								CSRP1	626149
FABP4	4.82352e+08	2.96441e+06	1.27403e+06	2.18304e+06	2.319e+06								CST4				823087
FABP5	7.88539e+07	4.19683e+06		669267	606302								CSTB	602876
FABP5P3	6.28352e+06	672980											CTR9	458416				53546.1
FAM120A	449860												CTSB	3.3919e+06			335461	73707.4
FASN	7.45938e+07	2.7e+06	2.92391e+06	5.42633e+06	4.39316e+06								CTTN	3.63617e+06
FBN1	1.99868e+08	2.38392e+06	950803	3.00176e+06	987403								CYB5A	757108
FBN2	6.73177e+06				67283.5								CYB5R3	4301884
FDXR	370112		291549										DAG1	933722
FHL1	5.52353e+06			916842									DARS	772007	412371	388477
FKBP10	849772												DBNL	162611
FLNA	1.60947e+06		124686	166151									DCAF8	119196
FLNB	881876												DCD	468824	682861	483589	799820	938961
FLNC	548398		242595	2.04167e+06	665346								DCN	560519
FN1	5.01651e+06		100113										DCTN1	283111	52219.5	47523.9
FSCN1	3.69051e+06		118891										DDX1	1.07262e+06		32693.3
FUBP3	2.4321e+06	55016.5											DDX17	1.52723e+06	126971
FUS	439739												DDX21	90111.9
G6PD	1.94378e+06												DDX23	691019
GAPDH	4.29791e+07	1.52151e+06	379983	1.14184e+06	718862								DDX3X	3.86209e+06	23271.8
GBE1	1.13608e+06												DDX46	620349
GFPT1	400937												DECR1	6.71756e+06	44526.3	39270.7	69494.4
GLUD1	806136												DEK	468820	38411.2			177713
GLUD2	806136												DHCR24	137370	130586			135808
GNA12	1.73454e+06												DHCR7	566840
GNA13	1.73454e+06												DHX9	1.95638e+06
GNAS	727561												DIP2C	228459		10316.5
GNS	2.88869e+07		436539		632659								DLD	1.38862e+07	62877.6	51975.3	134140
GPC1	614867												DNAJA2	531483		85370.6	52941.5
GPC4	8.07192e+06												DPH2	305755	389106	236751	154909	213239
GPD1	2.43195e+07	313367	179685	533141									DPP4	4.27621e+06	292082	117608	536762	392270
GPNMB	3.36022e+07												DPYSL2	5.0656e+06	2.14838e+06	691840		1.54611e+06
GSTM2	1.3316e+06												DSC1		899143	1.37592e+06	721238	945134
GSTM3	1.3316e+06												DSG1	147750	667515	890908	449918	1.12094e+06
GSTM5	1.3316e+06												DSP	225382	678762	800428	505512	774573
H2BFS; LOC102724334	1.61099e+06		166433		490102								DYNC1H1	7.59715e+06	1.67639e+06	1.24845e+06	474427	765318
H3F3A; H3F3AP4; H3F3B	430487			90078.9	195532								DYNLT3	365918	1.87858e+06	588499
H3F3C	430487			90078.9	195532								ECD		531950	251644		1.13311e+06
HADH	26650785	251804	186793	497875	102525								ECH1	5322904	242579		68224.3
HADHA	1.39564e+07	605488	247064	949760	221621								ECHDC1	1.81511e+06		158224
HADHB	8.99143e+06												ECHS1	441368	86304.6	22551.2	148455	199837
HDLBP	593452												EEF1A1	7.93827e+07	3.05436e+06	1.36623e+06	787616	680570
HIST1H2BA	1.61099e+06		166433		490102								EEF1G	1.66119e+06	972410	990324
HIST1H2BB	1.61099e+06		166433		490102								EEF2	1.21888e+07			744712	285805
HIST1H2BD	1.61099e+06		166433		490102								EGFR	936768
HIST1H2BH	1.61099e+06		166433		490102								EHD2	4.90221e+06	59367.2	31340.7		36698.9
HIST1H2BI; HIST1H2BD; HIST1H2BC; HIST1H2BF; HIST1H2BG; HIST1H2BE	1.61099e+06		166433		490102								EHD3	277294
HIST1H2BJ	1.61099e+06		166433		490102								EIF2S1	262438	1376074			924687
HIST1H2BK	1.61099e+06		166433		490102								EIF3C	1.96361e+06
HIST1H2BL	1.61099e+06		166433		490102								EIF4A1	838024	34357.1
HIST1H2BM	1.61099e+06		166433		490102								EIF4B	297912
HIST1H2BN	1.61099e+06		166433		490102								EIF5A	226107				363394
HIST1H2BO	1.61099e+06		166433		490102								EIF5B	3.44481e+06
HIST1H3F; HIST1H3C; HIST1H3D; HIST1H3G; HIST1H3H; HIST1H3B; HIST1H3A; HIST1H3E; HIST1H3I; HIST1H3J	430487			90078.9	195532								EIF6	1023876
HIST1H4A; HIST1H4F; HIST1H4D; HIST1H4J; HIST2H4A; HIST2H4B; HIST1H4H; HIST1H4C; HIST4H4; HIST1H4E; HIST1H4I; HIST1H4B; HIST1H4K; HIST1H4L	362223		34604.9		120233								ELAVL1	9.58391e+06	415055	192751	113834	36061.3
HIST2H2BE	1.61099e+06		166433		490102								ELAVL4	972267
HIST2H2BF	1.61099e+06		166433		490102								EMD	222728
HIST2H3A; HIST2H3C; HIST2H3D	430487			90078.9	195532								EMILIN1	2.85604e+07	2.95528e+06	1.69441e+06	3.6675e+06	1.70954e+06
HIST2H3PS2	430487			90078.9	195532								EMP3	535000
HIST3H2BB	1.61099e+06		166433		490102								ENG	220660
HIST3H3	430487			90078.9	195532								ENO1	1.99714e+07	974942	309721	132265
HMGB1	4499177												ENO3	2.45228e+06
HMGN5	1.69948e+06												EPB41L2	1.01961e+06		163862
HNRNPA1	8.18594e+06	280334	380602										EPB41L3	2.10651e+06
HNRNPA1L2	7.36205e+06	280334	380602										EPHX1	1.79579e+06
HNRNPA2B1	1.19766e+07	318518	165945										EPRS	121820
HNRNPA3	2.76717e+06												ESD	1.25975e+06
HNRNPC	3.70024e+07	1.19243e+06	822930										ESYT1	421470
HNRNPCL1	2.09677e+07	644716	611707										ETFA	5.31594e+06			37725
HNRNPCP5; LOC440563; HNRNPCL2	2.09677e+07	644716	611707										ETFB	5.58814e+06				32290.9
HNRNPD	1.16941e+06												FABP4	2.44912e+09	3.13136e+07	8.54853e+06	2.50088e+06	3.16714e+06
HNRNPDL; HNRPDL	1.71549e+06												FABP5	1.67063e+08	353846	393034	72311.4	272994
HNRNPF	4485329	193784			182466								FAM120A	694213		165473
HNRNPH1	9.80747e+06	654777	922889	299871	314544								FAM213A	887134
HNRNPH2	8.32646e+06	592091	922889										FASN	1.4702e+08	2.27547e+06	5.65619e+06	2.37829e+06	5.26726e+06
HNRNPH3	218897												FBLN2	1.55457e+06
HNRNPK	5.20198e+06	215299	178052	2.29173e+06	423075								FBN1	2.81217e+08	3.69724e+07	3.04176e+07	3.78518e+07	3.59129e+07
HNRNPL	3.62501e+06	370660	558289	689453	126678								FBN2	8913469	729010	544729	898447	805905
HNRNPM	7.432e+06	351162	210321										FER1L5	699132	76753.5	94944.1	80144.2
HNRNPR	557684	46965.3			117636								FERMT2	538899	71447.5		31915.7
HNRNPU	1.61891e+07	196451	342367	1610386	659923								FHL1	1.4592e+07		20925.6
HSD17B4	3.29363e+06												FKBP10	2.91843e+06
HSDL2	444164												FKBP9	1.07036e+06	146594	165813		148284
HSP90AA1	2.96414e+06	690638	845147	2.3617e+06	1.48268e+06								FLNA	1.37586e+07	113391		135086	65202.2
HSP90AA2; HSP90AA2P	1365005	690638	845147	2.3617e+06	866025								FLNC	4.41201e+06	7.89944e+06	4.77676e+06	3.18403e+06	6.98808e+06
HSP90AA5P	628707												FN1	2.28926e+07	734749	764619	715709	1.11372e+06
HSP90AB1	1.80946e+07	108634			138959								FSCN1	4.0543e+06	11901	4173.83		500835
HSP90AB2P	9.85157e+06				138959								FTH1	2.84845e+06
HSP90AB3P	6.06483e+06												FUBP3	410003
HSP90AB4P	4.21266e+06												FUS	723289		569918
HSP90B1	2.29522e+06												G6PD	5.39826e+06		17849.2	14856.9
HSP90B2P	1.01084e+06												GANAB	2.20963e+06
HSPA1B; HSPA1A	1.09178e+06												GAPDH	5.28743e+07	1.06068e+06	628903	465069	604344
HSPA1L	1.09178e+06												GBAS; NIPSNAP2	269140
HSPA2	1.35265e+07	393542	410952	1.07777e+06	289220								GBE1	5.9109e+06	1.04638e+06	1.10308e+06
HSPA5	5.72668e+06			475318									GCN1L1; GCN1	288966
HSPA6	5.18087e+06	129373	77193.4	235775									GDI2	317303
HSPA7	2.50783e+06	129373	77193.4	235775									GFAP	5.1748e+06	6.17621e+06	10832826	4.73517e+06	7.65697e+06
HSPA8	1.92531e+07	426593	451356	1.07777e+06	289220								GFPT1	2.37983e+06	59888.3	75576.5		66831.1
HSPA9	3.70552e+06												GLB1	152510		1.69123e+06		1.24204e+06
HSPB1	3.16345e+06												GLIPR2	921438
HSPB6	1.21745e+06	42915.1											GLP2R	318309	781706	646829	465344	304048
HSPD1	2.29693e+06												GLUD1	2.31163e+06		33651.5
HSPG2	5.17561e+07	294198	417640	1.80313e+06	1.81931e+06								GMEB1	138248
HTRA1	2.45567e+06												GNA12	3.4886e+06	82544.4		43938.6
HYOU1	1.48714e+06												GNA14	583496
IDH1	2.76607e+06	34519	189911		298461								GNAI2	678799
IDH2	1174913												GNB1	7.31064e+06			265111	258300
IGHG1	130135055	242667	1.22781e+06										GNB2L1; RACK1	4.67388e+06				38879.9
IGHG2	3925215												GPAM	188212
IGHG3	130135055	242667	1.22781e+06										GPC1	734844			159761
IGHG4	3925215												GPC4	1.83849e+06
IGKV1-12; IGKV1D-12	554950												GPD1	5.79605e+07	204774		255040	1.47718e+06
IGKV1-39; IGKV1D-39	554950												GPD2	97334.9
IGKV1-6	554950												GPR107	688340
IGKV1D-12	554950												GRPEL1	85135.6
ILF3	316175		209174	517333	491795								GSN	634853
INA	5650880												GSPT1	513674
ITGA1	2.88721e+06												GSR	305921
ITGA6	263739												GSTK1	893714
ITGAV	1.46556e+06	439789	49916.9	461089	405206								GSTM4	366882
ITGB1	1.1327e+08	1.97559e+06	1.45148e+06	2960106									GSTP1	3.74781e+06
JUP	660529	2.97325e+06	447653	1.96041e+06	1.55017e+06								H2AFY	453200
KHSRP	2131723												HADH	2.17519e+07	126529
KPRP	1.56695e+06	5.83773e+06	2.47554e+06	5.55195e+06	3.19614e+06								HADHA	9.59036e+06	2.13701e+07	24696150	2.81153e+06	1.12254e+07
KRT1	4.7118e+08	1.98085e+09	7.35534e+08	2.06901e+09	1.36066e+09								HADHB	4.5343e+06			24331.1
KRT18	80350.4	241338	113154	465931	368098								HAVCR2	110867			70971	130063
KRT2	1.58936e+08	2.34344e+08	1.88031e+08	4.71137e+08	3.85612e+08								HBA2; HBA1	1.69918e+06	1.8934e+06	1.69121e+06	1.87602e+06	1.65211e+06
KRT6B	196758	830867	147548	494563	2201256								HDLBP	1.47297e+06
LAMA4	5.40446e+06	47440	180423	917147	165593								HEPACAM	480174
LAMB1	1.17066e+07	613443	842489	3.68985e+06	303175								HINT2	146124
LAMB2	332966												HIST1H4A; HIST1H4F; HIST1H4D; HIST1H4J; HIST2H4A; HIST2H4B; HIST1H4H; HIST1H4C; HIST4H4; HIST1H4E; HIST1H4I; HIST1H4B; HIST1H4K; HIST1H4L	1.02971e+06	379077	392857	227083	162920
LAMC1	5.36346e+06			609947	358779								HIST2H2BE	1.70892e+06			110084	74168.9
LAMP1	6.27732e+07												HK1	1.05323e+06
LAMP2	4.43884e+07		476307										HK2	1.40998e+06
LDHA	1.34932e+06		281154										HLA-A	632611
LDHB	4.15828e+06	49808.3			186085								HMGB1	7.7858e+06	136848	235131	84937.4	428044
LGALS1	1.17795e+07	75430.4		177285	274759								HMGCS1	442247
LGALS3BP	1.45132e+06	5008466	6.6771e+06	19931016									HMGN5	921285
LIPE	600709												HNRNPA1	1.96154e+06	15383.1
LMNA	31418976	110534	150587	331342	93080								HNRNPA2B1	7.94147e+06
LMNB1	1.53706e+06				330861								HNRNPA3	1.04182e+06
LMNB2	382289												HNRNPC	5.00338e+07	4.0341e+07	3.22367e+07	3.80649e+07	4.08184e+07
LNPEP	3.99783e+06												HNRNPD	3405213	110865	53467.3
LOC101060301; HNRNPCL4	2.09677e+07	644716	611707										HNRNPDL; HNRPDL	1.69431e+06			29926.5
LOC101060301; HNRNPCL4; LOC649330; HNRNPCL3	2.09677e+07	644716	611707										HNRNPF	2.19581e+06	105687	31802.9	48194.8
LPL	8.3899e+06	434531	34406										HNRNPH3	3.91958e+06	81815	53902.8
LRP1	3.04646e+07	68431.3	107543	525305	253303								HNRNPK	3.68369e+06	51274.2			36028.9
LRPPRC	3.86703e+06	73293.6											HNRNPL	681456
LRRC59	333011												HNRNPM	2443394
LTBP2	248381												HNRNPR	7.16494e+06	109112	94488.8
M6PR	4.30216e+06												HNRNPU	9.49735e+06	83516.5	956989	28118.5	79928.1
MANF	2.413e+06	2.154e+06	1.06343e+06	5.23118e+06	3.63024e+06								HP1BP3	456776
MAP4	175485												HSD17B10	2.3782e+06	1.17883e+06	971197	456330	1.03328e+06
MATR3	537744												HSD17B12	2.14041e+06
MBNL1	364096												HSD17B4	1.23656e+07	995425	399157	422323	536786
MBNL2	364096												HSDL2	1.47433e+06	1.4767e+06	767766	330238	1.07583e+06
MBNL3	364096												HSP90AA1	1.03526e+07	926579	773177		521862
MCAM	4.28472e+07		593991	5.11534e+06	2.17833e+06								HSP90AB1	2.27403e+07			107028
MDH1	821560												HSP90B1	901110		9139.56
MDH2	3.78411e+06												HSPA14	721000
MFAP2	3.09888e+06	495902	86358.3	534885									HSPA1B; HSPA1A	1.63696e+06
MGST1	2.20722e+07	5.01181e+07	3.0389e+07	3.85323e+07	6.19195e+06								HSPA4	2.21222e+06	41734.3	63101.6
MME	1.15489e+07			951399									HSPA5	2.25509e+07	2.96713e+06	2.59938e+06	224677	735716
MTCH2	482471												HSPA8	2.22525e+07				41410.9
MTHFD1	204354												HSPA9	8.58799e+06	2.72845e+06	6.7488e+06	12986689	5.43064e+06
MYO1C	1.12775e+06			105441	113847								HSPB1	1.72606e+07	332787	196919	279102	235886
NARS	315411												HSPB6	182986
NCL	3.27515e+07	136280	200793		265870								HSPD1	4.57734e+06	545544	214895	19767.3
NCSTN	10243161												HSPG2	2.55312e+07	455333	80356.8	428706	1.07899e+06
NEFL	5650880												HTATSF1	300253
NEFM	5650880												HTRA1	3.55163e+06
NID1	364175												HUWE1	292095	100063	112500	102280	90563.9
NIN	3.41031e+06												HYOU1	2.67478e+06	766501	256454	264756	711439
NNMT	588258	410681		340378	140717								IARS	443009
NOLC1	1.40414e+06												IDH1	4.35022e+06
NONO	911661												IDH2	142813
NPC1	6.84157e+06	173776	196409	2.79822e+06	70397.8								IDH3B	166066
NPM1	1.29218e+06												IGF2BP2	274407
NPTN	1.32691e+07												IGF2R	323892
NSDHL	155885												ILF2	351391
P2RY12	883582												ILF3	730729		433134
P4HB	2.03917e+06			665935									ILVBL	169082
PA2G4	857660												IQGAP1	113283
PABPC1	556426												ITGA1	3.80066e+06
PABPC1L	556426												ITGA5	168092
PABPC1L2A; PABPC1L2B	556426												ITGA6	661944
PABPC3	556426												ITGAV	2.55202e+06	209066	136612	113801	478814
PC	693631	4.01833e+06	4.16095e+06	174597	129342								ITGB1	6.82017e+07	765657	163720	85939.1	37259.7
PCBP1	2.01148e+06				102115								ITIH5	380945
PCBP2	5874341		162267										IWS1	361289
PCBP3	2.80166e+06												JAK2	102665
PCBP4	1202031												JUP	79978.1	194338	125490	153955	196800
PCK1	554857												KANK1	358038
PDCD6IP	235997	1124025											KDELR2	78560.8
PDHA1	757250												KIAA0319L	304653
PDIA3	2.26986e+06												KIF5B	607333
PEBP1	1.07891e+06												KPNB1	286146
PFN1	513363												KPRP	434955	354839	238498	430152	757523
PGD	3.31099e+06	304785	2.58636e+06	2.32502e+06	222052								KRT1	1.60761e+08	4.82644e+08	5.24856e+08	4.77342e+08	6.48879e+08
PGK1	669348												KRT2	3.07372e+07	1.03544e+08	1.24689e+08	8.61612e+07	1.98665e+08
PGK2	669348												KRT6B	378363	1.94895e+06	485282	251061	158974
PGM1	836027												LAMA4	3.6477e+06	339767	206822	283867	311670
PHGDH	246998												LAMB1	4.26143e+06	744622	550154	1.20043e+06	488315
PHLDB2		9937027	25403338	65374412	20339274								LAMB2	43504.6	32650.2	44297.8	22159	27958.8
PKLR	1.70918e+06	63759.6											LAMC1	7.62399e+06			20391.6	50834.2
PKM	6.22437e+06	239761			220679								LAMP1	29740125
PLEKHA6	78959.4	236782	294674	642436	432268								LAMP2	2.61532e+06
PLIN1	721727			339413									LANCL1	149574	119576	45884.2	53956.3	62990.8
PLIN4	1.01167e+08	405871	329188	407322	615466								LAP3	592053	61945.6
PLTP	476357												LARS	653681		62494.4	31270.7	191609
PMP2	38196310	401825	198044	457920	844704								LASP1	146867
PNN	1.1053e+06												LBR	155046
POLD1	4.81712e+06												LDHA	1.31148e+07			248059	153799
POR	727639												LDHB	6.72821e+06
POTEE	6.13774e+07	436243	661332	1.41423e+06	1.95415e+06								LGALS1	11891440			195504	184666
POTEF	6.13774e+07	436243	661332	1.41423e+06	1.95415e+06								LGALS3BP	3.52139e+06
POTEI	3.84167e+07	436243	661332	186221	1.47694e+06								LILRB4	540585
POTEJ	3.69407e+07	436243	661332	186221	1.47694e+06								LIMA1	502942
POTEKP	3.59773e+07		113403	1.41423e+06	477206								LIPE	3307233	57198.9	23725.7
PPIA	1.56768e+06			228867									LMAN1	391192	45903.5	57828.1		76390
PPIB	902003												LMNA	4.35878e+07			4.12674e+06	9405320
PRCP	1.41887e+06			126515									LMNB1	7.24232e+06
PRDX1	1.94966e+06	421524		148421	163446								LMNB2	963842
PRDX2	6.03494e+06	816111	308777	1.07503e+06	902572								LNPEP	525263			28641.7
PRDX6	9.32619e+06	200404	314572	289503	63080								LOXL2	102184
PRKAR2A	238532												LPAR1	314263
PRKAR2B	238532												LPL	1.0858e+07	116527	83673.3	337494	67504.3
PROCR	282133												LRP1	1.15725e+07	330488	307861	303466	254826
PRSS3	4.06753e+06	3.88775e+06	5.34409e+06	19293340	7271733								LRPPRC	4.7983e+06
PRSS55	131244160	669204928	431207		87748592								LRRC59	1387606
PSAP	2.051e+06												LSAMP	442987
PTBP1	4.24613e+06	106893											LSS	2.23794e+06	162660	105180		98376.6
PTPRA	442548		68696.1	177612									LTBP2	285447			13887
PXDN	110935												LUC7L2	396253
RAB1A	1120767												LUC7L3	1.29048e+06
RAB1B	1120767												M6PR	2.37975e+06	44910.5
RAB1C	1120767												MANBA	191478
RAB35	5.48372e+06												MANF	1.01592e+06	976502	730515	354513	1.16916e+06
RAB5A	637398												MAP1A	181672
RAB5B	637398												MAP4	485224
RAB5C	637398												MAST4
RALY	2.83674e+06												MATR3	653860
RAP1A	214649			129369									MCAM	1.13029e+07
RAP1B	214649			129369									MCCC1	2.1131e+06		85955.8
RAP1BL	214649			129369									MCOLN1	243308
RBM14; RBM14-RBM4	314585												MDGA1	3259421	4128815	6.70226e+06	3.75875e+06	4781861
RBM25	198874			133166	72144								MDH1	3.60532e+06	1.94351e+06	456937	33600	184326
RBMX	617448	61342.2											MDH2	7.52719e+06	372941	58860.4	42382.9
RBMXL1	617448	61342.2											ME1	3.21851e+06	274988		350392
RETSAT	109731				36910.4								MFAP2	4.31569e+06	2.44277e+06	1.78372e+06	526225	733248
RPL10	415545	1.53983e+06	1.04128e+06	1111244	1365047								MFAP5	3269211	287520	161415	200527	224895
RPL10L	415545	1.53983e+06	1.04128e+06	1111244	1365047								MGLL	283569
RPL13	317946				157306								MLEC	192937
RPL13A	1.16477e+06												MME	7.30835e+06	758976	336922	579118	761718
RPL13AP3	1.16477e+06												MRAP
RPL14	3.61191e+06			209042	55725.9								MRC2	57490.6
RPL15	644620												MRPL13	166502
RPL17	657734												MRPS18B	81898.1			39174	400351
RPL17-C18ORF32; RPL17	657734												MTCH2	1.57511e+06	732919	528093
RPL18	768765												MTDH
RPL18A	1.37991e+06			395846									MTHFD1	1.88193e+06	305731	207992	183331	183692
RPL22	1.92883e+06												MVD	2.10609e+06	82689	173622	79906.8	245874
RPL24	582224												MYH9	2.38201e+06
RPL27	865808												MYL6	540109
RPL27A	905653												MYO1C	3.25511e+07
RPL28	390043		238747	1.08402e+06									MYO1D	761413	655049	390397
RPL29	2.82543e+06												MYOF	150836
RPL3	686610												NADK2; NADKD1	138091			24401.7
RPL35	581242												NAGK	89873.5
RPL37A	525159	109114	455314	910998									NARS	372036	75645.2	31097.9		202242
RPL37AP8	525159	109114	455314	910998									NCL	2.33367e+07	209016	9776.78	55802	79560.3
RPL4	4.55871e+06		23154.7	75260.7	100252								NDUFA10	154698	679727	1.16054e+06	904951	604793
RPL5	7.91776e+06				82723.1								NDUFA11	1.06962e+06
RPL7	2.45716e+06	47336.3		459890									NDUFS1	625002
RPL8	2.17252e+07	229804			494251								NDUFV1	289202
RPLP0	829682	435642	701684										NEK9	285532	417560	141899	181948	814616
RPLP0P6	829682	435642	701684										NFS1	375476
RPN1	363221	213103		288954									NGLY1	189436
RPS11	4.52819e+06												NID1	867095
RPS15	114208												NID2	238614
RPS16	537563												NME2; NME1-NME2	677353
RPS2	1.82624e+07	906039	513663	1.33158e+06	2.07888e+06								NMT2	573484
RPS20	489280		64186.7	255964									NNMT	1.29746e+06
RPS25	457429												NOLC1	798790	61409.9	80408.9	66864.8
RPS27	924334												NOMO1	817503
RPS27A	3.61437e+07	1.0888e+06	347639	848177	2.44796e+06								NONO	222378
RPS27L	924334												NPC1	1.7783e+06			102279	224965
RPS3	2.21325e+06	43145.2											NPM1	1.19866e+06	185132	118086	160991	153424
RPS3A	1.25622e+06												NPTN	6.62348e+06
RPS4X	1.81006e+06		217975	1.26535e+06	314417								NQO1	1.38323e+06
RPS4Y2	975464		217975	1.26535e+06	314417								NRCAM	391143	144825	85786.5		249508
RPS7	151028												NRP1	220095
RPS8	1.40161e+06				1.50808e+06								NSDHL	585757
RPS9	1.15337e+06		32214										NSF	262312
RRAS2	268870												NT5E	797935
RRBP1	3.25851e+07	107600	164121	285003									NUCKS1	3.80416e+06			40172
RTN4	520430												NUP153	237796		278379		229363
S100A6	1.70627e+06												OAT	279127
S100A8	179745	95946.7	238518	513027	400903								OSBPL11	412755
S100A9	235404	158833	440406	755555	880884								P2RY12	363182	58094.9		62909.6	20604.3
SAMHD1	1.21911e+06												P4HA1	163211
SBSN	14091.5	57550	19370.4	52221									P4HA2	139338				62399.3
SCARB2	1.12721e+08	1.72314e+06	167356	2.05326e+06									P4HB	6.88332e+06			358942
SDC2	445332			411977									PA2G4	697860	97975.3	102045	56342.7	177738
SDHA	3.83579e+06	9192063	3164859	9932371	954864								PABPC1	1.21024e+06
SEC22B	480321												PABPC4	80945.6	14311.4
SEC62	7.33876e+06	250295	169233	1.49453e+06	441019								PAFAH1B1	1.52888e+06	503574	1.7341e+06	623469	951459
SELENBP1	950766												PAFAH1B2	322745
SERBP1	845827				110863								PAICS	316767
SERPINB12	124124	347709	225691	412778	312033								PC	6.03002e+06	3.08437e+06	3.65565e+06	373906	220199
SERPINH1	1.75655e+06												PCBP1	6.9209e+06	51275.6		53445.8
SET	1.56914e+06	865696		1.37739e+06									PCBP2	1.14194e+06
SETP18; SETSIP	1.56914e+06	865696		1.37739e+06									PCCA	1.10259e+07	8.26618e+06	6.08959e+06	1.595e+06	1.91609e+06
SFPQ	4.50964e+06		48124.3	147018									PCK1	4.77385e+06	898668	257326	282293
SLC12A4	970889												PCYT2	358228			15944.7
SLC12A6	415488												PDCD6IP	272679
SLC1A3	1.01008e+06				152313								PDGFRB	999272
SLC1A5	1.38733e+07	145337	531112		99601								PDHB	868323	137429	127524	77193.1	213744
SLC22A3	546432												PDIA3	5.79553e+06
SLC25A3	370008												PDIA4	940615	148522	208755	193988
SLC25A31	1.9737e+06												PDIA6	695967	198760	397793		380440
SLC25A4	3.79282e+06												PDZD7		214399			326935
SLC25A5	5.72267e+06												PEBP1	2.81522e+06
SLC25A6	7.75547e+06												PEPD	518909	97476.2	42915.9	107561	168595
SLC27A3	785300												PFKL	187232
SLC3A2	1.6446e+06												PFN1	1.67399e+06
SND1	775666												PGAM1; LOC643576	3.80627e+06		144103
SPPL2A	586244				140739								PGD	6.44812e+06	103474	43948.6	261202
SRPX	2.67965e+06	98290.8											PGK1	6.2216e+06		61580.2	95856.6
SRRM1	503127	347737											PGM1	3.57772e+06	82214.8	76037.3	37134.6	72235.6
SRRM2	500396												PGRMC2	416904
SRSF10; LOC100996657	191649												PHGDH	671091				66851.6
SRSF11	241594	239943	257298	240241	216585								PHPT1	143245
SRSF2	16173278	84719.2											PITRM1	98931.1
SRSF3	1.08982e+06		138584	757362	374069								PKM	8.38605e+06
SRSF4	1.16709e+06	34980.7		478982	1.12647e+06								PLAA	81869.6
SRSF5	2.11208e+06	162180	217703	578348									PLBD2	326512
SRSF6	1.3017e+07		73340.8										PLD3	731101
SRSF7	6.79421e+06		213227	244027									PLEC	1.00818e+07		963670	23032.1	503134
SRSF8	16173278	84719.2											PLIN1	9.41352e+06	198730		115714	36769.2
SSB	3.38585e+06												PLIN4	1.33531e+09	8.50704e+06	6.07968e+06	7.8498e+06	9.18826e+06
SSRP1	738624												PMVK	3573879	8709899	9253404	6711852	13021280
STBD1	277123												PNN	782339
SV2A	1.03192e+06			68721									PNPLA2	142981
SYNCRIP	7983584	62856.8	100661	1.2679e+06									POR	721073	470462	355588	184146	267383
TAF15	439739												PPA1	420188
TALDO1	506486												PPA2	453984
TARDBP	2.26036e+06	31029.3											PPIA	5.51063e+06	3.64173e+06		1.70135e+06	5.53121e+06
TGM3	227474	593670		115445	791555								PPIB	2.04972e+06				154124
TGOLN2	1.8532e+06			130485									PPP2R1A	242747
THRAP3	3.86842e+06												PRCP	2.14594e+06	17053.5
THY1	5.40413e+07												PRDX1	597387
TIAL1	984092	40347.4											PRDX2	3.49785e+06	420475	236014	63589	399312
TKT	5.52375e+06	49832.9	43071.9	126712	111863								PRDX3	971135
TMED10	1.36434e+06	58249	60457	50684.4									PRDX4	1.22597e+06
TMEM106B	1.36221e+06												PRDX6	912962	58215.9		29262.5
TMEM119	2.2779e+06	157309	99797	555282	225700								PREP	195620	88421.4	495570	173883	195658
TNC	2.65348e+07		262320										PRKAA1	85101.3
TNFRSF1B	1298586	2.08593e+06	816356	625505									PRKAR1A	568902
TPI1	787959												PRKAR2B	1022652
TRA2A	1747456	190535	152414	189457	112844								PRKDC	1.66757e+06
TRA2B	737472	38152.9	163852		147477								PRNP	878909			51352.6
TSPAN3	11416270												PRPF8	259777
TST	177852	51799.5	84977.3										PRPS2	192878
TUBA1A	4.48479e+07	2.0509e+06	347866		1.38072e+06								PRRT4	194324
TUBA3D; TUBA3C	2.1931e+07	2.0509e+06	347866		1.38072e+06								PRSS3	1091528	628823	1.75239e+06	1.16554e+06	1398508
TUBA3E	2.1931e+07	2.0509e+06	347866		1.38072e+06								PSAP	4.63866e+06	841840	1.30381e+06	141349
TUBA4B	4.90575e+06												PSAT1	428671
TUBB	2.40522e+07			367501									PSMA2	430696
TUBB2A	3.45836e+06		217705										PSMA3	936928
TUBB2B	3.45836e+06		217705										PSMA6	3.30246e+06	52825.1	38404.5	25876.6
TUBB3	2.75772e+06												PSMA7	300288
TUBB3	2.75772e+06												PSMB1	1.22757e+06	4.21977e+06		15262.9	61247.7
TUBB4A	1.24115e+07												PSMB3	4.30388e+06	9790725	9478381	10126980	7705192
TUBB4B	1.80209e+06												PSMB5	7.00306e+06			29595.5
TUBB6	2.13615e+06												PSMB6	1.38305e+06
TUBB8	2.0456e+06												PSMD11	237854
TUFM	944363			433808									PTBP1	1.91215e+06	89892.2	27851.7		34489
U2SURP	305451												PTGFRN	375352
UBA52	3.61437e+07	1.0888e+06	347639	848177	2.44796e+06								PTPRA	281387	253680			439415
UBB	3.61437e+07	1.0888e+06	347639	848177	2.44796e+06								PTPRK	180645
UBC	3.61437e+07	1.0888e+06	347639	848177	2.44796e+06								PTRF; CAVIN1	2.04265e+06
UBTF	1.18779e+06												PURB	72744			86436.6
UGDH	155112												PXDN	737396
VDAC1	617373	74251.6											QDPR	1.10915e+06
VDAC2	3.9522e+06												RAB10	288705
VDAC3	534169												RAB11A	448219
VIM	5.23666e+07		284212										RAB14	917457	260553	1.35895e+06	330220	1.51586e+06
WDR1	578719												RAB1A	3.02279e+06
XPO1			74601		9252763								RAB21	385981
YBX1	6.03286e+06	394114	37056.1	571266	310657								RAB2A	1.56977e+06		209361
YBX2	1.58694e+06	253817		544685	310657								RAB5C	1.16053e+06
YWHAQ	387305												RAI14	353687	252281	392995	245665	348061
ZRANB2	4.75909e+06												RALY	804509
SBSN	14091.5	57550	19370.4	52221									RALYL	779962
													RAN	2.87148e+06		762564
													RBM39	266528
													RBM4B	208373
													RBMXL1	904525
													RCC2	123757
													RDH11	264581
													RETSAT	1.56792e+06
													RFTN1	224316
													RHEB	1.52045e+06
													RHOG	260984
													RNH1	507632
													RPA1	113196
													RPL10	682274			17069.9
													RPL10A	227519
													RPL11	1.98353e+06	112226	60107.9	83769.5	67614.3
													RPL12	522592
													RPL13	519868	1.33024e+06	558293		3318145
													RPL13AP3	1.77186e+06	108499	58881	80772.8	76105.3
													RPL14	1.79293e+06	142467	143256	242529	182610
													RPL17	628018
													RPL18	4.82151e+06	273252	96802.7	332492
													RPL18A	4.33588e+06	108147	140742	134082
													RPL19	2034984
													RPL27A	4.72128e+06	693473	332035	311761	535764
													RPL28	546916	175195	69012.5	68589.7	274931
													RPL29	2.99969e+06
													RPL3	4.02052e+06	386160	206720	204100	286570
													RPL30	4.06541e+06
													RPL31	1.7602e+06			143013
													RPL34	3.47929e+06	208590	173833	151078
													RPL35	1.11191e+06			66361.1
													RPL36AL	415712	222093	145012	209008	189346
													RPL37A	1.33643e+06		38420.9
													RPL4	9.97922e+06	1.95562e+06	1.20486e+06	2.28236e+06	797300
													RPL5	5125463		73973.1		74475.9
													RPL6	3.39498e+06	190824	174843	217175
													RPL7	2570605	321556		276749	134408
													RPL7A	356790
													RPL8	3.343e+07	559838	543136	1.07249e+06	940561
													RPL9	147045	147710	179518	137015	139083
													RPN1	1.9743e+06	486881		415310
													RPN2	229130
													RPS11	2.94214e+06			46556.7
													RPS14	3.2923e+06	72410.9	31888	32524.6
													RPS18	1.01611e+06
													RPS2	3.81321e+07	1.35794e+06	848060	1.25534e+06	1.99156e+06
													RPS20	101191
													RPS26; LOC101929876; RPS26P25	3.1318e+06			91117.3
													RPS28	283021
													RPS3	5.02752e+06	78380.5	386185	454569	75097
													RPS3A	141888
													RPS4X	1.35707e+06
													RPS4Y1	172058
													RPS5	753786		24194.5	13533	23327.7
													RPS6	1.69192e+06
													RPS7	3.8755e+06
													RPS8	6.90984e+06			143541
													RPS9	1.03997e+06
													RPSA	376072
													RRAGC	281359
													RRAS	193446
													RRBP1	1.59428e+07	32380.4		205651	216548
													RTF1	185005
													RTN4	619283
													RUVBL1	182135
													S100A10	743841
													S100A8		134574	29264	84955.2	79508
													S100A9	119171	124997	206449	146124
													SACM1L	322197	264419	208621	23497.1	132682
													SAMHD1	1.53583e+06
													SAP18	295321
													SAR1A	1998221
													SARS	1370472
													SBDS	180173
													SCARB2	4.14974e+07	159528	135722	206923	245583
													SCD	2165912				105049
													SCP2	771869
													SCRN1	226135
													SDC2	384209	90661.1	16385.5	42205.8
													SDHA	9.44388e+06	380868	210986	170246	136102
													SEC23A	993239				89548.7
													SEC31A	730278
													SEC61B	425271
													SEC62	6434032	656359	146646		943616
													SEC63	716846
													SEH1L	115279		44682.7	37340.9	56711.1
													SELENBP1	1.06663e+06	80918.8	33255		158760
													SEPT9	407312
													SERBP1	929876	75444.7	26529.1
													SERPINB6	992539	54085.5	33215.5	47254.3	185628
													SERPINH1	8.27115e+06			1.04449e+06
													SFPQ	5.47569e+06			58337.8
													SH3BGRL	193050
													SHMT1	119591
													SHMT2	639344
													SLC12A4	996546
													SLC1A3	177061
													SLC1A5	1.6598e+06		13568.3	22871.5	24591.3
													SLC25A3	550343	34319.9	59085.8	34181.8
													SLC25A4	2.46525e+07	42737.7	46190.5	249816	46651.5
													SLC25A6	7.36391e+06
													SLC29A1	633212
													SLC2A4	1.09865e+06	150379	303923	85477.7	267092
													SLC3A2	3.78562e+06
													SLC44A2	298592
													SLC7A6	790752
													SLIRP	180459
													SND1	2.58288e+06			60400.8
													SNRNP200	248285
													SNRNP70	94809.2
													SNRPD3	541962
													SNTB2	843477	262634	152275
													SORD	246733
													SORT1	201327
													SPTAN1	813848	87026.9	25961.8		183814
													SPTBN1	2.90694e+06	824411	666530	1.02756e+06	906241
													SRM	795953
													SRPRB	493244
													SRPX	204195	73133.8	95212.4	102398	63112.2
													SRRM2	2.0181e+06		53508.5	141874
													SRSF1	837292	70714.3	39004.1	46878.9
													SRSF10; LOC100996657	269392
													SRSF11	571477	603081	387063	452302
													SRSF3	828777	116738
													SRSF6	1.17418e+07	921986	367459	460492	360077
													SRSF7	7060357	183052	152649	133892	91364.3
													SRSF8	8540180		374573	215396	282109
													SSB	1.85749e+06
													STAT3	461234	1.80137e+06	508926	332139	1.74567e+06
													STAT5A	92532.8
													STBD1	481798				148249
													STON1-GTF2A1L; STON1	148667			75458.1	90739.6
													STRAP	850492
													STT3B	356626
													SUCLA2	265064
													SUCLG1	1.63596e+06
													SUGT1	174559			267934
													SUMO2	1.08427e+06
													SV2A	1.77497e+06	112618
													SVIL	1.74473e+06
													SYNCRIP	2.38473e+06				60427.6
													SYNM	143240
													SYPL1	954513
													TAGLN2	43893.3
													TALDO1	3.01301e+06
													TBCD	94441.6
													TBL2	155998
													TCOF1	117077
													TCP1	756812
													TECR	224905	34403.6	31546.7
													TF	920676
													TFAP2D	209631	77987	217741	200089	223863
													TGM2	262984		96591.1	78968.8	58913.6
													TGOLN2	397940
													THBS1	179360
													THRAP3	3.46527e+06		18740.1
													THY1	470450
													TIAL1	781806		84580.2		151495
													TKT	1.09894e+07	24375668	8683.69	15270.4	196246
													TLN1	1.5738e+06		154074	19326.9
													TLN2	884299
													TMED10	563274
													TMED2	925966
													TMED7-TICAM2; TMED7	241101	119802	49584.8	30184	117678
													TMEM106B	992442		26959.2
													TMEM135	76291.7
													TMEM179B	360585
													TMEM30A	251079
													TMEM33	129603
													TNC	4.11623e+07	416028	323883	134562	394896
													TNFRSF10D	271884
													TNKS1BP1	242186
													TNPO1	397766		146040	90800.1
													TNS1	120207
													TOP1	1.22233e+06
													TOR1AIP1	96266
													TPI1	4.73194e+06		51916.3	70228.5
													TPRA1	176362
													TRA2B	191743	276558	330355	234593	701133
													TRHDE	143420
													TRMT10C	407995
													TTC7A		526967	1.82804e+06	1.00969e+06	847486
													TUBA1A	5.30184e+07	2.54967e+06	1.15522e+06	626705	369043
													TUBA4B	9.54026e+06	496496	159054	243204	205885
													TUBB	678318	33027.4	38549.1	14488.7	42991.2
													TUBB2A	1.30538e+07	702958	94285.5	173107	375328
													TUBB3	462403
													TUBB4B	1.51082e+06
													TUBB6	515356			27363.5
													TXNDC5	277054		29948.7
													U2SURP	414797
													UBA1	223023
													UBA52	1.70449e+07	258344	186474	257630	207909
													UBR4	169943
													UBTF	829032
													UBXN4	254211
													UCHL1	1.40131e+06
													UGDH	382161	20864.3	8146.18	11332.1	18734.6
													UGP2	410745	164027	76005.7	56700.1	250033
													UPF1	378493
													UQCRC1	974769		67372.1	36363.4
													UQCRC2	1.72954e+06
													UQCRFS1P1	1.13183e+06
													USP14	3.29932e+06
													USP5	293308	194098	23923.1		66006.8
													USPL1	158229	2.04466e+06	58717.3
													UTRN	297280	308535
													VARS; VARS2	285568
													VCAN	172799
													VCP	1.23028e+06	25879.4	68708	129458	128089
													VDAC1	7.3311e+06				44544.1
													VDAC2	3.34093e+07			37168.7	157627
													VDAC3	2.79071e+06			1.60113e+06
													VIM	1.01194e+08
													VPS13C	83629
													WDR1	7.83902e+06	639261	63583.4		142742
													XPO1	88102.3
													XRCC5	524897
													XRCC6	557431	171869
													YBX1	9.10128e+06	446499	229565	101096	102135
													YWHAE	179367
													YWHAQ	1.449e+06
													YWHAZ	260308	236247		184159
													ZBED5	724401	525239
													ZG16B	47056	28626.2		110454
													ZRANB2	1.99032e+06				605092
