# Supplementary material for: The long noncoding RNA ADIPINT regulates human adipocyte metabolism via pyruvate carboxylase
Source: Nat Commun. 2022 May 26;13:2958. doi: 10.1038/s41467-022-30620-0 (PMC9135762; doi:10.1038/s41467-022-30620-0)
Supplement: Supplementary file 16 — Supplementary Data 13 [file 41467_2022_30620_MOESM16_ESM.xlsx]

## Sheet: Sheet1
Supplementary Data 13. PC interacting proteins identified by immunoprecipitation of PC combined with LS-MS analysis in the mitochondria/membrane fraction
Protein	GapmeR NC Rep 1	GapmeR NC Rep 2	GapmeR NC Rep 3	GapmeR 1 Rep 1	GapmeR 1 Rep 2	GapmeR 1 Rep 3	Mean GapmeR NC	Mean GapmeR 1	FC GapmerNC/GapmeR 1	Significance
ADH1B	0.605482	-1.27281	0.164376	-5.94135	-6.00564	-6.57488	-0.167651	-6.17396	64.2803	0.000566022
AKR1C1	1.35494	-0.235283	0.545519	-4.11573	-4.37844	-3.98636	0.555059	-4.16018	26.268	0.000570483
LDHA	-0.970836	-0.042158	-0.742354	-5.68404	-4.2145	-5.17009	-0.585116	-5.02288	21.672	0.000984148
PEBP1	0.99203	0.732371	-0.459295	-4.56729	-3.59346	-3.95382	0.421702	-4.03819	22.007	0.00108857
CTTN	-0.474616	-1.8706	-0.650975	-4.44393	-4.31372	-4.77952	-0.998731	-4.51239	11.4213	0.00158192
UGDH	1.22992	-0.11089	2.36428	-4.68186	-4.17276	-5.50847	1.1611	-4.7877	61.7684	0.00186776
ALDOA	-1.26031	-1.26759	-0.734409	-6.20521	-4.1987	-5.68327	-1.08744	-5.36239	19.3594	0.00241076
RAB11B	-3.23438	-3.90276	-3.76887	-6.32478	-5.88596	-5.3405	-3.63534	-5.85041	4.64306	0.00320173
PGD	-0.869373	-0.226967	-1.51843	-5.74486	-4.57511	-7.00586	-0.871591	-5.77528	29.9334	0.00350333
IMPDH2	5.23923	8.64358	8.12675	-8.3413	-2.46995	-9.48015	7.33652	-6.7638	17563.8	0.004299
PDGFRB	-0.313597	-1.83298	-0.616043	-7.58794	-5.27488	-4.91345	-0.920874	-5.92542	32.101	0.00640664
AKR1B1	0.423488	1.58976	0.0352285	-8.89559	-5.73015	-4.43924	0.682827	-6.35499	131.4	0.00742031
PPL	0.255798	-0.945064	-1.44926	-7.4727	-4.30145	-7.36339	-0.712842	-6.37918	50.7853	0.0080306
FABP4	-1.34714	0.830821	-0.532988	-6.15932	-4.1942	-7.49864	-0.349769	-5.95072	48.5348	0.00823929
ACP3	-4.82269	-3.73355	-5.86657	2.31107	4.75238	9.20406	-4.8076	5.4225	0.000832591	0.00834526
ARCN1	-3.28543	-1.44604	-1.03482	-5.38928	-5.08415	-5.98041	-1.9221	-5.48461	11.8147	0.00856932
GFPT1	-0.557402	0.109806	0.206961	-5.05364	-3.28613	-2.6756	-0.0802118	-3.67179	12.0552	0.00881877
APBB1IP	-2.96901	-2.50118	-0.205745	-9.11877	-7.34946	-11.9686	-1.89198	-9.47895	192.268	0.00889938
PCK1	-0.817125	0.205692	-1.79003	-3.54541	-3.53946	-4.4027	-0.800487	-3.82919	8.16076	0.00926742
FLNA	-0.645157	-1.68759	0.28173	-5.24984	-4.24864	-3.39493	-0.683672	-4.2978	12.2451	0.00985102
ANXA6	0.9796	-0.275726	-0.787316	-2.63639	-4.40914	-3.14462	-0.027814	-3.39672	10.331	0.0105851
MAP1B	-1.81551	-1.05008	-1.99094	-4.07556	-4.2449	-6.0951	-1.61884	-4.80519	9.10302	0.0108383
ASS1	0.0965708	-0.405803	0.520098	-2.42981	-3.79419	-5.30681	0.0702885	-3.8436	15.073	0.0109588
CCT7	1.11622	-0.0557172	-0.198358	-1.78993	-3.66274	-2.71512	0.287382	-2.72259	8.05551	0.0115957
YWHAZ	0.396193	-1.13869	-0.372371	-2.68064	-2.6614	-2.06085	-0.371621	-2.46763	4.27525	0.0126563
TKT	-0.951328	-0.590868	-0.571426	-7.43015	-3.74558	-4.82246	-0.704541	-5.33273	24.73	0.0136462
RPL26	-2.31642	-0.216371	-0.798796	-5.48548	-3.55846	-5.15074	-1.11053	-4.73156	12.3038	0.0137546
CAST	2.63598	0.414242	-0.0379444	-3.51896	-2.52484	-2.2662	1.00409	-2.77	13.6809	0.0143059
SLC3A2	-4.28526	-4.13107	-3.27173	-5.28756	-6.17466	-5.41329	-3.89602	-5.62517	3.31532	0.0146227
PRDX6	2.9953	1.13005	1.39961	-1.70582	-2.90825	-0.618372	1.84165	-1.74415	12.007	0.0152194
CCT8	-0.733187	-0.24631	0.988357	-5.92816	-2.62122	-4.29274	0.00295315	-4.2807	19.4764	0.0167656
RPL8	-1.70196	-1.03926	-1.40025	-7.65965	-3.83456	-5.86428	-1.38049	-5.78616	21.1953	0.0171204
FHL1	3.72667	-0.492335	0.38942	-7.98155	-4.84248	-11.9729	1.20792	-8.26564	710.93	0.0175773
ACTR1A	8.74225	0.373016	8.00943	-6.35946	-3.45539	-9.34818	5.70823	-6.38768	4377.55	0.0188652
RPL35	-1.56854	-1.50268	-1.87557	-7.91457	-3.91881	-7.05473	-1.64893	-6.29604	25.0563	0.0189384
HMGCS1	8.47164	-0.621701	7.28928	-9.98757	-4.09736	-8.67818	5.0464	-7.58771	6356.92	0.0199072
SPCS2	-3.3607	-3.22645	-0.460994	-6.6622	-12.8377	-12.6378	-2.34938	-10.7125	329.279	0.0201037
TSPO	-11.1397	-14.6671	-10.747	-3.33422	-6.55871	-7.34141	-12.1846	-5.74478	0.0115193	0.0211485
FLNC	-0.344043	-1.95957	0.113379	-6.02292	-3.46054	-3.84232	-0.730078	-4.44193	13.1032	0.0217104
CBR1	-1.40815	-0.27062	0.196617	-4.97148	-4.46693	-9.17945	-0.494049	-6.20595	52.4148	0.0219118
PGK1	-0.131552	0.551968	-1.58411	-5.19265	-2.94728	-3.27153	-0.387899	-3.80382	10.6732	0.0222449
EIF4A1	-0.163698	-1.47086	0.329527	-3.70265	-2.2056	-4.29365	-0.435012	-3.40063	7.8116	0.0225453
PKM	-0.661581	-0.915236	1.23918	-4.67637	-2.44999	-5.64184	-0.112545	-4.25607	17.6736	0.0236033
ABCB6	-0.5024	-0.979967	-0.311333	-8.86702	-4.6952	-12.5846	-0.5979	-8.7156	277.762	0.0238223
CAPN5	-5.55791	-4.81543	-1.10829	-8.71736	-8.9949	-12.0464	-3.82721	-9.91956	68.2305	0.0249149
TALDO1	2.34649	-0.24685	2.0705	-1.03747	-3.69975	-2.91803	1.39005	-2.55175	15.3674	0.0258963
ALDH9A1	-4.4082	-2.57679	-2.95788	-5.33295	-5.08046	-6.10103	-3.31429	-5.50481	4.56472	0.0262891
LRPAP1	-5.12619	-4.38352	-5.40931	-6.83439	-6.14144	-7.78786	-4.97301	-6.92123	3.85899	0.0263694
GNA13	1.43142	-2.14134	8.92003	-7.35439	-11.9761	-8.86157	2.7367	-9.39737	4494.89	0.0263994
IDH3B	-0.81997	-4.08025	-2.07572	-6.0555	-6.16965	-5.11114	-2.32531	-5.77876	10.9545	0.026542
DHRS7	-1.46099	-3.39412	-0.350876	-4.31199	-5.26082	-5.55004	-1.73533	-5.04095	9.88759	0.0266085
MYH9	0.0855956	-0.207719	1.17061	-4.77677	-1.72106	-2.6764	0.349497	-3.05808	10.6116	0.0266748
ACTN1	-1.43594	-1.26167	-0.115477	-3.54053	-5.08388	-2.63307	-0.937693	-3.75249	7.03622	0.027148
RPS3	-2.32691	-1.44285	-1.91613	-6.56489	-3.62296	-7.3323	-1.8953	-5.84005	15.3989	0.0271844
RPS5	-0.615114	-0.40339	-2.92117	-7.87571	-4.76681	-10.7701	-1.31323	-7.80421	89.9461	0.0273945
SIDT2	-2.81448	-3.26896	-0.862092	-7.36195	-5.30026	-10.0494	-2.31518	-7.57052	38.1959	0.0281079
ANXA4	1.30368	-0.294757	-0.19315	-5.78757	-2.81794	-8.89453	0.271923	-5.83334	68.8444	0.0288798
PRKRA	-0.835979	0.296108	-0.0393922	-4.16404	-2.32832	-1.86308	-0.193088	-2.78515	6.02959	0.029119
EEF2	0.177977	-0.680953	-0.494197	-7.49131	-2.93327	-4.28743	-0.332391	-4.904	23.7789	0.029337
KIF5B	5.46747	-1.03165	0.49654	-7.08221	-4.00033	-9.97366	1.64412	-7.01873	405.302	0.0294796
NEU1	-5.04376	-5.99787	-7.06429	-3.28429	-2.39897	-4.3498	-6.03531	-3.34435	0.154861	0.0294929
RPS2	-1.16518	-0.715951	-0.220102	-7.87191	-3.52761	-4.26122	-0.700413	-5.22025	22.9407	0.029964
SEPTIN7	-2.28131	-1.35107	-1.57549	-10.6692	-4.84388	-6.76661	-1.73595	-7.42656	51.6468	0.0305831
PA2G4	3.78243	-1.10673	7.86328	-8.26819	-3.26498	-10.3603	3.51299	-7.29782	1796.31	0.0317637
ACOX3	-8.93594	-10.3847	-7.62338	-4.07876	-6.6251	-2.56202	-8.98135	-4.42196	0.0424118	0.0331737
RPL10	-0.671291	-0.188946	2.02561	-6.4854	-3.28108	-10.4884	0.388457	-6.75161	141.05	0.0334797
HSD17B4	-3.05167	-4.95135	-3.04552	-6.19464	-5.40045	-5.85009	-3.68285	-5.81506	4.38389	0.0341681
TNKS1BP1	-0.756641	-1.40183	-0.0307961	-5.90761	-2.65436	-3.54997	-0.729756	-4.03731	9.90087	0.0343072
RAN	4.75084	-2.63097	0.423608	-6.5132	-5.20089	-6.39403	0.847826	-6.03604	118.1	0.0343575
LIMA1	-3.44298	-2.27119	-1.98074	-4.64687	-3.92071	-5.85058	-2.56497	-4.80605	4.72752	0.0355794
USP9X	-0.345186	-2.8256	0.550779	-7.89923	-3.54955	-6.27526	-0.873335	-5.90801	32.7785	0.0360647
SLC9A1	-7.36416	-3.83418	-1.27113	-8.40815	-11.6299	-11.9123	-4.15649	-10.6501	90.1116	0.0361606
GAPDH	3.06305	-0.277035	-0.00204608	-6.67482	-1.95743	-4.60862	0.92799	-4.41362	40.5495	0.0369712
GSN	1.06107	-0.194716	0.0417127	-5.60118	-3.75191	-1.41868	0.302688	-3.59059	14.8591	0.0374481
SH3GLB1	-6.7415	-3.30596	-4.07778	-7.37486	-12.0568	-12.4018	-4.70841	-10.6112	59.8283	0.0375116
G6PD	-1.96806	-1.17383	-1.50894	-7.70697	-4.13045	-4.03734	-1.55028	-5.29159	13.3735	0.0383128
DHX30	6.303	1.56687	2.78293	-4.72918	-0.917804	-0.927658	3.55093	-2.19155	53.5376	0.0393396
PSMA1	-0.646853	-2.49678	-2.1325	-4.4693	-3.97514	-3.07885	-1.75871	-3.8411	4.23507	0.0404211
CEP70	-3.36394	-3.26206	-1.25385	-8.57601	-4.65813	-9.75318	-2.62662	-7.66244	32.8046	0.040492
FSCN1	0.955191	-1.46477	3.21584	-3.61948	-3.74051	-8.487	0.902088	-5.28233	72.7269	0.0419712
ARPC2	-3.72734	-1.08798	0.685667	-8.76672	-4.3219	-10.0398	-1.37655	-7.70947	80.6119	0.0424925
AGL	-4.35691	-4.47776	0.691552	-8.52534	-7.11505	-7.93493	-2.71437	-7.85844	35.3605	0.0425334
PIGT	-5.14457	-4.10307	-2.44832	-6.78715	-6.10193	-6.03211	-3.89865	-6.30706	5.30888	0.0426869
RPL19	-1.24957	-3.54139	-1.2961	-7.86367	-4.12728	-5.66833	-2.02902	-5.88643	14.4942	0.0433211
ADAM9	1.65694	-3.35842	0.509994	-7.5685	-4.6953	-12.1845	-0.397163	-8.14942	215.607	0.0433495
SERPINH1	-6.74638	-3.92845	-3.79635	-7.76585	-7.22811	-8.2399	-4.82373	-7.74462	7.57314	0.043901
S100A6	5.36337	0.635474	0.569571	-5.97163	-1.63512	-3.4485	2.18947	-3.68508	58.6701	0.0440614
COL1A1	-4.61967	-3.36663	-2.75347	-6.2938	-5.76504	-4.79182	-3.57992	-5.61688	4.1038	0.0443413
CAVIN3	-3.02043	-4.34013	-2.61326	-4.42338	-5.64682	-5.56697	-3.32461	-5.21239	3.70066	0.0447325
ME1	0.207679	-1.85417	-0.802933	-10.4127	-3.30098	-7.19947	-0.816474	-6.97104	71.2378	0.0452312
USP5	0.478502	-0.0239189	1.30868	-2.54522	-4.14241	-9.22157	0.587753	-5.30307	59.3353	0.0453011
PLOD2	-3.98529	-3.92152	-1.45729	-7.34878	-7.23618	-4.83372	-3.12137	-6.47289	10.2073	0.0455505
GPI	0.228482	0.968785	0.44237	-5.66358	-2.99394	-1.14134	0.546546	-3.26629	14.0532	0.0456997
VPS35	-3.1821	-1.6358	-0.144023	-5.21112	-6.03382	-11.091	-1.65397	-7.44532	55.3822	0.0467066
HDLBP	-2.02655	-1.2756	0.817098	-9.40541	-3.90296	-13.131	-0.828351	-8.81312	253.312	0.0468949
KCTD12	-1.95237	-1.54675	2.86355	-3.73887	-5.39064	-7.7361	-0.211859	-5.62187	42.5182	0.0486232
GDI2	-1.71563	-1.12574	-1.68182	-7.04022	-3.54929	-3.66157	-1.50773	-4.75036	9.46518	0.0491927
COPB2	-3.33927	-3.59169	-1.84005	-7.24332	-4.14853	-6.28034	-2.92367	-5.89073	7.81941	0.0495611
HSP90B1	-6.2892	-4.3837	-4.57719	-6.85301	-6.93215	-6.59085	-5.08336	-6.792	3.26853	0.0497267
RPL10A	-3.14327	-1.03909	-1.55982	-8.09868	-3.4857	-6.72263	-1.91406	-6.10234	18.2304	0.0498205
COL3A1	-4.72899	-2.3907	-2.49154	-8.20819	-4.75779	-7.21808	-3.20374	-6.72802	11.5057	0.0510298
ENO1	-0.729877	-0.504297	-0.396438	-7.68046	-1.93515	-7.08119	-0.543537	-5.5656	32.4931	0.0513656
YWHAG	-0.36925	-1.64352	-0.0415521	-6.29573	-3.4839	-11.1417	-0.684775	-6.97378	78.1951	0.0515213
RPN2	-3.44469	-5.6755	-3.8921	-6.86668	-6.04896	-8.74543	-4.33743	-7.22036	7.37645	0.0515372
DHRS7B	-1.50484	-4.52671	-1.45008	-4.49041	-6.48917	-6.6301	-2.49388	-5.86989	10.382	0.0515501
GPD1	0.339176	-0.745678	1.01924	-8.14888	-3.22035	-2.77905	0.204246	-4.71609	30.281	0.0519432
CORO1C	-3.46239	-3.57206	-0.322664	-7.78846	-6.77715	-14.4746	-2.45237	-9.68007	149.883	0.0519979
EEF1A1	-2.01622	-1.44021	-1.24612	-4.69099	-2.44334	-5.70972	-1.56752	-4.28135	6.56061	0.0521695
PDIA6	-4.14253	-3.29546	-3.08999	-7.61246	-4.39503	-7.19212	-3.50932	-6.39987	7.41553	0.0525909
ACLY	-1.88553	-2.4369	0.156021	-5.33121	-3.4325	-3.56383	-1.3888	-4.10918	6.59046	0.0527229
GARS1	-1.7174	-3.42684	-1.71121	-9.05352	-3.90278	-10.0128	-2.28515	-7.65637	41.3904	0.053472
SFN	0.859827	-1.48015	-1.23669	-6.53957	-2.13577	-5.56704	-0.619005	-4.74746	17.49	0.0540202
MSN	-3.53214	-1.73756	-0.524406	-4.2075	-4.00813	-5.33743	-1.93137	-4.51769	6.00563	0.055498
OXA1L	-10.4514	-5.73319	-9.59332	-4.47949	-5.1034	-4.42959	-8.59264	-4.67083	0.0659807	0.0556247
AKR1C2	1.04847	1.00856	-0.552727	-3.4606	-3.72836	-10.8348	0.501432	-6.00792	91.0985	0.0579611
APMAP	-4.8656	-4.96154	-3.90564	-9.26253	-5.91765	-6.85797	-4.57759	-7.34605	6.81378	0.0580053
PYGL	-4.64985	-4.03735	-2.11598	-5.94061	-6.16092	-5.16349	-3.60106	-5.75501	4.45044	0.0585926
RPL14	-1.29575	-0.662624	-1.29967	-7.80909	-2.9623	-4.1081	-1.08601	-4.95983	14.66	0.0587131
WDR1	-2.58539	-1.24174	-1.75105	-4.39838	-3.20597	-6.77426	-1.85939	-4.79287	7.63948	0.0587824
ERO1A	-2.98786	-2.3989	-0.0677919	-7.67455	-4.04815	-4.7999	-1.81819	-5.50753	12.9004	0.0601484
PTBP1	-1.70375	-1.12717	0.794612	-7.49243	-2.61932	-4.44973	-0.678769	-4.85383	18.0641	0.0604183
ITGA7	-4.20369	-3.08485	-1.70771	-5.47431	-4.88989	-4.5968	-2.99875	-4.987	3.96755	0.0604349
NSF	-3.87831	-4.81218	-1.92779	-5.32756	-6.15046	-6.01312	-3.53943	-5.83038	4.89379	0.0611489
DPYSL2	1.05792	0.779735	-2.81393	-2.90341	-3.82079	-4.28937	-0.325426	-3.67119	10.1666	0.0632446
SPTBN1	-2.62519	-1.83309	-1.06916	-5.17681	-3.49485	-2.98209	-1.84248	-3.88458	4.11846	0.0632844
MTHFD1	-0.597489	-0.102251	1.13947	-2.99598	-3.88486	-10.0657	0.146575	-5.64883	55.5382	0.0640452
H1-5	0.687062	-1.2548	-0.846531	-10.4478	-2.46754	-13.2186	-0.471424	-8.71131	302.31	0.065716
IQGAP1	-1.82219	-2.08438	0.0465484	-5.20637	-3.27872	-2.82428	-1.28667	-3.76979	5.59104	0.0664691
ABHD16A	-4.99093	-1.3541	0.0960433	-7.40838	-4.82317	-6.77862	-2.083	-6.33672	19.0765	0.0667654
RAB35	-11.4499	-6.44657	-8.99875	-6.24804	-3.92551	-4.74908	-8.96508	-4.97421	0.0628966	0.0667761
CUX1	2.84522	-5.01652	0.88718	-6.54962	-5.25364	-8.6449	-0.428043	-6.81605	83.7497	0.0671776
PRKAR1A	-0.423322	-2.61757	-0.480194	-3.49491	-5.73694	-2.81068	-1.1737	-4.01418	7.16259	0.0675628
MDH1	-1.45453	0.0262808	-3.4125	-5.74018	-4.61245	-11.0878	-1.61358	-7.14681	46.3094	0.0682586
RPL36	-1.41915	-0.544395	-1.29521	-1.91387	-3.39109	-5.10691	-1.08625	-3.47062	5.22117	0.0683601
RRAS	-4.71517	-4.80068	-2.70723	-8.61801	-5.63917	-11.4967	-4.07436	-8.58462	22.7889	0.0687552
TUBA1C	-1.44351	-1.32908	-0.0699841	-3.06758	-1.85098	-4.56253	-0.947524	-3.16036	4.63587	0.0696143
FASN	-1.4422	-1.37314	0.86236	-4.2361	-1.84961	-3.46971	-0.650994	-3.18514	5.79234	0.0702665
LAMB1	-5.23683	-4.32327	-4.02968	-6.81309	-5.75815	-5.28073	-4.52992	-5.95066	2.67722	0.0706605
SEC31A	-2.04123	-2.00615	-1.41876	-9.79313	-4.47486	-4.36003	-1.82205	-6.20934	20.9269	0.0717791
GOLGA4	-5.68353	-1.75305	-5.34223	2.41088	-2.44447	3.71704	-4.2596	1.22782	0.0222906	0.0718801
ANXA5	-0.592428	-0.60773	-1.26802	-6.78386	-4.64284	-1.76663	-0.822727	-4.39778	11.9178	0.0718871
TUBB4B	0.294416	-0.688637	0.383705	-7.05846	-1.96217	-11.8827	-0.00350522	-6.96779	124.87	0.0732206
CAVIN1	-4.7146	-3.355	-1.5816	-6.3704	-4.74756	-5.98354	-3.21706	-5.7005	5.59229	0.0735867
DDX42	-10.339	-2.79299	-8.6599	-3.21832	-0.4754	-0.126072	-7.26397	-1.27326	0.015726	0.0736991
ATP2B4	-2.42484	-4.89518	-2.75904	-5.37342	-5.89875	-4.81971	-3.35969	-5.36396	4.01186	0.0741313
RPS27	-1.23262	-2.37486	-1.34833	-3.54431	-2.23857	-4.4077	-1.65194	-3.39686	3.35177	0.0744842
ANXA2	-2.89518	-2.41493	-2.48895	-10.489	-4.38629	-6.06323	-2.59968	-6.97952	20.819	0.0745145
CKMT2	-1.31867	-3.27455	-1.77847	-3.57699	-3.61183	-3.44562	-2.1239	-3.54481	2.67755	0.0745386
RPS14	0.546306	-1.42809	0.65735	-9.63914	-3.2614	-3.31052	-0.0748128	-5.40369	40.1932	0.0746274
CLPX	-3.29715	-3.78109	-2.56966	-3.84173	-5.01773	-6.07988	-3.21597	-4.97978	3.39595	0.0746501
ACSS2	-4.78654	-1.01537	-1.64568	-9.42784	-4.20509	-7.6258	-2.48253	-7.08625	24.314	0.0750545
MGAT2	5.21432	-2.5101	1.49827	-4.92165	-2.96352	-10.2764	1.40083	-6.05385	175.421	0.0753954
KPNB1	-1.75088	-1.98734	-0.0722855	-6.58823	-4.23932	-13.6501	-1.27017	-8.1592	118.524	0.0757793
LASP1	-1.78007	2.38447	-3.67349	-8.90351	-3.43819	-9.00009	-1.02303	-7.11393	68.1624	0.076448
P4HA1	-6.02955	-3.92982	-2.57135	-8.3872	-6.36154	-6.38864	-4.17691	-7.04579	7.30499	0.0765809
OGDH	-2.47611	-4.7857	-2.99765	-5.68475	-6.34135	-4.48718	-3.41982	-5.50443	4.2416	0.0781071
SLC12A4	-3.63211	-4.52198	-3.17778	-6.87084	-4.31547	-7.34747	-3.77729	-6.17793	5.28037	0.0783608
GPC1	-1.39958	-4.6641	-3.46147	-7.25353	-6.21303	-4.64766	-3.17505	-6.03807	7.27539	0.0783698
RAP1GDS1	0.427025	1.95983	3.57382	-7.58245	-0.820618	-1.78528	1.98689	-3.39612	41.7299	0.0792304
HNRNPK	-2.75989	-1.38174	-0.745166	-3.30648	-3.09228	-5.73175	-1.62893	-4.0435	5.33162	0.0798695
RPS9	-2.15398	0.0350476	0.326023	-1.68013	-3.46029	-4.01825	-0.597636	-3.05289	5.48409	0.0801843
MRPS17	5.07168	-2.23808	0.336933	-3.56169	-3.43549	-7.74642	1.05684	-4.91453	62.7426	0.0805711
PDHA1	-1.26669	-5.08764	-2.34312	-7.44906	-6.52223	-14.9923	-2.89915	-9.65453	108.037	0.081257
DLAT	-2.93003	-4.79292	-3.23462	-4.8877	-5.73414	-8.08253	-3.65252	-6.23479	5.9888	0.0817394
C18orf63	-0.234097	1.42253	1.11055	4.061	2.74822	1.57394	0.766327	2.79439	0.245184	0.0825069
APOL2	-7.96777	-3.56952	-3.25835	-8.33522	-8.12299	-12.081	-4.93188	-9.51308	23.9375	0.0828647
RPL6	-4.50345	-2.34562	-1.95188	-7.2572	-3.88704	-6.69657	-2.93365	-5.94693	8.074	0.0829113
MT-ATP6	-7.9179	-6.88408	-5.42517	-13.0073	-7.92774	-15.6786	-6.74238	-12.2045	44.0833	0.0838752
EPB41L3	-3.80696	-4.13056	-2.47764	-6.55854	-4.91116	-4.46792	-3.47172	-5.31254	3.58214	0.0861622
PKN2	-7.49253	-2.05561	-6.25401	-0.294598	-1.88858	-1.91838	-5.26738	-1.36719	0.0669768	0.0872687
NBAS	-5.15062	-3.07843	-4.5899	-1.31918	-3.57826	-1.45448	-4.27298	-2.11731	0.224428	0.0876628
UBAP2L	-1.89456	-1.85523	5.19522	-7.03927	-3.41874	-5.49946	0.48181	-5.31916	55.7526	0.0877684
PSMA7	-2.64798	-0.635786	1.04424	-7.43217	-2.23876	-10.9166	-0.746508	-6.8625	69.3579	0.0892237
MBOAT7	-4.73307	-4.93784	0.644822	-7.78041	-6.52928	-13.3572	-3.00869	-9.2223	74.2135	0.0893465
THEM6	-0.0815563	-3.35312	-1.32453	-2.83019	-4.73584	-5.32521	-1.5864	-4.29708	6.54629	0.0894907
CHMP6	-4.42646	-3.6658	0.627167	-9.14561	-4.43406	-12.1302	-2.48837	-8.56996	67.7241	0.0904481
COL1A2	-3.82399	-3.00164	-3.46679	-7.59986	-5.53066	-4.10139	-3.43081	-5.74397	4.96972	0.0908494
HSPB1	5.33488	0.112991	1.32645	-1.60879	-2.44144	-10.2527	2.25811	-4.76766	130.307	0.0912033
ATP2B1	-1.85532	-2.53533	2.55199	-6.14388	-3.48276	-12.009	-0.612887	-7.21188	96.9384	0.091245
ILF3	-1.98735	-1.30761	0.548609	-3.38619	-1.90052	-4.30843	-0.915451	-3.19838	4.86666	0.0915491
RPL9P8	0.297079	0.11555	6.18036	-0.584234	-3.53447	-4.92735	2.19766	-3.01535	37.0914	0.0925049
MVP	-5.60578	-2.75294	-1.54247	-6.97183	-6.12894	-5.33482	-3.3004	-6.1452	7.18407	0.0927952
AQP7	-3.46067	-3.26933	-2.78885	-7.83831	-3.50931	-6.94034	-3.17295	-6.09599	7.58442	0.0935875
PIGK	-1.26989	-2.30796	0.806872	-3.04548	-2.52859	-3.44943	-0.92366	-3.00783	4.24032	0.0941737
IDH1	2.37934	0.0923067	-1.04722	-6.97475	-3.82324	-0.947317	0.474808	-3.9151	20.965	0.0944472
DDX1	-4.25386	1.1841	-2.02421	-7.36957	-4.02822	-5.75565	-1.69799	-5.71781	16.2214	0.0954727
ALG10	5.12835	6.3671	8.82404	-6.22753	5.50693	-9.6496	6.77316	-3.45673	1200.9	0.0959046
FDPS	0.438449	-1.59936	-1.38263	-2.06347	-3.34281	-6.29889	-0.847848	-3.90172	8.30439	0.0963979
YWHAE	0.427681	-1.49316	-0.500866	-11.24	-2.94079	-4.37201	-0.522115	-6.18428	50.6385	0.0968355
HBA2	-3.8391	-0.632305	0.991433	-6.10445	-3.04658	-9.53797	-1.15999	-6.22966	33.5834	0.0973316
TAP1	-3.28637	-4.33976	-1.21211	-9.52493	-3.80118	-8.12436	-2.94608	-7.15016	18.4312	0.0976099
PRDX1	1.46588	0.49758	-0.927096	-11.4328	-1.14981	-6.05189	0.345453	-6.2115	94.1541	0.0979821
TMEM214	0.506734	-5.8985	-2.37935	-7.7825	-5.80418	-13.8654	-2.59037	-9.1507	94.375	0.0980175
FLOT1	-4.9399	-3.54614	-2.42924	-5.24356	-5.53784	-8.78276	-3.63843	-6.52139	7.37663	0.0989691
GOLT1B	-0.680037	-3.64503	-0.170323	-10.7747	-6.43567	-3.12039	-1.49846	-6.77692	38.8128	0.0991099
FBL	1.59388	-3.40355	0.0155155	-3.28544	-4.96006	-10.5841	-0.598054	-6.27652	51.2139	0.0992016
NQO1	0.583298	0.132716	-2.13528	-8.80073	-2.60586	-3.50446	-0.473089	-4.97035	22.5845	0.0998016
RPL5	-5.66455	-3.70566	-0.442623	-6.84413	-6.18095	-6.5727	-3.27094	-6.53259	9.59078	0.100813
ERAP1	-4.0176	-4.17916	-1.19256	-6.7388	-4.83045	-5.08013	-3.12977	-5.54979	5.35178	0.100965
CLPTM1	-4.78797	-4.35422	-1.82675	-8.02135	-5.25612	-5.71139	-3.65632	-6.32962	6.37888	0.100974
RPL15	-4.24761	-1.65496	-0.69722	-7.09325	-3.38051	-5.78026	-2.19993	-5.418	9.30543	0.101447
MTX1	-2.20941	-4.9021	6.33152	-4.0733	-12.1873	-11.8022	-0.259997	-9.35424	546.564	0.101663
UBA1	-0.59767	0.207455	-2.99055	-7.02444	-2.39302	-11.1858	-1.12692	-6.86776	53.4765	0.101973
PRPF8	0.932479	-0.31837	0.28613	-4.32074	-0.598706	-1.57313	0.30008	-2.16419	5.51849	0.103227
EHBP1L1	-4.98621	-2.79727	-1.89547	-7.12569	-4.53531	-10.7114	-3.22632	-7.45747	18.7803	0.103312
HNRNPR	-0.845168	-0.217965	0.45911	-12.9219	-2.13378	-5.68566	-0.201341	-6.91377	104.868	0.10366
CAND1	-2.90958	-2.75371	-0.330191	-7.52845	-2.7329	-6.07153	-1.99783	-5.4443	10.9016	0.104502
GFM1	-5.05396	-3.18115	-3.63214	-7.5846	-4.33572	-7.59289	-3.95575	-6.5044	5.85088	0.10543
APOE	-3.73317	-4.72914	-3.33865	-7.93835	-4.95628	-5.32255	-3.93365	-6.07239	4.40377	0.105494
MLEC	-6.02978	-5.66287	-0.601295	-7.07779	-7.88889	-8.55116	-4.09798	-7.83928	13.3735	0.106567
SUPT16H	-6.62419	-4.17374	-8.17807	-0.398363	-2.84694	-4.88733	-6.32533	-2.71088	0.0816471	0.106962
ITGA6	-8.00206	-5.56285	-10.282	-2.72269	-6.19967	-4.42738	-7.94897	-4.44991	0.0884465	0.10753
NPC1	-2.96881	-5.14411	-1.54332	-4.88731	-5.51555	-5.95651	-3.21874	-5.45312	4.7056	0.110159
ATP5F1B	-6.61313	-3.79614	-3.19154	-8.94796	-5.63144	-7.77143	-4.5336	-7.45028	7.55103	0.11156
PIEZO1	-4.09929	-5.33154	-6.4835	-1.07636	-4.92363	-0.958627	-5.30478	-2.31954	0.126285	0.11268
ATP9A	-4.8335	-3.38441	-0.990752	-7.0053	-4.12943	-7.01954	-3.06955	-6.05142	7.90008	0.113485
AHCY	10.4968	0.411248	-1.91771	-11.7102	-0.156395	-12.3813	2.9968	-8.08261	2163.88	0.114256
CNIH4	-0.753856	-3.59479	-1.87479	-4.6883	-5.61756	-13.472	-2.07448	-7.92594	57.7386	0.11432
PRPF40A	-4.66691	-0.681226	-0.409076	-7.66914	-2.94205	-9.06793	-1.91907	-6.55971	24.9443	0.114757
ALDH1L2	-4.27448	-4.48954	-1.83242	-5.65328	-5.03508	-5.16306	-3.53215	-5.28381	3.36745	0.115171
ACSF3	-1.22513	-0.874503	-1.46047	-6.78646	-2.12	-12.1872	-1.1867	-7.03122	57.4615	0.115341
ATP1A1	-0.71027	-5.30179	-0.337779	-5.53937	-5.14971	-5.28998	-2.11661	-5.32636	9.25186	0.115358
SYPL1	-3.27395	-5.07638	-2.84379	-9.06944	-4.47631	-13.016	-3.73138	-8.85391	34.8367	0.116043
RPS26	-2.47233	-2.98696	1.32225	-5.33365	-5.87536	-2.8194	-1.37902	-4.67614	9.82952	0.116841
PDK1	-3.78663	-4.64028	-4.54375	-7.33295	-5.25541	-11.5757	-4.32355	-8.05469	13.2796	0.118077
COL5A3	1.75394	-3.45389	-1.47525	-3.1022	-4.35849	-6.68403	-1.0584	-4.71491	12.6101	0.118567
OSBP	-9.03149	-4.80473	-7.56995	-4.43311	-5.44153	-3.37747	-7.13539	-4.41737	0.151983	0.119279
IPO7	0.466962	-1.62024	-2.30977	-5.12654	-2.36108	-9.85198	-1.15435	-5.77986	24.6842	0.119348
MRPL3	-1.05807	-3.89349	5.67979	-3.41957	-6.11854	-10.076	0.242743	-6.53805	109.957	0.119587
SDHA	-6.00087	-4.59901	-3.15116	-8.89878	-6.15152	-6.04362	-4.58368	-7.03131	5.45517	0.120692
USO1	-4.21415	-2.92099	-0.706067	-9.02364	-4.12539	-5.29261	-2.61374	-6.14721	11.5793	0.120759
PSMD2	-3.22458	-1.49865	-2.68901	-5.03357	-4.53844	-11.6301	-2.47074	-7.06739	24.1951	0.121186
ELOVL1	-6.85857	-5.69447	-0.651973	-13.3788	-5.44878	-14.0455	-4.40167	-10.9577	94.0927	0.122331
SON	-1.32208	-0.630295	7.59158	-5.11818	-1.4019	-9.5911	1.87973	-5.37039	152.232	0.122729
MDH2	-6.90826	-4.79638	-2.58831	-9.21698	-6.77808	-6.93373	-4.76432	-7.64293	7.35442	0.122809
PLD3	-4.35739	-4.48132	-0.534605	-5.95641	-5.95818	-12.8104	-3.12444	-8.24167	34.7088	0.123155
GALNT1	-4.82828	-3.46967	9.16874	-8.54073	-6.28277	-11.8928	0.290264	-8.90543	586.379	0.124677
ARF4	-5.24628	-2.13388	-1.63485	-9.59695	-3.8964	-7.12354	-3.005	-6.87229	14.5939	0.125302
RALY	-0.860046	0.440063	2.45747	-8.62255	-0.427166	-3.78039	0.679161	-4.2767	31.0358	0.12574
PBXIP1	-3.6051	-4.57966	-3.41627	-8.65756	-5.48234	-4.72999	-3.86701	-6.28996	5.36266	0.12603
JAK1	-2.26465	-2.86297	-1.77538	-6.64111	-2.29675	-6.0037	-2.301	-4.98052	6.40642	0.126242
EMC1	-4.10228	-2.8747	-0.753673	-4.86694	-3.84758	-7.58597	-2.57688	-5.4335	7.24314	0.1265
ABCB7	-4.00945	-3.60971	1.09124	-4.49633	-6.45908	-5.57868	-2.17598	-5.51137	10.0937	0.126635
YWHAQ	-0.503468	-0.94797	3.28605	-10.6644	-2.26029	-2.74297	0.611539	-5.22257	57.048	0.127189
MRPL16	4.76217	-3.68659	5.93768	-2.68187	-2.76339	-10.5935	2.33775	-5.34625	205.644	0.127759
UBAC2	-6.25785	-10.4578	-7.5202	4.90911	-3.97746	-5.36204	-8.07861	-1.4768	0.0102957	0.128219
EMD	-5.78803	-5.13396	1.899	-10.1029	-6.39056	-7.88929	-3.00766	-8.1276	34.774	0.129368
MT-CO2	-4.42745	-3.5197	-4.7517	-10.2158	-4.29647	-8.3968	-4.23295	-7.63637	10.5812	0.129872
CAPRIN1	-0.167063	-1.12501	-2.08446	-5.5057	-2.60677	-12.7868	-1.12551	-6.96642	57.3178	0.130622
DPY19L1	-9.38645	-3.01176	-7.99704	-3.85009	-1.61302	-3.28496	-6.79842	-2.91602	0.0678082	0.130966
EPHX1	-7.54191	-5.95671	-3.98535	-8.52597	-7.63681	-7.46025	-5.82799	-7.87434	4.13061	0.131099
STXBP1	-3.6918	-4.61738	-10.0903	-0.632793	-1.83017	-3.58776	-6.13317	-2.01691	0.057661	0.13112
BAG3	-2.9282	-0.261911	7.94697	-4.11641	-3.3373	-8.52468	1.58562	-5.32613	120.405	0.131145
TMEM104	-6.60039	-5.72627	-8.85797	-3.96555	-6.32623	-1.80395	-7.06154	-4.03191	0.122459	0.132101
PCK2	-8.49398	-2.31834	-8.31489	0.461357	-2.15057	-3.90498	-6.37574	-1.86473	0.0438584	0.132526
STT3A	-5.15252	-6.00514	-2.82418	-6.17774	-6.29505	-7.12182	-4.66062	-6.53154	3.65766	0.133514
EIF3CL	-8.33268	-2.92918	-9.40937	-1.92881	-4.80561	-0.868384	-6.89041	-2.53427	0.0488282	0.134196
RPL21	-5.59981	-1.63233	-0.913011	-7.71625	-3.99515	-12.4658	-2.71505	-8.05906	40.6169	0.134214
UGP2	-0.63477	0.906269	-0.490156	-6.21347	0.00731661	-5.11518	-0.0728858	-3.77378	13.0041	0.134806
VKORC1L1	-15.7512	-5.84931	-12.3254	-5.83798	-5.51793	-6.30602	-11.3087	-5.88731	0.0233352	0.136159
SLC25A20	-3.89735	-2.48305	-0.774312	-4.43762	-3.41457	-4.89197	-2.3849	-4.24805	3.63801	0.136791
RCN3	-2.0391	-2.31171	-3.77101	-10.5151	-4.38688	-4.69654	-2.70727	-6.53286	14.178	0.137491
P2RY12	-3.15583	-3.66205	0.693669	-4.85049	-4.36097	-11.1545	-2.0414	-6.78867	26.8577	0.140048
HSPA8	-3.58441	-2.1668	-2.65431	-6.66315	-4.37761	-3.28713	-2.80184	-4.77597	3.9289	0.141055
RBMXL1	-2.85875	0.0410553	1.89168	-7.98629	-0.730294	-12.4611	-0.308673	-7.05924	107.677	0.141076
CLCN7	-5.50526	-3.97693	-0.729817	-12.6474	-4.97044	-7.2751	-3.404	-8.29764	29.7257	0.141316
PGM1	-1.6645	-2.59006	2.75918	-7.90088	-2.63026	-3.60615	-0.498461	-4.71243	18.558	0.142438
STX7	-4.60869	-5.22775	-1.90714	-10.1158	-7.61343	-4.4988	-3.91453	-7.40935	11.2732	0.142537
HNRNPA3	-4.55381	-1.66772	-0.0111528	-7.05792	-3.08892	-12.1697	-2.07756	-7.43885	41.1062	0.14274
ITPR1	-3.01175	-1.61475	-0.320359	-2.79264	-3.25697	-6.41468	-1.64895	-4.15476	5.67969	0.143121
SEPTIN9	-3.63125	-1.89193	-1.60176	-2.87908	-4.83396	-4.05203	-2.37498	-3.92169	2.9215	0.143305
LMAN1	-7.94954	-6.03459	-3.29713	-9.59238	-6.85519	-13.0206	-5.76042	-9.82271	16.7059	0.143528
TUFM	-4.83992	-3.26842	-1.85895	-8.41377	-3.65486	-6.78542	-3.32243	-6.28468	7.79341	0.145269
ELMOD2	-3.72229	-3.01418	-2.97452	-4.71941	-6.01392	-13.0464	-3.237	-7.92658	25.8051	0.145428
CALU	-7.40069	-4.30311	-2.32823	-11.7664	-4.97249	-13.7638	-4.67734	-10.1676	44.949	0.145506
GOLGB1	-2.85981	-4.00658	-1.55716	-6.30539	-3.58288	-4.35474	-2.80785	-4.74767	3.83658	0.145648
ABHD12	-5.91064	-3.37324	-1.36275	-6.04074	-5.33928	-10.4294	-3.54888	-7.26981	13.186	0.146054
PDLIM5	4.10298	-0.735709	2.09881	-3.88227	1.00003	-9.03208	1.82203	-3.97144	55.4634	0.146236
CAP1	-1.69984	-0.715291	-3.56242	-6.17538	-3.82175	-2.90394	-1.99252	-4.30036	4.95141	0.146442
EEF1G	-2.2765	-0.808734	-3.14339	-5.60359	-2.72934	-10.2393	-2.07621	-6.19074	17.3219	0.146978
SLC2A5	-4.74599	-5.6491	-3.45182	-5.59994	-6.71805	-10.9836	-4.61563	-7.76719	8.88616	0.147811
CTSZ	-3.76351	-3.37165	-0.383202	-10.6937	-12.507	-2.24114	-2.50612	-8.48061	62.878	0.148034
RPS6	-5.20184	-0.375809	-0.357	-6.92261	-3.60964	-14.0195	-1.97822	-8.18391	73.8075	0.148039
CTSB	-3.72871	-4.29696	-4.43293	-10.5571	-4.75583	-6.45534	-4.15287	-7.25607	8.59328	0.14825
COL14A1	-5.45651	-3.30634	1.2484	-7.87974	-4.94085	-6.20535	-2.50482	-6.34198	14.2923	0.149158
MRPS34	3.95512	-2.61978	0.947753	-2.76077	-5.50618	-1.45024	0.761031	-3.23907	16.0011	0.14935
GSTP1	-0.284835	0.612848	0.37263	-1.9016	-3.01179	0.2705	0.233548	-1.54763	3.43706	0.14965
DYNC1H1	-2.36534	-2.53009	-0.201714	-3.75568	-2.21363	-5.00664	-1.69905	-3.65865	3.88955	0.150096
SF3B2	-0.0874447	-3.76123	-1.24218	-5.15546	-2.94687	-10.9329	-1.69695	-6.34506	25.0738	0.150276
ACAT1	-6.5238	-4.50322	-4.31486	-6.7658	-5.81187	-6.99415	-5.11396	-6.52394	2.65734	0.150553
RPL18A	-4.63221	-0.733068	-0.683482	-13.0486	-4.44008	-4.94512	-2.01625	-7.47793	44.0686	0.150928
TPI1	2.26411	0.449065	1.71847	-5.05311	-0.957901	0.800171	1.47721	-1.73695	9.28024	0.151362
SRSF6	1.49914	-0.524698	-0.233061	-1.54693	-0.656844	-5.27558	0.247126	-2.49312	6.68184	0.151682
CTSD	-3.91216	-2.20785	-2.36058	-8.23502	-4.07644	-4.06865	-2.82686	-5.46004	6.20389	0.152032
GTF2I	-2.032	-1.64827	-0.607727	-10.5778	-1.12363	-7.43953	-1.42933	-6.38032	30.9311	0.15315
CDK5RAP3	-7.10327	-4.41548	-1.78329	-10.4292	-5.95146	-7.55897	-4.43401	-7.97988	11.6792	0.153788
VKORC1	-7.05226	-5.38243	-2.15142	-13.0071	-4.77008	-13.8301	-4.86203	-10.5357	51.0453	0.153885
AKAP2	-5.8844	-3.64405	-1.87047	-5.89755	-6.86597	-5.23621	-3.79964	-5.99991	4.59565	0.1542
ENSG00000281759	2.53922	7.46541	1.6566	0.422066	1.24727	0.447518	3.88707	0.70562	9.07222	0.156662
AP3D1	-3.00708	-0.765595	0.687245	-3.13702	-2.54775	-3.09916	-1.02848	-2.92798	3.73083	0.156724
UBA52	-4.10595	-3.02082	-1.74508	-8.84036	-3.83117	-4.90489	-2.95728	-5.8588	7.47214	0.157026
HSP90AA1	-1.68528	-1.3421	-0.495928	-8.50685	-3.41337	-2.03345	-1.17444	-4.65122	11.1331	0.157135
DNM2	-2.43013	-1.89604	2.09475	-2.36668	-3.27362	-5.10253	-0.743808	-3.58094	7.146	0.158443
RPL24	-0.624476	-0.429428	-0.728097	-2.0017	-3.91855	-12.327	-0.594	-6.08243	44.8933	0.158649
MPC2	-0.710887	-4.56377	-1.93034	-3.17963	-5.58405	-9.0676	-2.40167	-5.94376	11.6487	0.15952
TSPAN3	4.24036	-6.42613	-3.78517	-9.90358	-7.09884	-6.42269	-1.99031	-7.80837	56.417	0.16027
NUP155	-3.93452	-5.37776	8.63551	-10.2056	-4.95665	-10.1503	-0.225591	-8.43751	296.507	0.16082
SLC25A51	-4.1012	-4.54855	-2.80114	-6.54109	-5.05222	-13.513	-3.81697	-8.36876	23.4545	0.162201
HNRNPH1	-4.23151	-1.91556	1.28363	-6.54419	-2.65515	-5.95455	-1.62115	-5.0513	10.779	0.162319
DDX3X	-3.54214	-1.38055	-1.07061	-4.39904	-2.58884	-3.80583	-1.99777	-3.5979	3.03172	0.16476
STAT5A	2.40726	-2.78981	-0.954577	-7.91541	-2.18239	-3.13314	-0.445708	-4.41032	15.6123	0.165061
AP2A2	-1.88526	-3.24432	-0.704544	-2.19357	-6.51685	-11.9462	-1.94471	-6.88554	30.7141	0.165353
PLIN2	-5.87256	-5.03564	-3.34563	-10.4237	-6.58996	-5.60936	-4.75128	-7.54102	6.91504	0.165387
PRDX3	-11.0156	-3.73518	-11.4984	-3.76233	-5.00928	-4.66115	-8.74972	-4.47759	0.0517558	0.167672
TMPPE	-5.39162	-3.47287	6.04822	-4.39704	-9.10132	-8.70192	-0.938756	-7.40009	88.1163	0.168111
TPP2	-4.35645	-1.1171	1.33934	-8.59969	-4.98009	-2.58416	-1.37807	-5.38798	16.1102	0.170594
GOLGA2	-4.14147	-1.81851	-1.66802	-5.9326	-3.56044	-13.2718	-2.54266	-7.58828	33.028	0.171283
ITGB5	-8.64011	-3.57141	5.90844	-9.68687	-11.441	-7.29739	-2.10102	-9.47508	165.887	0.171295
MYO1D	-2.46563	-0.796802	1.51372	-3.3144	-1.30139	-5.66588	-0.582904	-3.42722	7.18166	0.171435
ATP13A1	-4.22735	-3.57835	-1.86251	-4.47819	-4.87006	-4.03878	-3.22274	-4.46235	2.36135	0.171548
SUCLA2	-6.04072	-2.67722	-3.29543	-8.06842	-4.7912	-6.15814	-4.00446	-6.33925	5.0448	0.171692
HGS	-5.07165	-4.57089	-1.24992	-8.35715	-5.24177	-5.20564	-3.63082	-6.26819	6.22194	0.172579
VCL	-2.37138	-1.11803	-3.97177	-7.27182	-2.33274	-6.54965	-2.48706	-5.38473	7.45224	0.172641
ALDH3A2	-6.51414	-4.60117	-2.66806	-7.42551	-5.2212	-8.19656	-4.59446	-6.94776	5.10992	0.173733
CSE1L	-6.59192	-1.29121	4.96647	-10.171	-2.95011	-10.163	-0.972224	-7.76136	110.595	0.174441
NAV1	-1.28549	-4.8873	-1.26814	-7.34134	-6.67596	-2.71534	-2.48031	-5.57755	8.5578	0.174758
CASP14	8.19513	1.12247	0.248806	-4.37859	2.38973	-10.0721	3.1888	-4.02032	147.966	0.176171
CLUH	9.63781	-0.719766	0.276998	-11.8342	-2.50091	-0.267485	3.06501	-4.86753	244.306	0.176615
AGPS	-5.37242	-3.45418	-1.78257	-4.88164	-5.10163	-5.97387	-3.53639	-5.31904	3.44059	0.177111
RAB21	-1.47497	-0.942591	-3.11293	-6.86111	-1.73974	-12.4798	-1.8435	-7.02688	36.3373	0.177307
STXBP3	-4.32166	-11.2397	-8.48868	-3.41774	-6.30953	-3.37605	-8.01667	-4.36777	0.0797208	0.177594
ACSL1	-5.94237	-5.16321	-2.65105	-6.33677	-5.63014	-7.00374	-4.58554	-6.32355	3.33574	0.179415
GPC4	-2.75897	-6.97275	-4.40224	-6.20193	-6.76281	-12.0719	-4.71132	-8.34556	12.417	0.179471
SEC61A1	-7.68447	-4.84375	-4.54277	-9.05558	-6.15189	-8.32533	-5.69033	-7.84427	4.45041	0.179997
EPS15	-4.09032	-6.60396	-2.31159	-7.76397	-7.55378	-5.06223	-4.33529	-6.79333	5.49469	0.180622
SLC25A17	-6.20748	-4.30097	2.07653	-7.23271	-4.96724	-12.0255	-2.81064	-8.07514	38.4391	0.181238
CCT4	-2.01933	-1.06182	-4.17195	-5.5207	-3.18075	-4.0923	-2.4177	-4.26458	3.59723	0.181833
EIF5B	-2.68927	-1.568	-2.13832	-2.72057	-2.94947	-5.86308	-2.13187	-3.84437	3.2773	0.182157
P4HB	-6.44656	-3.83382	-3.51384	-8.58662	-6.19311	-5.42924	-4.59808	-6.73632	4.40226	0.183021
SNX9	-6.60341	-2.20773	1.74983	-8.00371	-4.35902	-7.55361	-2.35377	-6.63878	19.4947	0.18397
TUBB6	-1.36688	-0.919702	-0.515287	-4.10029	-2.07479	-1.06972	-0.933956	-2.41493	2.79138	0.184445
SPARC	-7.72548	-4.72954	-3.15194	-8.59217	-5.78764	-12.2395	-5.20232	-8.87311	12.7356	0.185644
EPRS1	-2.98497	-1.9188	0.121322	-8.29665	-3.2669	-2.71961	-1.59415	-4.76105	8.98115	0.187631
CSTB	2.53575	-0.984181	7.72039	-0.817226	0.602022	-8.22521	3.09065	-2.81347	59.885	0.18821
RPL13A	-4.96918	-1.14305	-1.53006	-12.4819	-3.77201	-5.34892	-2.54743	-7.20095	25.168	0.188922
KARS1	-2.70205	-1.45375	-8.09118	3.11043	-4.13331	6.06662	-4.08232	1.68125	0.0184074	0.189542
CALR	-4.68143	-4.7111	-3.81268	-8.97974	-6.76819	-4.17592	-4.40174	-6.64128	4.72248	0.189677
HIST2H2AC	5.78912	-1.39714	8.01885	1.08665	0.023621	-9.37027	4.13694	-2.75333	118.626	0.19012
S100A8	-2.52548	-1.94871	1.11064	-8.48701	-0.19711	-10.7024	-1.12119	-6.46216	40.5315	0.190302
PDIA3	-6.38796	-3.95966	-4.65649	-10.7751	-6.05892	-6.21678	-5.00137	-7.68359	6.41843	0.191126
EPDR1	3.83409	-0.0607633	-1.56508	-0.238758	-2.97107	-3.56132	0.736082	-2.25705	7.962	0.191544
EIF3L	-4.8972	-2.28586	0.170735	-12.394	-2.57345	-7.0695	-2.33744	-7.34564	32.1823	0.191872
SCD	-6.58908	-4.18379	-2.10134	-9.1554	-4.95076	-7.11808	-4.2914	-7.07475	6.88448	0.192178
TM7SF2	-6.87287	-4.35382	-2.31854	-11.7007	-5.67445	-6.7715	-4.51508	-8.04889	11.582	0.195086
CAV1	-4.03585	-4.06249	-2.29369	-5.70505	-3.58043	-5.1283	-3.46401	-4.80459	2.53254	0.195306
TTN	-3.10155	-0.263648	-0.996536	-7.36254	-0.604963	-9.86063	-1.45391	-5.94271	22.4524	0.195637
ACBD3	-10.7778	-4.52235	-9.89983	-6.31059	-4.2187	-5.14508	-8.39998	-5.22479	0.110707	0.195779
PDCD6IP	-3.06912	-2.46378	1.34179	-2.90884	-3.35208	-4.97553	-1.39704	-3.74548	5.09275	0.196453
HEXB	-7.14703	-4.59206	-3.60076	-3.27338	-3.85217	-3.2178	-5.11328	-3.44778	0.315235	0.19646
SH3KBP1	-5.21131	-1.89265	0.326395	-6.58735	-2.85748	-6.94167	-2.25919	-5.46217	9.20856	0.197144
THRAP3	-3.8427	-0.0426116	0.0955001	-6.62051	-0.927685	-10.9368	-1.26327	-6.16168	29.8242	0.197488
PRDX4	-5.63303	-2.20025	-1.40793	-6.79315	-4.12963	-5.29635	-3.0804	-5.40638	5.01404	0.19795
DARS1	-1.31742	0.935202	0.928165	-3.72152	0.651353	-5.15221	0.181983	-2.74079	7.58304	0.198765
RAB7A	-7.72488	-4.81213	-3.07545	-9.08662	-5.78829	-16.1049	-5.20415	-10.3266	34.8348	0.198885
EIF3D	-4.42324	-1.5218	0.649191	-3.21951	-5.91265	-3.89921	-1.76528	-4.34379	5.97323	0.199001
CS	-7.87538	-3.80343	-5.00084	-9.06405	-7.0763	-6.94402	-5.55988	-7.69479	4.39208	0.199171
TMEM245	-3.90606	-5.15214	0.677676	-5.26744	-13.068	-4.83203	-2.79351	-7.72251	30.4633	0.199405
RALB	-6.9476	-3.34789	-7.70663	-3.34364	-5.14284	-2.14785	-6.00071	-3.54478	0.18226	0.199939
DHX9	-0.302691	1.85792	2.0624	-4.63243	1.07079	-1.18703	1.20587	-1.58289	6.91037	0.20075
RPL3	-5.97893	-2.08561	-1.49844	-7.68468	-3.97063	-6.00909	-3.18766	-5.88814	6.50016	0.201597
COL12A1	-5.40812	-2.49519	1.23599	-7.31053	-4.5863	-4.50595	-2.22244	-5.46759	9.48174	0.202697
NDUFC2	-2.47081	-1.46748	-2.24529	-5.50493	-1.78571	-10.5038	-2.06119	-5.93148	14.6242	0.202813
RACK1	-3.73739	-0.271918	-0.476865	-3.49546	-2.67271	-3.59339	-1.49539	-3.25385	3.38337	0.204095
GYS1	-4.50883	-3.8883	-2.20218	-3.66852	-5.34885	-7.40585	-3.5331	-5.4744	3.84052	0.204445
PSMA3	2.09315	1.42071	-3.56023	-4.4514	-0.782639	-12.6151	-0.0154546	-5.94971	61.1487	0.205116
PALM2	4.51286	-2.99882	-2.78877	-2.22359	-4.41144	-10.8747	-0.424913	-5.83657	42.5669	0.205549
GPAT3	-5.3884	-3.52727	-2.26493	-6.57427	-4.50723	-14.5252	-3.72687	-8.53558	28.0263	0.205674
TF	-4.0894	-2.47032	-1.75386	-8.24276	-3.11461	-4.53021	-2.77119	-5.29586	5.75441	0.206851
MRPS9	-8.96594	-3.39111	-5.69782	-3.23179	-3.8975	8.10083	-6.01829	0.323847	0.0123261	0.206927
RPLP0	-3.06724	-1.93493	-1.25197	-4.87976	-3.27572	-2.27287	-2.08471	-3.47611	2.62333	0.207171
TRHDE	-1.43161	0.501356	1.44833	-3.4397	0.529055	-6.42922	0.172693	-3.11329	9.7539	0.207256
TMEM43	-7.04588	-6.08477	-2.41299	-7.77509	-6.12842	-13.382	-5.18121	-9.09516	15.0735	0.20812
HIBCH	-9.77851	-6.64568	-11.8717	-5.94436	-6.45978	-8.32771	-9.43195	-6.91062	0.174182	0.208308
ACOT1	-6.21474	-3.88877	-4.78426	-9.95127	-6.00471	-5.74828	-4.96259	-7.23475	4.83047	0.20917
TOM1L2	-4.41973	1.16633	6.4603	-7.70644	-8.73984	0.49203	1.06897	-5.31808	83.6939	0.210677
SND1	-5.57058	-2.77351	0.118562	-7.06685	-5.17608	-4.1882	-2.74184	-5.47704	6.6585	0.21271
STAT3	-3.92849	-2.62122	-1.56969	-9.44789	-2.97692	-4.77297	-2.70647	-5.7326	8.14621	0.213172
HMOX2	-6.12945	-2.78158	-0.631786	-4.35715	-5.65209	-11.041	-3.18094	-7.01673	14.2787	0.213797
ATP2A2	-5.93572	-4.40461	-3.28254	-9.08819	-4.58237	-6.63825	-4.54096	-6.7696	4.68694	0.214604
RAB2A	-10.2901	-4.17872	-4.78974	-3.77676	-3.55117	-3.40017	-6.41951	-3.57603	0.139325	0.217836
SLC27A1	-4.3164	-4.3123	-0.543177	-5.61446	-3.96194	-5.60595	-3.05729	-5.06079	4.0097	0.217967
LAMC1	-5.12934	-2.84917	-3.0703	-8.63065	-5.13914	-4.08098	-3.68294	-5.95026	4.81428	0.218447
PCCB	-6.19041	-3.24938	-2.87167	-6.3384	-4.57433	-11.2204	-4.10382	-7.3777	9.67246	0.218926
ALG2	-1.80939	-4.2391	7.01038	-2.04772	-4.76506	-11.7753	0.320629	-6.19604	91.5616	0.21953
LMAN2	-7.39189	-3.47838	-2.14961	-8.03469	-4.72919	-14.4744	-4.33996	-9.07944	26.7131	0.22029
PLS3	-2.16739	0.27466	-1.47489	-2.19312	-2.78319	-10.6417	-1.12254	-5.20601	16.953	0.220969
IDH2	-6.12798	-4.65811	-2.28176	-6.2181	-5.4539	-6.42204	-4.35595	-6.03135	3.19408	0.221706
NDUFS1	-2.74782	-4.42478	-1.68009	-5.30616	-5.23547	-3.04266	-2.9509	-4.5281	2.9839	0.221779
VIM	-1.6309	0.154327	0.0324163	-1.73427	-0.613333	-2.83169	-0.481386	-1.72643	2.37026	0.221791
PFN1	1.88304	1.4468	-1.30132	-2.07501	0.236816	-9.30306	0.676171	-3.71375	20.9652	0.222371
AHNAK2	-5.34872	-2.93834	-0.0891433	-4.86545	-4.33189	-6.17069	-2.79207	-5.12268	5.03018	0.22252
HSPA4	-1.13349	-0.788201	0.509397	-2.82812	-4.6546	-0.0771394	-0.470765	-2.51996	4.13874	0.222807
MFSD1	-4.31562	-2.75707	1.14471	-10.6157	-5.51868	-2.33656	-1.97599	-6.15699	18.1387	0.223758
FN1	-1.42384	-1.59958	-1.09961	-6.57801	-1.26653	-3.0228	-1.37434	-3.62245	4.75058	0.225232
CPD	-5.6223	-4.34678	-2.36944	-5.53405	-5.6755	-5.23395	-4.11284	-5.48117	2.58171	0.225271
COL6A1	-5.52357	-4.08305	-3.08213	-8.03158	-5.32722	-4.68216	-4.22958	-6.01366	3.44397	0.225728
IDH3A	-6.84559	-4.8563	-4.50135	-3.92779	-5.03011	-3.62298	-5.40108	-4.19363	0.433031	0.226438
TMED9	-3.55074	-5.41519	0.873173	-10.5055	-5.85788	-3.55948	-2.69759	-6.64094	15.3839	0.227116
FASTKD5	4.15842	-1.33616	0.796121	-10.728	3.77725	-12.3927	1.20613	-6.44782	201.403	0.227794
AP2A1	-6.19305	-3.84523	-1.58756	-6.27878	-5.34617	-5.76213	-3.87528	-5.79569	3.78532	0.229838
HSP90AB1	-5.64908	-1.47785	1.1814	-11.3061	-3.1369	-4.95357	-1.98184	-6.46551	22.3727	0.230823
RHEB	-4.5532	-4.34735	1.97276	-5.05522	-3.90478	-12.0646	-2.30926	-7.0082	25.9729	0.231062
SLC35B2	-5.35394	-4.46571	-4.62865	-6.0277	-5.68405	-4.73646	-4.8161	-5.48274	1.58737	0.23141
MMP14	-5.43636	-2.40569	-2.39012	-4.72691	-4.38764	-5.70891	-3.41072	-4.94115	2.88872	0.232111
FAT1	-6.4227	-0.756883	-0.995633	-10.0807	-1.48033	-15.4775	-2.72507	-9.01283	78.1277	0.232785
YME1L1	-7.5527	-2.14128	-7.92306	-2.48541	-3.43977	-3.68029	-5.87235	-3.20182	0.15707	0.233363
SNRNP200	-4.38831	0.203075	3.15867	-4.68232	-1.36289	-5.76962	-0.342186	-3.93827	12.0929	0.233499
MYO1C	-2.59666	-2.26645	1.84601	-6.31391	-1.45513	-3.64732	-1.0057	-3.80545	6.96321	0.234895
MRPS5	-7.8716	-2.26375	-9.7808	-6.07109	-1.02277	-1.04919	-6.63871	-2.71435	0.0658641	0.23529
SLC25A16	-6.04229	-4.30466	-7.91648	-1.89314	-4.4094	-5.62618	-6.08781	-3.97624	0.231396	0.235881
KPRP	0.985472	1.34722	0.240643	-1.5839	1.47432	-2.90432	0.857777	-1.00463	3.63615	0.236068
TGOLN2	-7.62341	-4.10219	-1.408	-11.2642	-6.10263	-6.13141	-4.37787	-7.83275	10.9654	0.237018
RPL17	-6.0774	-0.254937	-3.45745	-6.31981	-4.113	-7.48967	-3.26326	-5.97416	6.54729	0.237443
NPEPPS	-7.22497	-1.24993	3.99525	-5.56056	-3.83418	-12.4817	-1.49322	-7.29215	55.6739	0.237805
PPIA	-2.83345	0.173084	-0.526551	-9.02958	-1.72709	-2.65687	-1.0623	-4.47118	10.6212	0.239378
TRAP1	-5.91407	-3.6199	-2.64079	-5.49958	-4.55446	-7.61528	-4.05825	-5.88978	3.55913	0.239507
PREB	-10.3606	-4.90734	-1.33828	-11.7418	-5.69248	-14.4058	-5.53542	-10.6134	33.7769	0.239518
CYB5R3	-8.59181	-4.93394	-4.07008	-8.6422	-6.3142	-9.73636	-5.86528	-8.23092	5.15382	0.239722
SNX17	-9.59502	-3.05229	-2.88308	2.10599	-3.76073	-2.19974	-5.1768	-1.28483	0.0673596	0.239851
CYB5A	-14.2426	-6.67464	-11.9244	-9.31961	-6.49551	-7.10603	-10.9472	-7.64038	0.101054	0.239891
CAT	-5.50243	-2.86088	-2.07302	-6.07317	-4.37287	-4.77364	-3.47878	-5.07323	3.01979	0.240277
RRAS2	-2.5659	-2.7382	-2.79325	-7.22522	-3.30722	-3.10558	-2.69912	-4.54601	3.59724	0.240954
RPS8	-7.01689	-0.532827	-0.734358	-7.23586	-3.39415	-8.39744	-2.76136	-6.34248	11.9681	0.242079
CES2	-10.0291	-10.669	-4.60091	-5.70651	-4.64801	-6.67533	-8.43299	-5.67662	0.147996	0.242557
SLC25A3	-4.40531	-4.56304	-2.06873	-4.06733	-4.88112	-6.58229	-3.67903	-5.17691	2.82429	0.243188
PSMC4	-0.495659	-2.5806	-7.15851	3.16006	-4.4854	8.813	-3.41159	2.49589	0.0166599	0.243879
FADS1	-4.17547	-5.59789	-2.08572	-4.56676	-5.62749	-6.34366	-3.95303	-5.51264	2.94774	0.244178
ALDH2	-5.25478	-3.81909	-2.3698	-9.23772	-5.4483	-3.99731	-3.81455	-6.22778	5.32662	0.244518
IKBIP	-6.6103	-6.39146	-2.3272	-7.91476	-6.98261	-6.39475	-5.10966	-7.09737	3.96609	0.245359
SNTB2	0.168084	-3.10869	1.12545	-0.827008	-3.65321	-3.91106	-0.605051	-2.79709	4.56952	0.247053
CCDC47	-4.64005	-5.79705	-3.7272	-6.51204	-5.65127	-5.00511	-4.72143	-5.72281	2.0019	0.247988
CDC42BPA	0.31216	1.89189	1.48534	-1.94305	1.96269	-1.87307	1.2298	-0.617808	3.59903	0.250078
CRTAP	-6.51561	-4.67954	-2.7803	-7.52671	-6.06309	-5.4117	-4.65848	-6.33383	3.19397	0.250124
GOLM1	-6.02855	-1.23592	-1.17377	-8.00429	-3.81635	-4.84015	-2.81275	-5.5536	6.68462	0.250864
PEX11B	-11.5552	-5.17444	-7.42776	-6.21063	-6.12946	-3.52183	-8.05247	-5.28731	0.147097	0.251859
AMY1A	-6.05711	3.88753	-0.361637	-14.1595	0.746665	-10.4432	-0.84374	-7.95202	137.976	0.252905
SNX2	-5.07772	-2.27982	-9.39297	-2.69427	-4.18121	-0.623006	-5.5835	-2.49949	0.117929	0.253099
GPT2	-5.22509	-2.93931	-1.47192	-4.04951	-4.35212	-6.93907	-3.21211	-5.11357	3.73592	0.253235
ACAD11	-7.5617	-4.46713	-0.285543	-7.97868	-5.54687	-7.78025	-4.10479	-7.10193	7.98416	0.253276
SLC38A10	-2.99301	-5.94086	-3.35792	-4.02269	-6.26062	-7.47373	-4.09726	-5.91901	3.5351	0.254955
NDUFA11	-2.68921	-8.08762	-2.45042	-9.0585	-7.336	-5.30332	-4.40908	-7.23261	7.07889	0.256868
RPS3A	-5.26304	-0.879912	0.917401	-6.19254	-3.21145	-3.9065	-1.74185	-4.43683	6.47544	0.257857
TRA2B	-2.26951	-0.205718	9.22732	-2.14576	0.306372	-10.1386	2.25069	-3.99268	75.7604	0.258168
EPS15L1	-3.65467	-2.13952	-1.38875	-4.43914	-2.41907	-3.86732	-2.39431	-3.57518	2.26713	0.258603
CAPZA1	-8.42412	-1.06569	0.643327	-9.81628	-2.75347	-11.4997	-2.94883	-8.02313	33.6913	0.259185
MLYCD	-6.66757	-4.96168	-1.27943	-6.13934	-5.21264	-11.2469	-4.30289	-7.53296	9.38314	0.259302
TM9SF3	-5.18592	-5.42803	-3.23702	-5.21702	-5.22258	-7.03829	-4.61699	-5.82596	2.31173	0.259578
RP2	-6.61303	-4.07599	-3.29873	-8.58285	-11.612	-3.6745	-4.66258	-7.95645	9.80739	0.261239
CNP	-7.04949	-2.99034	-2.74732	-10.0821	-2.78032	-13.269	-4.26238	-8.71048	21.8279	0.261331
PTPN1	-5.77583	-2.54986	5.49641	-2.11499	-5.88648	-12.8105	-0.943096	-6.93733	63.7447	0.261373
RTN3	-10.6565	-5.17931	-2.7568	-10.0352	-6.6898	-15.2728	-6.19754	-10.6659	22.137	0.261455
RBM39	-6.22272	-0.334514	0.735558	-8.93342	-1.02736	-9.48893	-1.94056	-6.48324	23.3068	0.262398
CALD1	-8.76325	-2.08615	0.148614	-6.83587	-5.29621	-10.9096	-3.56693	-7.68055	17.3111	0.2626
MARCKS	-6.13481	-4.90213	-3.90733	-6.63098	-7.67232	-4.78678	-4.98142	-6.36336	2.60618	0.262876
NME1	-4.26061	0.886272	-2.2886	-4.06451	-2.37148	-10.2755	-1.88764	-5.57049	12.8424	0.26333
MAP4	-0.41248	0.0223537	0.597234	-6.64796	-2.11326	0.626431	0.0690358	-2.71159	6.87153	0.263877
DHTKD1	0.626903	-1.19184	7.47087	-6.71539	-5.98692	3.35791	2.30198	-3.1148	42.7181	0.264745
GNAI2	-7.48396	-3.43175	-1.37965	-14.2001	-4.43909	-6.97691	-4.09845	-8.5387	21.7093	0.265173
RPSA	-4.10616	-0.834419	-1.43217	-5.63873	-3.69867	-2.3834	-2.12425	-3.90693	3.44066	0.266151
RAB13	-3.0268	-4.38992	-0.0895966	-2.40412	-5.34947	-6.70849	-2.50211	-4.82069	4.98844	0.266155
HYOU1	-6.81426	-4.57904	-1.00398	-9.23242	-5.78167	-5.43111	-4.13243	-6.81507	6.42029	0.267031
ANO10	-3.49765	-4.98527	0.479757	-3.83408	-5.05649	-5.7592	-2.66772	-4.88326	4.64454	0.268475
LAIR1	-5.33405	-4.17309	-10.5095	-2.03806	-5.63735	-3.83895	-6.67222	-3.83812	0.140233	0.26852
CIZ1	-7.06213	1.69155	-1.25344	-5.99098	-3.67266	-7.94574	-2.20801	-5.86979	12.6563	0.268608
HMOX1	-8.60043	-5.67795	-5.53499	-5.44654	-4.50193	-5.76261	-6.60446	-5.23703	0.387582	0.269708
CDC42BPB	-5.55706	-0.192694	-0.393643	-7.55737	-0.731935	-12.9267	-2.0478	-7.07199	32.5411	0.271408
RSL1D1	0.0778184	-3.26588	-4.06022	-3.085	-4.01829	-12.2271	-2.41609	-6.44348	16.3066	0.272661
EIF2S1	-4.70167	-1.90266	0.867547	-3.80753	-3.05711	-5.67627	-1.91226	-4.18031	4.8167	0.273051
RTN4	-9.12645	-5.35521	-3.87174	-9.7277	-6.89281	-8.4473	-6.1178	-8.35594	4.71788	0.273752
ACP2	-7.16663	-4.54618	-3.1605	-5.04331	-6.97934	-13.1365	-4.95777	-8.38638	10.7675	0.274184
CAPZB	-2.28889	-2.03272	-3.04374	-2.08203	-3.69038	-4.85752	-2.45512	-3.54331	2.12607	0.274394
PLBD2	-8.08944	-1.63224	-2.57784	-9.58113	-3.40256	-11.029	-4.09984	-8.00422	14.9739	0.274461
TLN1	-3.33525	-2.92604	-3.13678	-5.43236	-3.93194	-2.87511	-3.13269	-4.0798	1.92801	0.275939
RPL22	-8.71376	-0.443524	-1.73223	-10.8703	-2.72046	-12.028	-3.62984	-8.5396	30.0599	0.276081
IGHG3	-3.12345	-2.14404	2.01892	-5.41218	-0.357556	-7.34605	-1.08286	-4.37193	9.77483	0.276518
SQOR	-4.23154	-1.11978	-0.498169	-3.14894	-2.58301	-5.94686	-1.94983	-3.89294	3.84533	0.279326
NOTCH2	-0.278231	-6.15326	5.54457	-5.51045	-5.70771	-2.78301	-0.295642	-4.66706	20.6979	0.280514
A2ML1	4.3928	7.50816	3.61815	4.93072	7.53363	10.6717	5.17304	7.71203	0.172062	0.281525
CTNNA1	-6.60424	-3.5529	-1.3761	-7.03326	-6.38336	-4.46068	-3.84441	-5.9591	4.33097	0.281836
HSPG2	-3.78483	-3.38012	0.355158	-6.19901	-2.16003	-5.10502	-2.26993	-4.48802	4.65276	0.282187
REEP5	-7.8063	-3.08368	-4.09529	-12.0533	-5.67681	-6.44747	-4.99509	-8.05921	8.36355	0.282498
TNS1	-1.21839	-2.05345	-1.93379	-5.69544	-1.88295	-2.24945	-1.73521	-3.27594	2.90943	0.282583
ACSL4	-7.57062	-4.13518	-1.98229	-8.82435	-5.48845	-6.4518	-4.5627	-6.92153	5.12956	0.283428
ACAA2	-8.26318	-5.66782	-4.13245	-10.278	-6.52799	-7.4001	-6.02115	-8.06869	4.13399	0.283513
TMEM165	-7.93462	-4.05101	-1.51169	-7.38304	-4.58035	-14.0477	-4.49911	-8.67035	18.0165	0.283759
PSMB4	0.144616	0.368222	-6.82438	-7.59912	-1.02099	-14.7137	-2.10385	-7.77793	51.0587	0.285378
TOP1	-1.54751	-4.6535	-2.33349	-3.02068	-4.27685	-11.1346	-2.84484	-6.14405	9.84381	0.287026
ADD3	-7.74537	-2.86867	-1.44478	-7.29403	-3.79299	-14.0239	-4.0196	-8.3703	20.4028	0.288396
DARS2	-5.89192	-2.60512	0.175942	-4.45281	-5.2912	-5.07685	-2.7737	-4.94029	4.48959	0.288472
ALDH18A1	-4.57299	-1.15534	-0.335974	-4.7617	-3.26255	-3.16291	-2.02144	-3.72905	3.2662	0.28861
RPL7	-7.28054	-2.36652	-1.34167	-9.53927	-4.42203	-5.75475	-3.66291	-6.57202	7.51155	0.290296
TBC1D32	-3.00605	-3.99264	-0.868787	-5.45241	-4.22237	-2.66555	-2.6225	-4.11344	2.81073	0.290399
DSC1	-2.02271	1.27218	0.916387	-3.59015	0.819669	-3.68158	0.0552874	-2.15069	4.61386	0.291182
SLC25A1	-6.48517	-3.82702	-1.80739	-7.75328	-4.50427	-5.87269	-4.03986	-6.04341	4.00987	0.291369
ATP2C1	-6.13397	-3.897	-0.986106	-4.75988	-6.69815	-5.37424	-3.67236	-5.61076	3.8328	0.291406
TOR1AIP1	-3.16326	-5.66696	-0.233548	-8.58714	-6.35712	-2.64072	-3.02126	-5.86166	7.1622	0.291483
MMUT	-10.8762	-4.19395	-2.90291	-9.35692	-6.75176	-13.0325	-5.99101	-9.71374	13.2025	0.291981
CLTC	-3.80683	-3.21072	0.179797	-2.49267	-4.10454	-6.21908	-2.27925	-4.27209	3.98021	0.292356
TMED10	-10.2688	-4.06656	-3.90861	-9.96782	-5.82021	-13.6825	-6.08134	-9.82352	13.3816	0.292405
GNAI3	-6.46988	-5.09053	-2.7508	-9.8017	-6.42014	-4.76196	-4.7704	-6.9946	4.6725	0.292797
GATD3B	-5.7205	-3.04352	-4.1324	-3.73475	-2.72692	-3.41674	-4.29881	-3.2928	0.497923	0.2933
MRPL39	-2.88631	-3.0719	-1.89469	-2.51014	-3.96468	-11.1654	-2.61763	-5.88007	9.59606	0.293575
PPIB	-7.14285	-3.67923	-4.89486	-9.02141	-5.87308	-6.03527	-5.23898	-6.97659	3.33481	0.294367
HADHB	-4.66591	-1.24922	-1.28959	-4.48332	-2.18189	-7.15946	-2.40157	-4.60822	4.61603	0.294435
RPL29	-3.53412	-1.81288	-1.46846	-12.3956	-2.2439	-3.81319	-2.27182	-6.15091	14.7138	0.294609
HSD17B7	6.23985	-4.08901	-2.85554	0.673787	-6.77428	-13.532	-0.234899	-6.54416	79.3005	0.294792
LIPE	-4.39629	-2.82238	5.27713	-6.79493	-3.09704	-3.63671	-0.647178	-4.50956	14.5443	0.295364
ESYT1	-6.77998	-3.9701	-1.61131	-8.38808	-4.65865	-5.99034	-4.12046	-6.34569	4.67584	0.295373
AASS	-6.10668	-2.88856	-2.94082	-4.35388	-5.51232	-6.49335	-3.97869	-5.45318	2.77887	0.297015
NPC2	-4.73957	-3.20839	-0.0449175	-9.74273	-3.26525	-3.90121	-2.66429	-5.6364	7.84681	0.297219
EEF1D	-5.98802	-0.448054	-0.0868621	-4.44785	-2.51661	-12.4296	-2.17431	-6.46469	19.5674	0.29749
TMEM119	-0.596546	-7.58599	-5.60834	-6.71855	-14.8752	-5.2537	-4.59696	-8.94914	20.4238	0.298424
PSMD6	-8.12415	-0.227702	8.35155	-5.71572	-4.51243	-7.0063	-9.97833e-05	-5.74482	53.6206	0.298475
SRSF7	-2.1328	-3.46066	0.860121	-5.27644	-1.48373	-4.04984	-1.57778	-3.60334	4.07149	0.298692
SEC23A	-6.91555	-1.21333	2.0959	-7.61325	-3.01161	-5.98847	-2.01099	-5.53778	11.5257	0.29885
DDX6	-10.0881	-1.48599	-5.88114	-1.44057	-4.25515	-2.40012	-5.81841	-2.69861	0.11504	0.299134
FADS3	-4.43141	0.0361969	-0.347059	0.418864	-10.0475	-7.39159	-1.58076	-5.67341	17.0612	0.301301
MME	-5.87771	-3.78044	-1.49805	-7.78965	-6.38655	-3.38957	-3.71873	-5.85526	4.39702	0.303705
MYBBP1A	-2.63705	-4.15404	0.416777	-2.11749	-3.92861	-9.86332	-2.12477	-5.30314	9.05282	0.304066
TMX4	-12.4781	-5.22083	-8.06539	-8.47815	-5.15908	-2.47801	-8.58812	-5.37175	0.107591	0.304485
STIM1	-2.84701	-4.8068	-1.10273	-1.78782	-6.3733	-8.67256	-2.91885	-5.61123	6.46379	0.304738
P4HA2	-5.08669	1.08089	0.656802	-5.72181	-8.14416	-0.272787	-1.11633	-4.71292	12.0971	0.305262
SACM1L	-7.6207	-4.63169	-1.29949	-5.23786	-6.06524	-15.6856	-4.51729	-8.99622	22.2994	0.305839
ANXA1	-2.84462	-1.06257	0.193148	-6.069	-3.34137	-0.630668	-1.23802	-3.34701	4.31392	0.306445
ME2	-6.01496	-3.51311	-1.85503	-5.92451	-4.53369	-5.4021	-3.79436	-5.28677	2.81357	0.306871
ITGA5	-4.63227	-6.6391	-1.604	-7.32137	-7.10168	-4.48886	-4.29179	-6.30397	4.03392	0.307779
ITPRID2	-7.34907	-2.80361	-1.0704	1.95071	-2.64108	-2.22127	-3.74102	-0.970548	0.146556	0.30867
NIBAN1	-2.8566	-1.9681	-1.12536	-5.21416	-3.7848	-1.29895	-1.98335	-3.43264	2.73072	0.310202
GANAB	-5.84284	-4.69264	-0.448709	-8.03614	-7.27116	-3.32473	-3.6614	-6.21068	5.85342	0.310213
SF3B3	-4.53609	-2.02502	-0.264374	-2.78149	-3.22079	-9.27685	-2.27516	-5.09305	7.05129	0.311543
DDX39B	-2.04282	-2.40093	1.07889	-1.67077	-3.87406	-2.28036	-1.12162	-2.6084	2.80263	0.311838
ACO2	-6.18569	-1.90169	-2.68653	-4.78388	-6.71345	-4.45397	-3.5913	-5.3171	3.30762	0.312196
ABHD15	-10.68	-4.13647	-2.65586	-3.28817	-4.86348	1.49157	-5.82412	-2.22002	0.0822353	0.312203
ABCD3	-5.6126	-3.25419	-1.36259	-8.20218	-3.54725	-4.8782	-3.4098	-5.54254	4.38552	0.313478
PDHB	-5.76585	-4.48722	-2.42132	-7.59599	-5.37667	-4.39632	-4.2248	-5.78966	2.9585	0.313482
CKAP4	-7.27195	-5.29998	-3.88462	-9.30942	-5.61991	-6.61004	-5.48552	-7.17979	3.23613	0.315169
PGAM5	-8.82804	-2.56142	-2.0349	-11.0268	-2.88842	-11.9184	-4.47478	-8.61122	17.587	0.315474
ACACA	-3.15809	-1.36926	-1.07474	-3.26238	-1.63905	-3.93853	-1.86737	-2.94666	2.11299	0.316244
SOD2	-8.16882	-3.42376	-4.43558	-14.2323	-6.54892	-5.75915	-5.34272	-8.84679	11.3457	0.316499
DCD	-0.468009	0.954328	0.951885	0.611306	-0.721524	-0.648585	0.479401	-0.252934	1.66133	0.317345
PLEC	-2.95493	-0.663316	-0.416179	-4.77487	-0.817709	-3.2515	-1.34481	-2.94803	3.0382	0.318277
RAB18	-2.79171	-2.97075	-3.48407	-3.46836	-3.64915	-13.7681	-3.08218	-6.96189	14.72	0.318733
MRPL38	-4.01458	-3.5173	10.6945	-4.8888	-5.75869	-2.86336	1.0542	-4.50362	47.1051	0.319879
TOMM70	-4.43951	-4.31116	-0.0716317	-9.01216	-7.93575	-1.34896	-2.94077	-6.09895	8.92705	0.321247
PABPC1	-5.63106	-1.6343	0.0189225	-6.63215	-3.3412	-3.91844	-2.41548	-4.63059	4.64318	0.321612
DAG1	-4.73554	-4.20196	-2.05554	-3.77213	-4.53631	-12.2462	-3.66435	-6.85154	9.10836	0.322699
PEX3	-6.75209	-0.377679	-1.04966	-4.26407	-7.06539	-4.34885	-2.72648	-5.2261	5.65539	0.323465
PDE12	-5.37202	-3.61745	2.17282	-3.29899	-4.85532	-7.27988	-2.27221	-5.14473	7.3234	0.324116
AHCYL1	-2.50195	-2.58334	0.80394	0.0206268	-0.519186	0.0240458	-1.42712	-0.158171	0.414963	0.324403
MTCH1	-5.86761	-3.1808	1.66971	-4.15617	-3.1007	-13.449	-2.45957	-6.90196	21.7417	0.324615
FKBP8	-5.53056	-1.49447	-4.74665	-11.1535	-3.16427	-6.31216	-3.92389	-6.87665	7.74228	0.324648
CRAT	-7.95362	-4.49107	-1.4753	-5.93569	-6.16041	-8.88252	-4.64	-6.99287	5.10842	0.324769
AK3	-6.00843	-4.99308	-1.25874	-10.5898	-5.28826	-4.45477	-4.08675	-6.77762	6.45701	0.32557
SLC25A11	-6.75228	-4.66881	-0.475013	-8.17483	-5.53847	-5.14076	-3.96537	-6.28469	4.99096	0.326674
GOT2	-4.8068	-4.79649	-2.15805	-6.24185	-7.29559	-3.24587	-3.92045	-5.59444	3.19095	0.326751
AKAP12	-5.62588	-5.09117	2.83011	-5.20129	-6.56229	-5.37409	-2.62898	-5.71256	8.47711	0.32757
RDH10	-3.63429	-3.94679	4.13459	-3.85552	-4.12042	-4.31596	-1.14883	-4.0973	7.7193	0.32768
DHCR7	-7.6835	-4.96886	-0.894701	-8.80608	-5.68872	-6.35244	-4.51569	-6.94908	5.40164	0.328559
SSR4	-2.80661	-4.22348	-3.81128	-3.55839	-4.47074	-13.6818	-3.61379	-7.23699	12.3223	0.328747
FABP5	-5.97399	1.89913	0.279422	-6.32893	-1.31257	-5.70747	-1.26515	-4.44966	9.09144	0.329842
ADGRL2	3.48393	-10.0403	-7.98529	5.2032	-2.1479	-1.56011	-4.84723	0.498396	0.0245927	0.329907
DDR2	1.21157	-4.13603	-2.92564	-2.05404	-3.4294	-11.143	-1.95004	-5.54213	12.0595	0.332227
AGK	0.133877	-4.16763	-2.63761	-0.0213475	-6.77182	-12.0656	-2.22379	-6.28627	16.7082	0.334531
PGAM1	-8.16781	1.15198	8.6063	-6.97388	-3.92061	-3.78676	0.530154	-4.89375	42.9296	0.335823
OXCT1	-6.19472	-6.69648	-1.32556	-10.1895	-4.65284	-7.06016	-4.73892	-7.30084	5.90492	0.336145
COL6A3	-5.49271	-2.6792	-1.84409	-6.09584	-3.36281	-5.01195	-3.33867	-4.82353	2.79891	0.336248
TMTC3	-6.32678	-4.84508	0.979002	-5.53994	-5.69526	-6.29068	-3.39762	-5.84196	5.44276	0.336772
ZMPSTE24	-5.88676	-5.01201	-3.88271	-5.57874	-4.96018	-14.7086	-4.92716	-8.41584	11.2253	0.337478
TOLLIP	-7.08146	-2.86095	-0.0468049	-5.70302	-4.77115	-6.33524	-3.32974	-5.60313	4.83459	0.338692
SYNM	-3.80174	-0.79604	0.843941	-3.61337	-0.270281	-12.0227	-1.25128	-5.30213	16.574	0.340988
DDB1	-8.42505	-1.80033	1.17248	-9.17749	-3.8684	-6.43995	-3.01763	-6.49528	11.1398	0.341478
AP3B1	-5.65669	-3.05252	-1.55328	-9.7698	-2.52666	-5.76958	-3.42083	-6.02202	6.06785	0.341797
ACADM	-7.2345	-4.18264	-3.69783	-4.13363	-4.67639	-1.64153	-5.03833	-3.48385	0.340452	0.34366
APOOL	-5.8953	-5.81897	-3.51589	-6.71647	-7.34413	-4.73194	-5.07672	-6.26418	2.27751	0.344491
RRAGA	-5.32202	-3.42106	-0.170776	-6.71806	-3.53917	-4.34807	-2.97129	-4.86844	3.72477	0.346786
KLB	-5.33837	-5.32168	-3.95742	-3.68166	-6.79783	-12.9477	-4.87249	-7.80907	7.65592	0.347372
DNM1L	-7.96018	-4.02176	0.799071	-6.29216	-5.2046	-8.22603	-3.72762	-6.57426	7.19325	0.348433
OSBPL8	-9.89818	-1.97929	-9.3278	-3.99546	-4.69518	-4.37746	-7.06842	-4.35604	0.152577	0.348747
ILVBL	-5.89385	-5.98708	0.350001	-3.92512	-6.50524	-9.52671	-3.84364	-6.65236	7.00659	0.348802
ITGA2	-9.09072	-4.56767	-8.2136	-4.78785	-8.00602	-2.09935	-7.29066	-4.96441	0.199401	0.349653
HK1	-5.59794	-5.03942	-2.05849	-8.43242	-6.46209	-3.505	-4.23195	-6.13317	3.73529	0.351573
AGPAT4	-6.41671	-4.27037	-7.0362	-4.97265	-5.99401	-2.70109	-5.90776	-4.55592	0.391791	0.35189
ACSF2	-7.54973	-3.07399	-1.38791	-7.33588	-3.66021	-8.36501	-4.00388	-6.4537	5.46349	0.352008
PLOD3	-7.89035	-4.73477	-1.96778	-7.56616	-7.98039	-5.13217	-4.8643	-6.8929	4.0801	0.352046
TMEM120A	-8.62028	-4.12463	-1.93107	-11.9913	-4.62086	-7.27815	-4.89199	-7.96344	8.40619	0.352056
VDAC1	-5.82042	-5.54966	-1.72354	-12.7165	-6.26761	-3.60336	-4.36454	-7.52915	8.96689	0.352608
QARS1	0.854241	-0.924113	-4.69978	-2.04992	-3.58117	-4.91988	-1.58988	-3.51699	3.80292	0.352991
VAMP3	-5.35597	-6.81145	-2.92612	-7.53886	-12.1665	-3.79738	-5.03118	-7.83424	6.97921	0.353457
UPF1	-4.42404	-0.361831	8.97561	-6.41266	-1.31583	-1.60224	1.39658	-3.11024	22.7347	0.353499
SSR3	10.5759	-2.18152	0.543567	1.56804	-3.11425	-2.50649	2.97933	-1.3509	20.1155	0.355463
METTL7A	-6.75573	-3.8759	-5.78808	-7.17974	-4.75661	-9.5499	-5.47324	-7.16208	3.22398	0.356548
HNRNPL	-6.21688	-1.62597	-1.37126	-4.3627	-2.82701	-13.6779	-3.07137	-6.95587	14.769	0.357391
ACOT9	-6.03289	-3.64573	-1.24949	-12.8123	-4.22404	-3.92818	-3.6427	-6.98816	10.1644	0.358028
FDXR	-6.0822	-1.8673	-1.04749	-8.12544	-5.85218	-2.22746	-2.999	-5.40169	5.28791	0.358858
ATP5PO	-6.85361	-5.21903	-1.64701	-9.69183	-4.68081	-5.98611	-4.57322	-6.78625	4.63649	0.361192
EIF2S3	-8.75928	-1.54828	4.57027	-9.44541	-3.46028	-5.88805	-1.91243	-6.26458	20.4234	0.361289
COL4A1	-7.91798	-4.11858	-4.2764	-8.61142	-5.2667	-7.29562	-5.43766	-7.05791	3.0743	0.362246
SLC1A5	-5.50184	-6.23308	-3.72086	-7.18681	-7.36429	-4.53418	-5.15193	-6.36176	2.3131	0.36346
CAV2	-9.16657	-5.70404	-3.65474	-1.92263	-6.11725	-4.29478	-6.17512	-4.11155	0.239224	0.363761
DNAH17	-3.32761	2.63835	-0.531765	-2.39537	0.52056	-12.1777	-0.407009	-4.68418	19.389	0.367017
GLS	-6.61562	-3.6735	3.75938	-7.16479	-3.58869	-5.68771	-2.17658	-5.4804	9.87524	0.367747
BLMH	-6.96508	0.354286	1.43023	-7.20795	0.168968	-10.8618	-1.72685	-5.96693	18.8968	0.367882
FUS	-4.67747	-5.31741	0.0530621	-6.26345	-6.68045	-3.15947	-3.31394	-5.36779	4.15213	0.367898
VWA8	-4.50625	-3.22366	-2.71541	-4.85315	-2.73573	-6.67448	-3.48177	-4.75445	2.4161	0.368458
UGGT1	-6.85593	-4.4456	-0.863891	-5.99352	-5.87048	-5.59575	-4.05514	-5.81992	3.39822	0.368989
MARCKSL1	-11.5426	-2.57072	-1.80769	-2.20051	-2.49974	-1.75252	-5.30699	-2.15092	0.112184	0.370764
CAVIN2	-6.23481	-5.0409	-0.850965	-10.5901	-5.45267	-3.91688	-4.04222	-6.65323	6.10931	0.371329
TIMM50	-3.97577	-5.23934	-1.75334	-11.0579	-3.93001	-3.81599	-3.65615	-6.26798	6.11279	0.372435
TPP1	-8.0636	-0.717712	-10.06	-4.28739	-2.90054	-3.00295	-6.28045	-3.39696	0.135513	0.372677
FXR1	-6.3885	-4.07154	0.190057	-6.71954	-4.48084	-5.18827	-3.42333	-5.46288	4.11119	0.373291
LONP1	-4.58021	-1.4066	3.36928	-5.52799	-1.84388	-2.92218	-0.872507	-3.43135	5.89235	0.373432
SFPQ	-6.1869	-3.4764	-3.22886	-5.27439	-5.78447	-4.79867	-4.29738	-5.28585	1.98407	0.374261
ABCD2	-6.18612	-3.07426	-1.55328	-6.04984	-2.82447	-8.07873	-3.60455	-5.65101	4.13091	0.374478
PCYOX1	-8.31034	-4.95277	-2.5409	-9.40491	-5.61089	-6.81758	-5.268	-7.27779	4.02724	0.374535
TRIP11	-2.1709	4.02858	0.284907	-5.74179	3.39423	-6.3482	0.714198	-2.89859	12.2337	0.375983
SPTAN1	-3.02763	-1.45678	-0.175618	-6.74633	-2.25862	-1.25935	-1.55334	-3.42143	3.65049	0.376186
FAM49B	-6.31545	-2.19743	-1.36915	6.65596	-2.9407	-3.01637	-3.29401	0.232965	0.086751	0.377564
ABCD1	-4.07808	-3.61076	2.49164	-2.40883	-4.12362	-5.49515	-1.7324	-4.0092	4.84602	0.37768
PACSIN2	-5.13378	-4.20969	-0.877783	2.65335	-4.99892	-0.210275	-3.40709	-0.85195	0.170148	0.377956
PRDX2	0.390723	0.228218	-1.46399	0.305178	-1.31295	-3.70979	-0.281684	-1.57252	2.4467	0.379694
MATR3	-2.93405	-0.143079	1.61911	-3.89791	-0.374227	-2.12768	-0.486007	-2.13327	3.1324	0.380002
UBE4A	-4.49454	-0.944561	-0.208748	-3.80245	-1.33343	-6.21323	-1.88262	-3.78304	3.73322	0.38112
PSMD1	-5.69524	-2.0243	-2.25963	-5.42826	-6.63907	-2.76818	-3.32639	-4.94517	3.07115	0.381467
SYNPO	-9.86916	-5.09726	0.778688	0.150326	-1.49589	-3.30362	-4.72924	-1.54973	0.110375	0.381565
ABCB10	-7.83164	-4.213	0.179783	-7.22896	-4.69657	-7.13818	-3.95495	-6.35457	5.27663	0.384624
COPA	-4.91073	-3.00957	-0.479669	-5.88607	-3.10024	-3.88001	-2.79999	-4.28877	2.80652	0.385145
LAMA4	-7.40167	-4.3015	-0.426436	-5.90145	-5.11469	-7.29112	-4.0432	-6.10242	4.16761	0.385507
SEC63	-8.61021	-4.73224	-3.5731	-4.00786	-3.1182	-5.05828	-5.63852	-4.06145	0.335162	0.386219
RPL13	-7.87269	-0.919601	-0.884428	-8.0235	-3.80961	-5.47014	-3.22557	-5.76775	5.82467	0.387981
BAG6	-3.57885	-4.32016	-3.06988	-2.8501	-4.43023	-11.0878	-3.6563	-6.12272	5.52673	0.388218
BCAP31	-6.35329	-6.38346	-3.63748	-7.57362	-8.33061	-4.65664	-5.45808	-6.85362	2.63088	0.388346
PLIN3	-6.01762	-4.43275	-1.74011	-9.84139	-4.61401	-4.13558	-4.06349	-6.19699	4.38781	0.389644
HADHA	-6.50231	-4.20177	-2.80542	-4.67406	-5.33615	-7.41627	-4.50317	-5.80883	2.47197	0.390764
IMPAD1	-2.25252	-4.29621	-3.00689	-1.10057	-5.68009	-12.2633	-3.18521	-6.34799	8.95554	0.391365
UQCR10	-2.64068	-0.86332	-9.64588	-0.711002	-0.801828	-3.49232	-4.38329	-1.66838	0.152311	0.391996
PDIA4	-7.56254	-4.4826	-2.45936	-8.34093	-6.56393	-4.77283	-4.83483	-6.55923	3.30443	0.393775
DOCK11	-7.7491	-4.05139	-0.237433	-6.50926	-4.61491	-7.57575	-4.01264	-6.23331	4.66109	0.395434
LARS1	-8.88266	-2.17599	0.147182	-12.6702	-2.79812	-6.6984	-3.63716	-7.38892	13.4708	0.395536
XRCC5	-5.80089	-1.7065	1.9698	-4.85513	-3.97627	-3.2054	-1.84586	-4.01227	4.48903	0.398511
AGPAT2	-6.86831	-4.4676	-3.78368	-6.97685	-4.7743	-6.64569	-5.03986	-6.13228	2.13231	0.399545
ATP5F1A	-8.10432	-3.986	-2.28903	-10.3955	-5.15989	-5.6067	-4.79312	-7.05402	4.79291	0.400583
PTDSS1	-11.2453	-3.55833	-0.0753191	3.09709	-3.88887	-2.94451	-4.95963	-1.24543	0.0761925	0.401318
HNRNPM	-6.14094	-0.396217	1.81284	-4.03381	-2.30702	-5.55655	-1.57477	-3.9658	5.24528	0.401434
NDUFS3	1.24231	-6.49149	-0.351761	-5.76242	-5.9508	-1.59336	-1.86698	-4.43552	5.9321	0.403686
ACADVL	-8.61659	-5.09559	-5.1606	-9.40084	-6.70727	-6.82878	-6.29093	-7.64563	2.55744	0.405223
HSPD1	-7.0531	-4.18255	-2.16684	-8.92768	-5.25567	-4.65001	-4.4675	-6.27779	3.50712	0.405406
BOK	-3.08642	-4.09153	-0.690898	-2.64036	-2.44993	-11.7462	-2.62295	-5.61216	7.94038	0.406989
HLA-C	-4.05938	-3.9358	-0.783337	-14.4037	-3.95906	-1.65453	-2.92617	-6.67245	13.4196	0.409035
RHOT1	-6.37469	-3.41151	-0.596883	-2.66378	-4.38182	-14.5088	-3.46103	-7.18478	13.2118	0.410362
TCP1	-2.04376	-0.349088	-2.19285	0.115249	-2.77057	-12.6603	-1.52857	-5.1052	11.9309	0.412435
IGF2R	-7.47666	-5.12389	-2.31245	-7.06538	-5.75154	-6.29725	-4.971	-6.37139	2.63973	0.414774
RTCB	-5.83372	-0.174612	0.80321	-9.13242	-3.35935	-1.24132	-1.73504	-4.5777	7.17341	0.416072
CDC42	-5.34757	-3.60845	-9.11859	-8.81085	-4.35014	-13.0219	-6.02487	-8.72762	6.5104	0.416507
INF2	-6.34865	-3.52514	-2.91654	-7.08525	-3.16106	-7.11469	-4.26344	-5.787	2.87499	0.417226
VAPB	-13.9993	-6.26592	-3.59273	-4.32015	-6.65855	-4.13802	-7.95266	-5.03891	0.132701	0.417235
RPS16	-5.13808	-1.06472	-1.16041	-2.34199	-2.32331	-12.9985	-2.4544	-5.88792	10.8042	0.417344
CFL1	-12.6951	1.08831	1.35659	-3.8998	0.398687	9.85405	-3.41672	2.11765	0.0215769	0.420222
PC	3.92593	3.82659	5.04086	4.56006	4.01521	1.37873	4.26446	3.318	1.92714	0.421023
CKB	-5.37933	0.482551	8.27137	-5.00284	-4.0815	0.815585	1.12486	-2.75625	14.7344	0.422359
COL5A1	-7.53867	-3.16823	-1.46865	-6.29747	-5.09731	-5.70918	-4.05852	-5.70132	3.12272	0.4226
GBA	-8.32479	-4.93645	-3.89983	-5.76045	-5.78363	-12.8716	-5.72036	-8.13856	5.34506	0.423851
EI24	-3.45819	-5.25135	0.54426	-1.20903	-6.13648	-7.77147	-2.72176	-5.03899	4.98375	0.425184
DECR1	-7.69422	-5.00124	-3.92463	-7.13983	-6.20639	-6.34437	-5.54003	-6.56353	2.03285	0.426761
PRDX5	-3.50215	-0.70401	-1.68292	-0.00679853	-3.65425	-11.2293	-1.96303	-4.96345	8.00234	0.42802
DHX15	-6.9833	-1.26157	2.97518	-9.10108	-1.75524	-3.9246	-1.75656	-4.92697	9.00304	0.430079
ASPH	-7.71074	-4.76926	-3.60845	-7.59735	-5.16201	-7.08541	-5.36282	-6.61492	2.38189	0.430176
SCAMP1	-6.49262	-5.52043	-5.89363	-6.3673	-6.91623	9.73511	-5.96889	-1.18281	0.0362447	0.430874
TPM4	0.313664	0.0606098	1.23507	1.4147	-0.443258	-2.3422	0.536447	-0.456921	1.99083	0.433375
STT3B	-10.5386	-4.56315	-2.14336	-14.9709	-4.53784	-8.02669	-5.74837	-9.17846	10.7786	0.434513
GOLGA3	-5.23867	-0.373507	-4.10606	-7.87694	-2.30441	-5.20279	-3.23941	-5.12805	3.70285	0.435041
CD46	-4.18781	-3.94141	-1.66449	-11.5817	-4.64369	-1.53981	-3.26457	-5.92172	6.30786	0.436288
MTHFD1L	-4.76682	-4.22318	0.027445	-1.53704	-6.64084	-6.61456	-2.98752	-4.93082	3.84583	0.441176
PDIA5	-7.94138	-3.18078	1.99732	-3.89362	-6.57153	-6.30656	-3.04161	-5.59057	5.85211	0.442493
SCARB2	-8.45718	-4.10923	-6.4669	-11.2284	-6.10909	-6.84757	-6.34443	-8.06168	3.28807	0.445771
OPA1	-7.89376	-4.33947	0.12491	-7.6481	-6.09528	-4.62589	-4.03611	-6.12309	4.24859	0.447156
CCDC113	1.61139	1.1399	5.31368	-7.76596	7.50078	-3.66279	2.68832	-1.30932	15.9739	0.447256
GOLIM4	-4.61559	-3.19189	-0.747545	-3.55992	-3.09846	-5.15365	-2.85168	-3.93734	2.12235	0.44729
ARL6IP5	-9.18641	-7.5864	-3.34022	-8.2975	-7.33513	-9.061	-6.70434	-8.23121	2.8816	0.447417
MGST1	-12.6525	-6.73872	-4.42837	-9.62172	-6.63677	-18.1219	-7.93985	-11.4601	11.4739	0.451398
GNS	-6.07469	-3.60615	-2.28459	-3.7693	-6.23789	-5.25112	-3.98848	-5.0861	2.14002	0.453132
C3	-4.55135	-3.66786	-4.4448	-12.0668	-3.6706	-3.83503	-4.22134	-6.52414	4.93415	0.45489
MTARC2	-2.199	-5.58045	0.406033	-3.36929	-4.65033	-3.75084	-2.45781	-3.92349	2.76194	0.455146
SLC27A3	-6.95788	0.640942	-9.7914	-6.12518	0.128274	-1.08966	-5.36945	-2.36219	0.124373	0.45693
HNRNPC	-5.55472	0.0240068	0.409112	-6.83357	-1.02827	-3.56771	-1.7072	-3.80985	4.29498	0.457031
ANK2	-6.20357	-2.68109	-0.180218	-10.3161	-3.06767	-3.03531	-3.02163	-5.47304	5.46952	0.457778
SRSF3	-4.91097	-1.08887	-1.63063	-0.44582	-1.33526	-2.55004	-2.54349	-1.44371	0.466587	0.458128
HMGCR	-6.32984	-4.82966	-3.07822	-6.20458	-4.55658	-6.14185	-4.74591	-5.63434	1.85117	0.45821
PEX14	-11.75	-4.03703	-0.128066	-3.37598	-4.24794	1.00349	-5.30504	-2.20681	0.116772	0.458586
ATP5MG	-6.67093	-5.9039	-4.64813	-4.8898	-5.2479	-5.56354	-5.74099	-5.23375	0.703566	0.459806
TFRC	-6.7329	-3.5907	0.0116229	-8.73647	-4.71865	-3.13571	-3.43733	-5.53028	4.2662	0.460198
PDHX	-9.85933	-4.39301	-3.00863	-5.04757	-6.93597	-13.1742	-5.75366	-8.3859	6.19989	0.460248
AHNAK	-5.21198	-3.88368	-0.92991	-4.01105	-5.11699	-4.11361	-3.34186	-4.41388	2.10238	0.460295
SLC66A2	-4.51642	-8.45268	2.22236	-3.46655	4.95436	-2.26654	-3.58224	-0.259579	0.0999489	0.460937
SPCS3	-3.037	-3.85662	-4.0842	-1.74994	-4.70546	-12.0195	-3.65928	-6.1583	5.65305	0.461154
FZD4	4.52184	-3.96785	3.27203	6.66526	-6.5593	-10.5146	1.27534	-3.46954	26.8133	0.461368
HSPE1	-5.64044	-1.32342	-1.78681	-9.97308	-0.831422	-5.20457	-2.91689	-5.33636	5.34974	0.46147
COL16A1	-9.22116	-2.86612	-10.1767	-6.73206	-3.24426	-6.11817	-7.42134	-5.36483	0.240396	0.462508
ACAD9	-4.77531	-4.62719	-3.18732	-0.699939	-7.72608	-12.7732	-4.19661	-7.0664	7.30961	0.462706
DGAT1	-2.63772	-4.81769	-1.50452	0.020076	-4.9916	-14.8999	-2.98664	-6.62382	12.4423	0.46336
TM9SF2	-5.97148	-4.84993	-2.53193	-5.1502	-6.1862	-4.69753	-4.45111	-5.34464	1.85772	0.463867
GAK	-4.38272	-2.26437	-3.83741	4.50801	-2.09794	-5.59604	-3.49483	-1.06199	0.1852	0.466981
SDCBP	-8.01352	-1.61328	1.23871	6.27237	-3.3102	-1.67962	-2.79603	0.42752	0.107057	0.468644
NOP58	1.56348	-1.39186	-2.062	-4.93184	-0.029582	-1.33246	-0.630126	-2.09796	2.76607	0.469942
RPL7A	-8.05607	-1.36583	-1.57416	-6.36582	-4.30091	-5.78375	-3.66536	-5.4835	3.52626	0.469965
FAP	-7.6273	-4.24784	-1.48125	-5.95697	-5.33515	-6.36932	-4.45213	-5.88715	2.70386	0.47051
HACL1	1.58149	-0.685633	-7.71937	-4.9234	-3.14637	-5.67131	-2.2745	-4.58036	4.94461	0.470827
ANPEP	-5.26251	-3.15231	-0.112409	-3.30592	-4.39267	-4.49394	-2.84241	-4.06418	2.33233	0.472609
PALM	-6.86609	-6.49141	-2.13361	-5.73197	-12.0243	-4.35813	-5.1637	-7.37146	4.61957	0.475473
RPL4	-6.0599	-1.71506	-2.06351	-4.93997	-4.11075	-4.13751	-3.27949	-4.39608	2.16833	0.475687
TCIRG1	-7.45988	-3.29566	-2.32678	-5.70557	-6.52548	-4.74909	-4.36078	-5.66005	2.46105	0.476594
MAGT1	-7.24093	-5.12839	-1.21631	-7.17085	-5.53827	-5.25912	-4.52854	-5.98941	2.75275	0.476744
VCP	-4.15013	-1.32468	-2.66563	-2.11628	-5.89458	-3.3696	-2.71348	-3.79349	2.11404	0.477158
CLIP1	-7.52873	1.14062	0.63016	-2.72635	-1.62356	10.4966	-1.91932	2.0489	0.0638924	0.478555
ERP44	-8.61742	-6.13127	-1.81893	-8.9688	-6.63275	-6.05375	-5.52254	-7.21843	3.23978	0.479439
HARS1	-7.66836	-0.828755	0.678765	3.60818	-2.33942	-1.65214	-2.60612	-0.127793	0.179453	0.479559
VAT1	-8.76317	-4.1735	-3.13002	-8.35794	-4.99705	-7.37523	-5.35556	-6.91007	2.93735	0.479851
ACOX1	-7.41993	-4.06318	-3.72103	-11.8154	-5.94475	-3.71822	-5.06805	-7.15947	4.2617	0.479985
SERPINF1	-7.10493	-3.28626	-1.20358	-4.46772	-5.23019	-6.03367	-3.86492	-5.24386	2.60077	0.483179
TLN2	-5.5819	-3.95784	-2.56709	-4.21783	-4.78227	-5.23381	-4.03561	-4.74463	1.6347	0.483629
MCU	-5.04278	-4.63762	-2.80694	-3.1666	-11.8461	-4.0456	-4.16244	-6.35275	4.56403	0.484
SEC22B	-7.83576	-4.9981	-2.24638	-9.33456	-5.97654	-4.68263	-5.02675	-6.66457	3.11197	0.484299
RPN1	-8.51724	-5.45673	-2.99248	-7.66953	-6.21002	-6.89818	-5.65548	-6.92591	2.41233	0.484924
MAP1A	-2.44747	-1.48539	0.374431	0.643087	-3.91392	-4.48312	-1.18614	-2.58465	2.63629	0.485414
U2AF2	-5.49038	-1.43204	0.48017	4.21668	-1.06448	-3.13059	-2.14742	0.00720215	0.224592	0.485664
SCRIB	-3.45645	-4.35702	-0.142969	-7.67733	-4.31213	-1.1773	-2.65215	-4.38892	3.3329	0.487295
LGALS3BP	-9.81836	-1.87246	-0.110195	-13.9854	-4.00356	-4.01048	-3.93367	-7.33316	10.5523	0.489295
NSDHL	-9.33626	-6.70549	-4.31956	-8.70058	-6.54088	-8.82359	-6.7871	-8.02168	2.35313	0.49032
PRKCSH	-7.5537	-4.42085	-5.11301	-7.91863	-6.42453	-5.45229	-5.69585	-6.59848	1.86947	0.490551
HNRNPU	-7.82078	-2.33336	-0.126972	-7.58626	-3.46151	-5.08302	-3.42704	-5.37693	3.86345	0.492306
BSG	-8.18561	-6.08501	-4.04137	-8.49856	-6.29655	-6.63649	-6.104	-7.14387	2.05604	0.492561
FYCO1	-3.98877	-3.18226	-10.4919	-5.08617	-3.51103	-3.73075	-5.88764	-4.10932	0.291522	0.494037
RPL18	-7.63039	-1.05568	-0.0334193	-14.288	-3.88734	-1.0677	-2.9065	-6.41436	11.3755	0.494509
SURF4	-7.36397	-5.62969	-2.49294	-7.44502	-6.68209	-4.95782	-5.1622	-6.36164	2.29651	0.496177
NPM1	-6.27867	-2.43433	-1.11402	-9.07906	-2.77338	-3.60894	-3.27567	-5.1538	3.67596	0.496215
PARP1	-2.40046	-3.95283	0.0900882	-0.0107832	-1.98972	-15.3758	-2.08773	-5.7921	13.0354	0.497262
RAB8A	-8.83715	-6.10905	-5.08428	-4.74705	-5.29153	-7.04785	-6.67683	-5.69548	0.506506	0.497786
TBL2	-8.13722	-4.60936	-3.29177	-4.70938	-4.78444	-14.4824	-5.34612	-7.99208	6.25914	0.49782
SEL1L	-7.80744	-5.29579	-1.10727	-2.54412	-6.18901	0.795954	-4.73683	-2.64573	0.234701	0.497897
TPR	4.31101	-3.9097	2.82711	-8.08254	-5.72145	5.90578	1.07614	-2.63274	13.0762	0.500132
ESYT2	-6.4021	2.14279	-4.19012	-4.47004	-4.6276	-5.04601	-2.81648	-4.71455	3.72715	0.500588
NNT	-6.78248	-4.44482	-1.64372	-8.85546	-4.12872	-4.57589	-4.29034	-5.85336	2.95471	0.501057
MRPL9	-3.2178	-4.56426	1.14599	-5.20788	-6.73996	-0.381977	-2.21202	-4.10994	3.72675	0.502273
NRP1	-3.81032	-4.50238	-0.540702	-5.07251	-4.76297	-2.31909	-2.95113	-4.05153	2.14413	0.503942
UBXN4	-9.77439	-3.00668	-8.26406	-8.04349	-3.86562	-3.64808	-7.01504	-5.18573	0.281399	0.504977
KTN1	-7.11377	-6.57142	-4.36982	-6.00795	-6.03273	-3.30803	-6.01834	-5.11624	0.535106	0.505091
HNRNPD	-7.92075	-1.90211	-0.546372	-2.64755	-3.1957	-14.0481	-3.45641	-6.63045	9.02572	0.505961
STBD1	-16.3569	-4.1457	-0.00490307	0.473673	-5.32973	-4.22732	-6.83583	-3.02779	0.0713946	0.506182
RPL27A	-8.52035	-1.38518	-0.919815	-7.97126	-3.48556	-5.43291	-3.60845	-5.62991	4.05995	0.507614
TMEM167A	-12.7599	-4.4592	-2.13557	-3.40131	-4.93047	-3.92535	-6.45156	-4.08571	0.194003	0.507676
LPL	-7.96935	-2.7655	-0.071913	-6.63964	-3.41932	-6.2624	-3.60226	-5.44045	3.57563	0.50788
PIK3R4	-5.53203	-2.37259	0.58744	3.89024	-2.15514	-2.96688	-2.43906	-0.410591	0.245115	0.507897
STAU1	-6.69096	-2.69738	0.863832	-8.50436	-2.6151	-3.59555	-2.8415	-4.905	4.18	0.508085
RPL32	-5.67501	-0.844319	-8.02026	-0.183568	-6.18759	-2.17494	-4.84653	-2.8487	0.250376	0.508245
HSPA1A	-5.07752	-1.92824	-1.16718	-3.90425	-4.22164	-2.795	-2.72432	-3.6403	1.88685	0.5115
GAA	-8.84235	-1.02782	0.827578	-6.33784	-4.53285	-4.67643	-3.0142	-5.18237	4.49454	0.512358
KRT6B	-6.36086	1.20029	-0.522518	-8.04543	-2.6475	-1.54077	-1.89436	-4.0779	4.54266	0.512965
RAB5C	-8.11082	-3.24577	1.23435	-4.71033	-4.64569	-6.7589	-3.37408	-5.37164	3.99323	0.513051
IGKV2-29	-4.46707	2.868	1.11434	-6.01034	0.984126	-1.91035	-0.161576	-2.31219	4.44017	0.513257
PLXND1	-7.30622	-3.63177	-6.38169	-8.24991	-3.39158	-0.0306549	-5.77323	-3.89071	0.271211	0.513479
PPP2R1A	-5.3669	-1.88349	0.36173	-6.13077	-4.17728	-1.26128	-2.29622	-3.85644	2.94898	0.514847
TBC1D10C	3.35908	3.69969	11.2434	-7.50789	3.12426	10.312	6.10073	1.97611	17.4434	0.514929
SEC62	-7.32013	-1.72899	-12.7122	-5.39607	-2.95024	-6.31213	-7.25376	-4.88615	0.193765	0.515841
SYNCRIP	-4.12707	-1.2026	-0.963179	-1.63839	-2.27044	-5.96379	-2.09761	-3.29087	2.28668	0.518944
MAP4K4	-1.63538	-3.55585	-9.42326	-2.60814	-4.39814	-2.47476	-4.8715	-3.16034	0.305415	0.519037
ECH1	-9.32172	-4.57668	-4.96965	-7.46103	-6.298	-8.63179	-6.28935	-7.46361	2.25676	0.519078
DPAGT1	-6.15728	-6.19191	7.16008	-0.0745607	-8.79036	-7.2834	-1.7297	-5.38277	12.5801	0.52073
DHCR24	-8.77967	-4.08117	-0.695202	-6.71976	-4.68445	-7.37762	-4.51868	-6.26061	3.34483	0.521194
PRR23D1	-3.95986	-0.668239	-0.039146	-5.97652	0.223191	-3.47766	-1.55575	-3.077	2.87039	0.522427
CLINT1	-4.62111	-4.3767	-2.55608	-2.73502	-5.07212	-6.34082	-3.85129	-4.71599	1.82095	0.524252
MOSPD2	-5.5484	-4.27184	-5.29814	-3.27647	-5.19882	-12.7056	-5.03946	-7.06029	4.05818	0.524694
RUFY1	-7.11279	-3.18425	0.616928	-9.87938	-3.538	-2.85832	-3.2267	-5.42523	4.59012	0.524747
FECH	-6.6735	-3.92586	1.714	-5.56474	-4.23139	-4.31769	-2.96179	-4.70461	3.34689	0.525068
ECPAS	-3.61938	-1.37358	-3.16622	3.07955	-2.38686	-4.11309	-2.71973	-1.14013	0.334576	0.525478
MAVS	-8.87042	-4.99515	-4.05313	-6.62102	-6.42058	1.46317	-5.9729	-3.85948	0.231098	0.525564
LBR	-8.47676	-4.6502	-4.20907	2.65237	-4.29319	-8.41342	-5.77868	-3.35141	0.185918	0.526354
RHOT2	-6.62035	-4.7414	0.890239	-3.44814	-5.72644	-6.30479	-3.4905	-5.15979	3.18057	0.528122
ERP29	-7.71016	-3.60048	-2.96364	-2.93907	-5.40019	-12.779	-4.75809	-7.0394	4.86119	0.528526
NOP56	-4.61207	-4.13065	-0.756616	-0.873437	-3.97407	-11.8235	-3.16645	-5.55701	5.24363	0.529538
LRRN4CL	-4.71639	-3.3413	0.580867	-6.30314	-4.53563	-1.15143	-2.49227	-3.99673	2.83718	0.530136
ACTN4	0.0834198	-1.62993	-1.79984	0.571388	-4.25274	-2.8672	-1.11545	-2.18285	2.09565	0.530175
MTCH2	-7.31656	-5.53541	-3.39664	-7.2814	-6.25392	-5.32054	-5.4162	-6.28529	1.82651	0.530368
MOGS	-7.14728	-3.52488	1.3273	-6.02314	-5.05814	-3.52977	-3.11496	-4.87035	3.37618	0.530583
SLC25A24	-10.29	-5.73383	-3.23001	-5.72611	-5.48221	-3.58266	-6.41793	-4.93033	0.356603	0.531526
MT-CO1	-10.5345	-3.70657	7.47463	-0.180174	-3.21794	10.2854	-2.25547	2.29575	0.0426528	0.531579
ETFB	-7.86816	-4.36557	-1.53879	-8.98358	-5.0234	-4.51018	-4.59084	-6.17239	2.99291	0.531634
EPB41L2	-5.68474	-4.80565	-1.82277	-5.45298	-4.73789	-4.5797	-4.10439	-4.92352	1.76435	0.532065
PLPP3	-7.65957	-6.04522	0.796293	-1.77482	-15.3469	-5.58377	-4.30283	-7.56851	9.61756	0.53373
RPL23A	-10.6169	0.301688	-1.98369	-13.2117	-3.41683	-4.8775	-4.09965	-7.16868	8.3921	0.533745
ANO6	-2.16868	-5.46326	-0.726584	-2.75102	-3.49117	-5.36187	-2.78618	-3.86802	2.11674	0.536667
PABPC4	-0.0703155	0.162119	-1.32146	5.71609	-10.194	-6.5128	-0.409885	-3.66356	9.5379	0.537521
PSMD11	-7.02539	-0.372979	-0.0704379	-4.8523	-3.6102	-3.65469	-2.4896	-4.03906	2.92708	0.538402
TMEM33	-6.29385	-4.66488	-3.97442	-6.34872	-4.71925	-5.54197	-4.97772	-5.53665	1.47318	0.53903
MRPL4	-0.448227	-6.70756	-1.18035	2.40106	-1.86849	-3.54458	-2.77871	-1.004	0.292253	0.540102
DNAJC10	-6.0516	-5.17583	-3.08663	-1.97697	-5.92123	-13.2903	-4.77135	-7.06282	4.89555	0.540667
HIST2H2BF	-5.35063	-1.5175	-5.38872	-2.77162	-0.701428	-5.15303	-4.08562	-2.87536	0.432192	0.5419
SELENBP1	-6.6846	-1.90198	-4.28585	-4.01298	-4.10909	-9.08772	-4.29081	-5.7366	2.72411	0.541928
ADD1	-6.53464	-3.46541	-9.70774	-5.58088	-4.24377	-6.12785	-6.56926	-5.3175	0.419934	0.543371
MYO1B	-5.86056	-3.48475	-0.863661	-6.06757	-1.96871	-6.14116	-3.40299	-4.72581	2.50155	0.543703
HMGCL	-6.09698	-2.97724	0.310795	-5.8758	-5.21086	-2.03984	-2.92114	-4.3755	2.74035	0.544031
HACD3	-5.82747	-4.74894	0.220858	-3.71151	-4.65928	-5.8677	-3.45185	-4.74616	2.4526	0.545947
ACSL5	-6.99587	-3.69806	0.508459	-5.04139	-4.86956	-4.56116	-3.39516	-4.82404	2.69238	0.547285
LPCAT3	-9.73404	-5.98376	-3.13255	-7.26743	-6.39775	-9.29457	-6.28345	-7.65325	2.58435	0.548965
TRAM1	2.07671	-4.45847	-0.542375	1.90701	-5.77037	-5.15918	-0.974713	-3.00751	4.09198	0.549076
DSG1	-4.00184	0.948371	0.980098	-3.8491	0.562461	-2.96555	-0.691125	-2.08406	2.62613	0.549642
LNPEP	-6.44201	-5.83294	-3.42409	-5.91896	-6.7437	-5.0721	-5.23301	-5.91158	1.60055	0.549735
PTPRA	-4.05611	-5.66207	1.50185	-2.68568	-6.01844	-4.15304	-2.73878	-4.28572	2.92197	0.550353
LMNA	-6.54114	-3.05339	-1.25549	-5.66436	-3.93804	-4.43039	-3.61667	-4.6776	2.08627	0.551637
UBE2J1	-5.80741	-5.50652	0.791587	-0.515049	-5.01555	0.260691	-3.50745	-1.75664	0.297135	0.55316
YBX1	-8.70697	-1.87422	0.362019	-13.1192	-3.48426	-2.13012	-3.40639	-6.24454	7.15101	0.554515
IGKV1-6	8.93286	5.91741	8.30411	8.64566	8.03212	2.03716	7.71813	6.23831	2.78913	0.554903
CD109	-7.65124	-6.82593	0.771469	-6.53306	-8.27757	-4.48221	-4.56857	-6.43095	3.63607	0.555223
HSD17B10	-5.57867	-3.57236	-1.59672	-5.3378	-3.30685	-4.59525	-3.58258	-4.4133	1.77857	0.555711
CPT1B	-5.66504	-4.3674	-5.30225	-3.2218	-4.64688	-14.0183	-5.11156	-7.29567	4.54446	0.556521
YKT6	-4.94762	-3.30402	-9.30302	-5.58631	-2.38337	-5.58105	-5.85155	-4.51691	0.39649	0.556665
ACIN1	3.1146	-0.162956	0.824289	4.76148	-1.88648	-4.86158	1.25864	-0.662196	3.78643	0.557536
KRT1	-0.0914355	1.13913	1.01328	1.22185	0.600669	-1.49651	0.686993	0.108669	1.49311	0.559858
MIA3	-7.45737	-4.14461	-3.27791	-6.36405	-4.83399	-6.28021	-4.95996	-5.82608	1.82275	0.56075
CYP51A1	-8.60207	-2.68081	-3.61857	-3.86644	-4.47346	-13.3167	-4.96715	-7.21886	4.76248	0.561843
MCCC2	-7.64191	-3.40463	-3.26882	-3.82859	-4.30637	-3.42006	-4.77178	-3.85167	0.528468	0.56232
TGM3	-3.95532	-0.250063	0.266883	-5.81572	0.678563	-3.12517	-1.31283	-2.75411	2.71561	0.565828
IMMT	-6.70348	-3.67933	-2.43227	-7.5041	-5.27412	-3.31846	-4.27169	-5.36556	2.13445	0.566274
GRAMD1A	-6.68829	-4.19862	-0.807207	-1.46225	-5.78676	0.162771	-3.89804	-2.36208	0.34485	0.566394
MCAM	-6.86088	-6.37116	-5.10489	-3.1989	-7.27763	-5.45502	-6.11231	-5.31052	0.573636	0.568041
AP1B1	-3.17948	-2.09658	0.0862743	-2.76449	-3.93517	-0.913318	-1.72993	-2.53766	1.75045	0.568717
LTF	-2.97858	1.30511	0.33772	-4.82235	0.207545	-0.510822	-0.445251	-1.70854	2.40043	0.56873
EDEM3	-0.228167	-5.68477	0.379436	-0.412321	-3.58571	-6.32817	-1.8445	-3.44206	3.02632	0.568827
CRYZ	1.0248	-3.09913	-7.61205	-4.42893	-1.32704	1.71443	-3.22879	-1.34718	0.27138	0.571915
MYH10	-4.94573	-0.248897	5.84309	-5.68135	-0.534051	0.180431	0.216154	-2.01166	4.68423	0.572392
AP1M1	-5.21895	-3.84241	-2.87388	-3.75805	-4.3635	-5.3087	-3.97841	-4.47675	1.41258	0.574565
RAC1	-9.71722	-4.63723	-2.00985	-6.55268	-5.91386	-8.21963	-5.45477	-6.89539	2.71439	0.575217
MYOF	-5.96528	-3.58748	0.106516	-6.5451	-5.28878	-1.73876	-3.14875	-4.52421	2.59452	0.578623
HSPA5	-6.78343	-4.14387	-2.91681	-5.92964	-6.06838	-4.17892	-4.61471	-5.39232	1.71429	0.579903
CLCC1	-6.43968	-4.80722	-2.52341	1.2018	-5.89853	-4.6365	-4.5901	-3.11108	0.358731	0.580733
CTSL	-5.16326	-0.627495	6.53384	-2.12297	-2.08362	-1.18067	0.247694	-1.79576	4.12231	0.582225
NDUFB8	-1.04384	-7.00283	-8.62783	-7.63137	-6.42933	-6.79488	-5.55817	-6.95186	2.6275	0.582377
GYPC	-11.8816	-0.93739	-1.18031	-6.91925	-1.63256	2.67993	-4.66644	-1.95729	0.152921	0.58381
MAOA	-6.09199	-2.20663	-2.73952	-7.75895	-4.73568	-2.1489	-3.67938	-4.88118	2.30026	0.585066
PEX1	-8.43273	-4.45592	-3.72273	-5.47099	-4.79638	-3.57241	-5.53713	-4.61326	0.527096	0.586744
PGRMC1	-8.96437	-7.47657	-3.74897	-9.67537	-7.38704	-6.36915	-6.72997	-7.81052	2.11485	0.587316
COL6A2	-9.22361	-4.41463	-3.64171	-9.73238	-6.14338	-5.29187	-5.75998	-7.05588	2.45529	0.589708
RPS4X	-8.51295	0.0317382	-0.395654	-6.95888	-3.40271	-3.76987	-2.95896	-4.71049	3.36716	0.590704
NID1	-3.94523	-5.9232	-0.845662	-5.27457	-4.8131	-3.39591	-3.57136	-4.49453	1.89627	0.590859
SLC27A4	-9.58049	-3.19465	2.36462	-10.3854	-3.16431	-4.05698	-3.47017	-5.86889	5.27334	0.592719
KCT2	-2.71246	-5.25816	-2.03789	-0.502965	-4.21712	-10.8028	-3.33617	-5.17428	3.57542	0.592793
NDUFB11	-7.48227	-3.8611	-1.00335	-9.02634	-5.46739	-2.48716	-4.11557	-5.6603	2.91748	0.592859
SRSF1	-7.97799	-1.18914	0.183078	-0.766936	-1.5697	-2.1997	-2.99468	-1.51211	0.357851	0.593105
RPL11	-5.33046	-1.61457	-6.51479	-4.02145	-2.85671	-3.93596	-4.4866	-3.60471	0.542654	0.593597
SERBP1	-8.19142	-2.05533	-2.89531	-3.92619	-4.58318	-0.747825	-4.38069	-3.08573	0.407549	0.596772
HNRNPA2B1	-3.97131	-3.21773	-2.14497	-3.11742	-2.8121	-4.80709	-3.11134	-3.57887	1.38274	0.597299
FKBP10	-7.1204	-3.43432	-1.61746	-6.57193	-5.65732	-3.20228	-4.05739	-5.14385	2.12351	0.59915
LARS2	-4.75882	-4.81099	-8.84292	-2.81475	-6.41465	-6.15278	-6.13758	-5.12739	0.496483	0.600938
SLC25A12	-4.54168	-1.76795	0.696638	-1.51367	-2.37331	-4.7824	-1.871	-2.8898	2.02623	0.601983
RMDN1	-1.72167	-4.67008	-8.11835	-0.189704	-6.54709	-3.35567	-4.8367	-3.36415	0.360346	0.602053
TMEM126A	-4.0076	-6.06804	-0.627966	-1.81568	-7.12035	-5.55292	-3.56787	-4.82965	2.39791	0.602358
AP2S1	-0.298331	-5.75062	-2.26459	-5.962	-0.579654	-5.80193	-2.77118	-4.11453	2.53739	0.602701
ACSL3	-8.07116	-5.07486	-2.41949	-9.33924	-4.91032	-5.02125	-5.1885	-6.4236	2.35398	0.602717
AK2	-4.1785	-4.25456	-5.0111	-3.13059	-5.66763	-6.36938	-4.48139	-5.05587	1.48914	0.603017
SFXN3	-10.4714	-3.12047	-3.92725	-5.00292	-4.39046	-4.18565	-5.83971	-4.52634	0.402381	0.604635
ATP5F1C	-5.67083	-2.92476	0.63866	-8.69448	-3.62924	-0.635206	-2.65231	-4.31964	3.17627	0.605416
PTDSS2	-1.15512	-7.79137	-1.04777	-1.82056	-9.48631	-3.98544	-3.33142	-5.09743	3.40113	0.609397
ERLIN1	-4.84077	1.66672	-2.47532	4.50391	-0.177958	-4.60583	-1.88312	-0.0932922	0.289206	0.610674
FKBP9	-8.60777	-4.03026	-2.25495	-8.99631	-5.59919	-4.20436	-4.96433	-6.26662	2.4662	0.611579
PCBP1	-2.12548	-1.86804	-2.10495	-6.38957	-2.05535	-0.54305	-2.03282	-2.99599	1.94958	0.612133
CD36	-10.4029	-6.85465	-5.0386	-10.3079	-8.78881	-6.40012	-7.43206	-8.49893	2.0949	0.61214
RDH5	-8.99403	-5.22327	-2.47098	-1.46435	-6.63724	-4.61093	-5.56276	-4.2375	0.399078	0.612573
PTGFRN	-6.45036	-2.21922	-1.65677	-4.69315	-2.83966	-5.61704	-3.44212	-4.38328	1.92008	0.613182
CLGN	-6.73926	-2.50131	-8.62196	-8.95776	-4.32211	0.96064	-5.95418	-4.10641	0.277822	0.614577
EPN1	4.75299	-4.12542	-4.02907	0.930676	-6.53365	-3.75002	-1.13383	-3.11766	3.95541	0.616731
SLC25A6	-5.85506	-4.70969	-1.73506	-4.63067	-4.25603	-5.48086	-4.09994	-4.78919	1.61244	0.618856
EHHADH	-5.53123	-4.14376	-1.73023	-3.21814	-4.01353	-6.61161	-3.80174	-4.61443	1.75648	0.619211
SLC25A22	-14.177	-4.86576	-5.25857	-6.25325	-6.0302	-7.08624	-8.10043	-6.45656	0.319996	0.619315
RCN1	-7.14806	-4.89076	-2.93525	-7.6621	-5.58864	-4.24656	-4.99136	-5.83243	1.79138	0.620804
PLIN4	-3.96282	-2.67502	-1.56884	-1.65553	-4.38864	-3.90496	-2.73556	-3.31637	1.4957	0.622288
RAB10	-8.43447	-5.02405	-0.305437	-7.23776	-5.60191	-4.85262	-4.58798	-5.89743	2.47847	0.622676
RRBP1	-7.13933	-3.88331	-2.70136	-6.67681	-4.21841	-5.22321	-4.57467	-5.37281	1.73886	0.624329
GALNT2	-6.554	-2.75923	-2.32908	-4.32855	-4.65322	-4.80165	-3.88077	-4.59447	1.64001	0.624916
PELP1	-6.47999	-5.06113	-0.518899	-2.48151	-1.6915	-4.70817	-4.02001	-2.96039	0.479761	0.626281
HSPA9	-7.61884	-3.15594	-3.43933	-7.98829	-4.84053	-4.29862	-4.73804	-5.70915	1.96035	0.626507
ALDH4A1	-9.13615	-3.52334	-2.89252	-9.03224	-5.23449	-5.0289	-5.184	-6.43188	2.37491	0.626815
TMED2	-3.02206	0.798411	-2.84691	0.737062	-0.169847	-12.7975	-1.69019	-4.07677	5.22917	0.627073
SSR1	-14.5853	-3.70831	-5.81418	-8.80235	-6.18641	-3.31738	-8.03592	-6.10205	0.261726	0.627744
MAN2A1	-4.93844	-4.19391	1.17347	-2.68524	-3.20995	-5.35283	-2.65296	-3.74934	2.13818	0.627761
TUBB	-1.56969	-1.15552	0.282051	-7.03869	-2.24081	2.4729	-0.814386	-2.26886	2.74057	0.631162
TECR	-7.15016	-4.48218	-1.64409	-4.9075	-4.7979	-6.12317	-4.42548	-5.27619	1.80339	0.632425
NCL	-8.88874	-1.26919	-3.85026	-8.45405	-3.19434	-6.55229	-4.66939	-6.06689	2.63445	0.633852
COLGALT1	-8.93845	-3.89654	-1.2158	-7.01691	-5.44521	-5.17991	-4.6836	-5.88068	2.29275	0.635231
HK2	-3.71617	-3.59952	-0.503632	-6.05926	-5.62988	0.318228	-2.60644	-3.79031	2.27185	0.635486
PCCA	-6.81751	-2.71183	-2.17972	-7.58338	-1.31741	-6.54166	-3.90302	-5.14748	2.3693	0.635545
DDOST	-4.08326	-6.07682	-4.66069	-4.94062	-8.42199	-3.78052	-4.94026	-5.71438	1.71015	0.636314
AOC2	-7.31046	-4.65281	-1.51073	-1.45249	-4.8957	-4.119	-4.49133	-3.48906	0.499214	0.638359
PGRMC2	-1.36314	-5.50575	-3.13971	-1.693	-5.83412	-5.1381	-3.3362	-4.22174	1.84745	0.640315
STX8	-7.31424	-4.71566	1.22194	-2.18162	-6.25046	3.29036	-3.60265	-1.71391	0.270042	0.640505
PRKDC	-5.87235	-4.0972	-0.140521	-3.29242	-4.00069	-5.5576	-3.37002	-4.28357	1.88367	0.642328
CD81	-7.85127	-6.99094	-2.40998	-10.7324	-7.21454	-3.38303	-5.75073	-7.10998	2.56551	0.642573
EIF3A	-7.42479	-1.91632	-1.40769	-10.9391	-2.87498	-2.06519	-3.58294	-5.2931	3.27199	0.643837
ILF2	-2.06637	0.094671	1.88687	5.12904	-1.38941	-11.0369	-0.0282776	-2.43242	5.2932	0.644968
SLC25A13	-4.48347	-1.77181	1.1915	-1.79669	-1.89808	-4.04803	-1.68793	-2.58093	1.85703	0.645069
ATP5PB	-12.6848	-6.45426	-1.95125	-5.56439	-6.67509	-4.08346	-7.03009	-5.44098	0.332376	0.645637
DDX17	-2.91724	-1.68653	-1.01157	-2.49493	-3.00964	-1.24665	-1.87178	-2.25041	1.3001	0.646582
P3H1	-3.51974	-0.578415	-5.99302	-1.82522	-2.60236	-3.26137	-3.36373	-2.56298	0.574053	0.646843
PYGB	-5.40338	-3.84081	-1.58566	-5.53965	-5.85465	-1.92424	-3.60995	-4.43952	1.77715	0.647081
SUCLG2	-8.32845	-4.82133	-2.32995	-6.96798	-5.65429	-5.518	-5.15991	-6.04676	1.84913	0.648093
MCCC1	-7.90837	-4.78318	0.96029	-5.44918	-5.75922	-4.40646	-3.91042	-5.20496	2.45298	0.648249
FERMT2	-4.58537	-3.83887	-0.636256	1.77125	-4.01504	-3.5605	-3.02017	-1.93476	0.471261	0.650161
GPNMB	-10.9129	-4.98577	-4.54101	-12.6211	-6.10967	-6.08774	-6.81321	-8.27284	2.75036	0.651072
JUP	-2.13745	-0.855346	0.757911	3.2904	0.316538	-2.94328	-0.744961	0.221218	0.51186	0.651986
H6PD	-12.1685	-4.01378	-2.67977	-4.93081	-5.76088	-3.76615	-6.28736	-4.81928	0.361463	0.652479
ITGB1	-4.54488	-5.99247	-3.45093	-3.44974	-7.246	-5.19659	-4.66276	-5.29744	1.5526	0.656018
MACF1	-3.71315	-3.33097	-2.27492	-5.80764	-2.41961	-2.75057	-3.10635	-3.65927	1.46706	0.658752
HADH	-7.56906	-5.42167	-4.17506	-6.56735	-5.69744	-6.36429	-5.72193	-6.20969	1.40227	0.659124
SCAMP3	-7.05644	-7.97124	-2.67762	-8.50837	-6.00167	-5.8126	-5.90177	-6.77421	1.83076	0.661828
RPTOR	-6.13844	-4.36353	0.25204	-6.10468	-4.52618	-2.64881	-3.41665	-4.42656	2.01379	0.6631
ECI1	-7.14992	2.07266	-9.88372	-1.48269	-4.84297	-3.37367	-4.98699	-3.23311	0.296503	0.663969
BASP1	-5.89019	-5.36833	-1.22969	-14.93	-5.87785	1.41379	-4.16274	-6.4647	4.93127	0.666195
ARPC4	-8.47014	0.997651	1.87496	-3.87139	-3.44365	-2.91632	-1.86585	-3.41046	2.91726	0.666264
PPA2	-6.33161	-4.37558	-10.8858	-6.0621	-6.05416	-6.78177	-7.19767	-6.29934	0.536507	0.667963
NUCB1	-11.2043	-3.09528	-2.68796	-6.20242	-3.03946	-3.68147	-5.6625	-4.30778	0.391011	0.668534
SHMT2	-7.25332	-3.80574	-1.20232	-5.41259	-4.72146	-4.57303	-4.08712	-4.90236	1.75959	0.669267
ITGAV	-6.27965	-5.06581	-2.39716	-5.06406	-5.33922	-0.754508	-4.58087	-3.71926	0.550338	0.669854
TST	-3.23143	-4.67921	-5.64405	-1.50332	-6.77193	-2.9096	-4.51823	-3.72828	0.578365	0.670598
PNPLA2	-7.27449	-3.45527	0.0766741	-6.2988	-3.46123	-4.0437	-3.55103	-4.60124	2.07084	0.67062
KRT18	-2.1253	1.18158	-1.5669	-2.20611	2.68223	-0.569485	-0.83687	-0.0311187	0.572064	0.671373
LAP3	-2.83026	-2.50107	-4.85405	-5.74283	-4.56967	-1.77231	-3.39513	-4.02827	1.55094	0.672075
ATP6V1A	-9.22774	-2.95197	-2.43367	-5.4717	-5.05271	-7.1494	-4.87112	-5.89127	2.02812	0.677132
NCLN	-8.92878	-4.55197	0.391336	-5.96175	-5.46194	-5.29246	-4.36314	-5.57205	2.31163	0.677475
CCPG1	-2.94668	-4.35438	0.417395	-2.20908	-2.65365	0.226368	-2.29455	-1.54546	0.594975	0.677836
SLC15A4	-2.92038	-4.56806	-1.68488	-1.59965	-4.59541	-4.73734	-3.05778	-3.64413	1.50145	0.680007
ADIPOQ	-6.19225	0.304413	4.16868	-4.80034	-0.0697299	-1.26946	-0.573051	-2.04651	2.77687	0.681877
IGHG1	3.81003	5.20124	5.49492	1.12797	5.23222	6.02493	4.83539	4.12837	1.63243	0.682153
RHOA	-6.91116	-2.01173	-12.1915	-7.35456	-3.69348	-5.95605	-7.03814	-5.66803	0.386861	0.683886
DPP4	-8.34291	-3.33709	-2.22953	-8.29473	-4.10251	-4.53745	-4.63651	-5.6449	2.01166	0.684204
ITPR2	-4.11055	-3.64587	1.38526	-2.96218	-3.06083	-2.66266	-2.12372	-2.89522	1.70705	0.684373
MFN2	-6.18687	-3.62953	-0.403744	-4.17594	-5.21414	-3.15944	-3.40672	-4.18317	1.71292	0.684404
CSPG4	-6.20553	-5.12258	-1.37544	-5.95218	-5.65972	-3.30344	-4.23452	-4.97178	1.66701	0.684562
AP2M1	-8.28887	-4.09503	1.26606	-7.15832	-3.35629	-4.50949	-3.70595	-5.00803	2.46585	0.685235
ZBED5	-2.0031	-2.3949	-0.215283	-4.87293	2.32912	-5.4612	-1.53776	-2.66834	2.18946	0.685303
CYLC1	5.0715	-4.41693	-8.39464	2.61007	-2.55828	-2.19614	-2.58002	-0.714784	0.274478	0.688683
HNRNPAB	-7.92298	-0.720687	-6.38456	-6.96966	-2.20908	-2.38846	-5.00941	-3.85573	0.449479	0.689828
TMX3	-5.84706	-4.87358	-1.69148	-7.30938	-4.5775	-2.85002	-4.13737	-4.9123	1.71111	0.689878
AIFM1	-8.51889	-3.93144	-4.01691	-6.79663	-5.51087	-6.16463	-5.48908	-6.15738	1.5892	0.690407
CANX	-9.22615	-2.06354	-2.3173	-7.85695	-2.72772	-6.62525	-4.53566	-5.73664	2.29896	0.691082
ALDH7A1	-7.07701	-2.02313	-3.74826	-4.37475	-3.47277	-7.43008	-4.2828	-5.09253	1.75289	0.692849
COL5A2	-6.58167	-3.90476	-4.96452	-2.2968	-5.42968	-5.96244	-5.15032	-4.56297	0.665566	0.692958
TXNDC5	-5.02184	-3.70996	-4.09137	-8.3279	-4.23787	-2.50614	-4.27439	-5.02397	1.6813	0.693615
RETSAT	-3.12274	-4.27268	-2.7257	-1.22388	-4.67787	-6.13956	-3.37371	-4.01377	1.5584	0.697072
ADAM12	-3.01372	-10.8665	-2.86999	-9.2542	-5.52963	-5.62204	-5.58342	-6.80196	2.32711	0.697171
SRRM2	-2.97633	-1.31881	-0.193516	-1.92487	-1.67422	-1.90769	-1.49622	-1.83559	1.26521	0.697533
SRPRB	-5.87637	-5.5607	-2.12126	-2.26381	-5.30263	-4.12141	-4.51944	-3.89595	0.649098	0.697632
CAPNS1	0.761617	0.0727538	7.88137	-4.25963	-2.07435	9.05598	2.90525	0.907334	3.99422	0.699743
C5	-3.89816	4.16306	5.6628	-5.68218	4.05798	2.32449	1.9759	0.233433	3.34607	0.700882
TAOK3	-3.74477	-3.21932	-4.39982	-1.82456	-2.70387	-10.1174	-3.78797	-4.88195	2.13462	0.701125
LRPPRC	-3.37495	-2.27164	-2.36306	-1.79895	-2.52077	-3.06072	-2.66988	-2.46015	0.864697	0.701149
H4C14	-5.48842	-1.55379	-0.328699	1.10989	-1.43094	-12.5253	-2.45697	-4.28211	3.54341	0.703731
ERLIN2	-9.64258	-3.96123	-2.07395	-7.62488	-4.62878	-6.37792	-5.22592	-6.21053	1.97877	0.706624
HNRNPUL2	-8.49929	-2.80241	-0.705705	-8.16688	-4.01299	-3.2059	-4.00247	-5.12859	2.18271	0.707127
NIPSNAP2	-7.85907	-7.01047	-0.181297	-2.53733	-5.19451	-11.7459	-5.01695	-6.49258	2.78106	0.707417
TOR1AIP2	-4.70734	-4.25035	6.06352	-4.11802	-1.67869	9.52179	-0.964726	1.24169	0.216671	0.707681
FLOT2	-7.25888	-4.32669	-2.86651	-6.15551	-3.10009	-7.37484	-4.81736	-5.54348	1.65418	0.709145
EIF3B	-3.95351	-1.27548	-3.08423	-0.633258	-3.24437	-6.76899	-2.77107	-3.54887	1.71451	0.709653
CD151	-7.18607	-3.35916	-0.195712	-5.99298	-3.03971	-4.33695	-3.58031	-4.45654	1.83557	0.710052
GNB2	-3.71676	-5.11147	-4.05718	-5.65553	-4.26736	-1.37889	-4.29514	-3.76726	0.693576	0.711251
RSAD2	-6.21982	5.06612	-1.30362	3.98853	-0.8641	-1.23151	-0.819107	0.630974	0.366001	0.713257
CLTA	-10.2223	-3.07678	0.125948	-6.39982	-2.21895	-0.363206	-4.39104	-2.99399	0.379704	0.713359
NAGLU	-7.49707	-3.44415	-8.80003	-9.21663	-6.66756	-6.07458	-6.58042	-7.31959	1.66921	0.71406
GLIPR2	-6.04488	-3.25626	-3.5624	-10.8876	-2.45426	-2.91459	-4.28785	-5.41882	2.19007	0.714242
CCT5	0.897296	-0.700839	-7.30226	-5.95062	-3.26984	7.91513	-2.3686	-0.435109	0.261795	0.715049
WFS1	-10.3016	-3.71915	-1.93058	-7.16993	-4.36702	-7.63734	-5.3171	-6.39143	2.10574	0.715217
TMEM38B	-2.04806	-5.53341	2.29582	6.23751	-5.93744	-12.5439	-1.76188	-4.08129	4.99127	0.716473
HSD17B12	-11.1307	-5.01487	-3.04757	-8.83004	-6.13017	-7.21805	-6.39773	-7.39275	1.99311	0.716996
SLC16A7	-9.42824	-4.06299	-3.11031	-6.82431	-4.81883	-7.42509	-5.53385	-6.35608	1.76814	0.7177
SQLE	-5.32542	-3.78176	0.586222	-2.14282	-5.75928	-3.02709	-2.84032	-3.64306	1.74442	0.718954
PITRM1	-3.86447	-4.46208	-2.4269	-1.72825	-4.08095	-3.83195	-3.58448	-3.21372	0.773375	0.719003
PMPCB	-5.26127	-4.3651	-1.35442	-4.15451	-5.08358	-3.23796	-3.66026	-4.15868	1.41267	0.720149
NDUFS8	-5.68177	-5.30056	-1.31174	-3.72044	-7.87352	-3.05506	-4.09802	-4.88301	1.72307	0.721979
TMF1	-9.66025	-3.29832	-1.13188	-2.58933	-4.59306	-3.90646	-4.69682	-3.69628	0.499814	0.722563
PRKACA	-10.2513	-2.22039	-0.349302	-3.58497	-4.83378	-8.21172	-4.27365	-5.54349	2.41135	0.722883
AP2B1	-5.53079	-3.6692	-2.71199	-3.10154	-4.98192	-2.56911	-3.97066	-3.55086	0.747528	0.723263
GBE1	-4.94172	-3.4315	-3.89674	-3.99981	-3.86275	-5.06704	-4.08999	-4.30987	1.16464	0.726879
PRRC2C	-5.65038	-3.12584	0.281635	-6.50323	1.17978	0.133215	-2.83153	-1.73008	0.466048	0.728384
LGALS1	-7.19066	-4.01965	-1.18915	-7.47856	-6.00621	-1.66049	-4.13315	-5.04842	1.88592	0.72879
DSP	-5.60316	-0.831277	0.533604	-4.34484	-0.258842	1.52936	-1.96694	-1.02477	0.520449	0.730115
AFG3L2	-6.89574	-3.29177	-0.867325	-6.69326	-3.99164	-2.70037	-3.68495	-4.46176	1.71334	0.731381
ACADSB	-7.45581	-4.32848	-1.75813	-3.26011	-4.99505	-7.56421	-4.51414	-5.27313	1.6923	0.732212
TXNRD2	-6.33502	-3.4046	-1.66111	-6.61951	-4.97892	-1.92983	-3.80024	-4.50942	1.63487	0.732665
ATP6V0D1	-5.30104	-4.13852	-2.57711	-1.49095	-4.62799	-8.18531	-4.00556	-4.76808	1.69646	0.733528
SLC35F6	-10.4805	-3.09234	7.64679	-2.23821	-5.06316	-4.45124	-1.97535	-3.91754	3.84287	0.734115
TUBB2A	-0.963709	-1.58739	-8.0816	-5.42332	-2.48439	0.350467	-3.54423	-2.51908	0.491358	0.734692
EBP	-3.14547	-6.78699	-1.43044	3.43805	-6.7583	-13.729	-3.78763	-5.68307	3.72034	0.735328
STOM	-7.01053	-5.45366	-1.67455	-2.72397	-7.03613	-6.66237	-4.71291	-5.47415	1.69495	0.735391
NLRC4	-9.56947	-4.62016	1.26477	-8.3681	-5.69585	-2.69838	-4.30829	-5.58744	2.42697	0.735682
NDUFA10	-8.45741	-3.44924	-4.38281	-7.86901	-4.03096	-6.44239	-5.42982	-6.11412	1.60692	0.73724
TIMM29	-3.9522	-2.65855	-7.3672	-5.21525	-5.83478	-0.59947	-4.65932	-3.88316	0.583921	0.738434
COL18A1	-5.09909	-4.20573	-2.16482	-4.44534	-3.93903	-4.02542	-3.82321	-4.13659	1.24262	0.740397
ERGIC1	-13.0688	-5.49337	-2.29723	-6.13032	-7.23079	-3.94985	-6.95314	-5.77032	0.440489	0.740845
AOC3	-9.63856	-7.50702	-3.44608	-7.74739	-7.65849	-7.11514	-6.86389	-7.507	1.5617	0.742599
HSPH1	-1.54471	-1.26778	0.843572	-6.55902	-2.85527	4.07369	-0.656306	-1.7802	2.17934	0.743608
COPB1	-6.922	-3.48739	-0.461548	-3.89433	-3.89273	-5.09065	-3.62364	-4.29257	1.58989	0.743631
NOMO2	-8.42434	-4.16485	-0.248907	-7.65718	-5.50685	-2.59553	-4.27936	-5.25319	1.96404	0.743719
ZC3HAV1	-5.54221	1.36047	-8.01674	-3.72822	-3.52365	-1.9403	-4.06616	-3.06406	0.499272	0.7439
EEA1	-6.37289	-2.47843	0.276817	1.72806	-3.56778	-11.138	-2.85817	-4.3259	2.76586	0.744499
EHBP1	-6.25677	-3.28556	-1.21815	-2.74564	-4.71	-5.0023	-3.58683	-4.15265	1.48023	0.745232
IARS2	-3.59609	-3.88447	-3.48461	-7.59678	-4.31792	-1.02138	-3.65505	-4.31202	1.57677	0.747172
LAMP2	-9.13176	-4.83239	-2.68996	-7.60771	-6.90143	-4.33281	-5.55137	-6.28065	1.65781	0.750354
ALDH1B1	-7.009	-3.05713	-4.29231	-6.30564	-5.08964	-4.29526	-4.78615	-5.23018	1.3604	0.750861
LGALS3	-4.65914	-5.79286	1.31855	-4.93093	-7.5786	0.149959	-3.04448	-4.11986	2.10727	0.751012
GLUD1	-7.44984	-4.57949	-2.88652	-6.47617	-5.57384	-4.35459	-4.97195	-5.4682	1.41054	0.752145
VDAC2	-9.51914	-5.3658	-3.57689	-7.21937	-6.10968	-6.93305	-6.15395	-6.75404	1.51581	0.754443
ACOT13	-4.94985	-3.13531	-0.680021	2.26467	-5.04365	-9.69477	-2.92173	-4.15792	2.35575	0.754705
SAR1A	-4.36083	-3.42756	-1.14282	0.763936	-3.93137	-3.93874	-2.97707	-2.36872	0.65595	0.756888
FNDC3A	-3.65806	-3.28719	0.262733	0.327353	-3.10503	-2.29138	-2.2275	-1.68968	0.688811	0.756993
TAP2	-6.82203	-2.82285	0.753468	-1.76509	-3.35461	-1.52739	-2.9638	-2.2157	0.595383	0.75744
SLC35E1	-4.82639	-3.45832	0.635683	3.81624	-3.91986	-4.4386	-2.54968	-1.51407	0.487812	0.757604
DERL1	-7.37169	-4.34228	-3.48244	-5.36666	-3.80924	-7.61807	-5.06547	-5.59799	1.44645	0.758383
ROCK2	-10.6505	-2.84636	-1.04966	-3.78952	-4.1031	-3.74458	-4.84885	-3.87906	0.510583	0.758765
LNPK	-12.0503	-7.22958	-2.86512	-11.5623	-7.93639	-5.73675	-7.38166	-8.4118	2.04223	0.760025
LRRC15	-5.27621	-0.721079	0.546833	0.88919	-1.06413	-3.22215	-1.81682	-1.13236	0.622241	0.76401
TMEM30A	-8.83488	-4.46115	8.70755	-4.83623	-4.39212	-0.596146	-1.52949	-3.27483	3.35274	0.764437
RANBP2	-6.17533	0.249502	3.99596	-2.50162	0.177216	-2.55583	-0.643291	-1.62675	1.97719	0.767211
PPM1J	3.855	-4.61972	-1.0772	2.80168	-1.13065	-7.11117	-0.613973	-1.81338	2.29645	0.767319
ABHD10	-10.6551	-4.44069	-0.950854	-5.77945	-4.86858	-2.55469	-5.34888	-4.4009	0.518359	0.767502
RAB1A	-11.8569	-4.15273	-0.167166	-7.64758	-4.89085	-6.97883	-5.39226	-6.50575	2.16369	0.7682
TAOK1	-7.65233	-3.17635	-2.26236	-8.5781	-2.70614	-4.10602	-4.36368	-5.13008	1.70102	0.768309
UQCRC2	-5.74003	-4.23279	-1.71984	-7.45132	-4.14942	-1.94271	-3.89755	-4.51448	1.53361	0.771387
XRCC6	-4.24114	-1.45854	1.04926	-3.81584	-2.53628	-0.0496391	-1.55014	-2.13392	1.49877	0.77237
PLIN1	-9.1654	-5.11605	-3.35928	-6.24982	-5.79707	-3.86216	-5.88025	-5.30302	0.67025	0.772801
ADH5	-10.4855	0.986291	2.27733	-5.12793	-0.126598	-6.09823	-2.40729	-3.78425	2.59721	0.77285
SORT1	-6.72265	-4.86072	-2.51092	-4.19466	-6.19667	-4.95108	-4.6981	-5.11413	1.33426	0.773508
DLST	-8.88328	-3.59522	-3.95222	-6.19117	-5.17781	-6.68999	-5.4769	-6.01966	1.45675	0.773597
NDUFS2	-7.75145	-3.67767	-6.82398	-8.8794	-5.06138	-2.20044	-6.08437	-5.38041	0.613885	0.774256
PICALM	-12.3466	-3.65557	-3.23983	-8.36108	-5.30056	-2.42734	-6.41402	-5.36299	0.482626	0.774421
NDUFB4	-9.1287	-3.48824	-1.81172	-2.29221	-4.27008	-5.65091	-4.80955	-4.07107	0.599368	0.775309
SLC37A3	-5.86637	-2.70433	-0.436767	3.61595	-4.94416	-4.7365	-3.00249	-2.02157	0.506658	0.776455
STX12	-7.82957	-3.56872	-1.95614	-7.49551	-4.61026	-3.21521	-4.45148	-5.10699	1.57518	0.77648
UFL1	-6.18047	-1.6268	-3.11645	-4.45665	-1.87678	-6.26779	-3.64124	-4.2004	1.47341	0.777447
ETFDH	-9.36854	-5.16117	-2.929	-6.20977	-4.5055	-4.98431	-5.81957	-5.23319	0.666012	0.779152
MFSD10	-7.4641	-3.94672	1.27821	1.30417	-4.85079	-3.74174	-3.37754	-2.42945	0.51832	0.779653
ACAD8	-5.55688	-3.60638	-1.41271	-3.03168	-2.95571	-5.9783	-3.52532	-3.98856	1.37863	0.78083
PSMC2	-1.82109	-1.98026	0.794241	0.698535	-3.88704	1.95594	-1.00237	-0.410853	0.663645	0.781122
YARS2	-6.57966	-4.77336	0.102985	-2.52577	-4.0902	-2.81375	-3.75001	-3.14324	0.656665	0.782268
FCGRT	-8.29752	-3.24979	-0.907767	-5.5821	-2.96846	-1.73454	-4.15169	-3.42837	0.6057	0.783168
AUP1	-8.31753	-4.80068	-0.0214113	-5.53817	-5.55825	-4.17435	-4.37987	-5.09025	1.63624	0.786039
ATP6V0A1	-6.01695	-4.38435	-1.41296	-6.90584	-5.02919	-1.64063	-3.93809	-4.52522	1.50226	0.788482
CTNND1	-9.05698	0.417073	1.47465	-4.77926	-2.30734	-3.0182	-2.38842	-3.36826	1.97225	0.789189
RNH1	-1.00318	-0.128695	3.85925	0.0623988	-2.65288	8.44313	0.909125	1.95088	0.485735	0.79002
S100A9	-2.92764	-2.17023	1.13531	1.68295	0.696759	-9.59718	-1.32085	-2.40582	2.12134	0.790304
PLXNB2	-3.05268	-9.05216	-1.05936	-4.89621	-5.96188	0.321706	-4.38807	-3.51213	0.544899	0.79078
SLFN12	-1.26231	-0.394836	1.37259	-3.56225	-2.41198	9.15195	-0.0948535	1.05924	0.449349	0.79392
LMF2	-10.1635	-3.76197	-0.280879	-3.09167	-4.29297	-4.37378	-4.73544	-3.91947	0.568026	0.794007
ABCF1	-1.8619	0.179948	0.71119	0.633	-1.30042	0.535581	-0.323589	-0.0439452	0.823795	0.794666
EIF4G1	-7.30267	0.768969	-0.707331	-6.95407	0.809607	-3.88282	-2.41368	-3.34243	1.90363	0.795604
CCDC151	3.94705	0.279749	4.71825	-1.82761	4.18959	9.53377	2.98169	3.96525	0.505727	0.795787
RPL12	-7.47027	3.03566	-2.04257	-7.08937	2.20722	-5.01967	-2.15906	-3.30061	2.20618	0.796425
EMC2	-10.4098	-6.41675	1.49432	-5.44181	-7.11747	-5.69724	-5.11075	-6.08551	1.96531	0.796489
SDHB	-7.8466	-4.26334	-2.99607	-7.41701	-5.12549	-0.509514	-5.03534	-4.35067	0.62215	0.797525
AIFM2	-8.4678	-4.24441	-1.00696	-3.2383	-4.36708	-4.33805	-4.57306	-3.98114	0.663463	0.800471
ATP5F1D	-3.20696	-1.97302	-10.7424	-6.99238	-2.59298	-3.88284	-5.30747	-4.4894	0.567199	0.800898
NDUFV1	-8.88931	-5.89965	-1.49018	-6.11157	-5.63927	-6.26924	-5.42638	-6.00669	1.49518	0.801237
FTH1	-8.42292	-2.96768	-3.76915	2.95875	-5.80444	-9.13364	-5.05325	-3.99311	0.479586	0.80347
DPM3	-8.79934	-4.73534	0.00444487	-2.54769	-2.40652	-6.32633	-4.51008	-3.76018	0.594646	0.805419
TMEM135	-9.23634	-4.53838	-1.14762	-6.67136	-4.33988	-5.83168	-4.97411	-5.61431	1.55854	0.806164
NAPA	-9.7603	-3.31634	0.4204	-5.59095	-4.20515	-0.245697	-4.21875	-3.34726	0.546585	0.809104
SVIL	-5.17307	-0.742854	-0.685538	-2.27566	0.015416	-6.14679	-2.20049	-2.80234	1.51767	0.809159
ITSN1	-9.12059	-3.20599	-0.140279	-3.45168	-4.04052	-7.19781	-4.15562	-4.89667	1.67139	0.809682
KANK2	-9.39511	-2.72597	0.727524	-0.482285	-4.32591	-4.12101	-3.79785	-2.9764	0.565872	0.811364
HNRNPA1L2	-11.2257	-2.36179	-1.37352	-8.71088	-3.58064	-5.31434	-4.987	-5.86862	1.84244	0.812278
PLTP	-7.69016	-2.65046	1.41042	-2.12247	-5.23401	0.827093	-2.97674	-2.17646	0.57424	0.812602
ACACB	-5.40087	-1.37273	0.114645	-0.800254	-0.73198	-3.68533	-2.21965	-1.73919	0.716749	0.81412
GPAM	-7.40571	-2.9873	-3.23413	-5.19467	-4.14926	-3.11581	-4.54238	-4.15325	0.763589	0.814608
VDAC3	-14.7908	-4.20629	-1.14363	-9.17266	-5.32268	-8.88013	-6.71358	-7.79182	2.11147	0.815007
DNAJC13	-7.24435	-2.58997	1.18437	-3.25579	-1.93073	-5.43591	-2.88331	-3.54081	1.57734	0.815797
CLMN	-6.40368	-3.16576	-1.89599	-4.61163	-3.5943	-4.27318	-3.82181	-4.1597	1.26391	0.817963
RPS13	-6.39869	0.913711	0.507787	0.766412	-4.02898	-3.74298	-1.65907	-2.33518	1.59783	0.823268
RPS11	-10.7387	-0.226545	-2.05837	-6.40095	-2.59976	-6.51274	-4.34121	-5.17115	1.77761	0.823616
TNPO1	-6.92904	-2.8653	-0.984457	-5.38447	-3.94028	0.283945	-3.59293	-3.0136	0.669276	0.824217
TMEM106B	-12.4996	-3.92534	-1.98962	-6.18417	-3.63698	-6.21824	-6.13819	-5.34646	0.577654	0.824301
IPO5	-7.02337	-1.95786	-0.864706	-3.39894	-2.71845	-2.40047	-3.28198	-2.83929	0.735762	0.82895
ACAA1	-12.9856	-3.23611	-0.946446	-11.1475	-5.11176	-3.8936	-5.72273	-6.71761	1.99292	0.829121
IARS1	-5.76905	-0.857236	0.208534	-2.35111	-2.14077	-0.607002	-2.13925	-1.69963	0.737328	0.830219
RRAGC	-6.45355	-5.99508	-2.4932	-0.632204	-6.4989	-6.24357	-4.98061	-4.45823	0.696222	0.830511
EHD2	-7.46682	-1.45999	-1.69507	-6.96872	-2.63697	-2.67855	-3.54063	-4.09475	1.46827	0.831062
WDR4	-14.1323	-3.69711	0.742303	-8.04713	-4.49648	-1.2631	-5.69572	-4.60224	0.468631	0.831803
PHB2	-6.95029	-3.97279	-0.442146	-1.20808	-5.60154	-6.2252	-3.78841	-4.34494	1.47073	0.831825
ECHDC1	-8.51114	0.426056	-2.73877	-5.73408	-1.16001	-5.99363	-3.60795	-4.29591	1.611	0.832657
DNAJC11	-4.03997	-5.8857	-4.21548	-3.77883	-5.29854	-5.61508	-4.71372	-4.89749	1.13585	0.833016
ARMCX3	-10.6044	-3.86566	5.6828	-8.02618	-5.06338	0.698462	-2.92907	-4.13037	2.29946	0.834086
LSS	-9.42888	-3.49686	-3.1992	-4.94171	-5.70644	-4.09772	-5.37498	-4.91529	0.727143	0.836012
FLNB	-6.25895	-1.4676	-0.718921	-4.90401	-2.39369	-2.41089	-2.81516	-3.2362	1.33889	0.837603
RNF170	-9.38037	-4.32065	6.25362	-5.56703	-5.07475	-0.017625	-2.48246	-3.55314	2.10041	0.838874
RFTN1	-7.61563	-7.17185	-2.58296	-4.52256	-7.39692	-4.21914	-5.79015	-5.37954	0.752307	0.839543
GNB1	-6.41104	-4.99912	-2.55801	-7.71829	-5.54239	-1.99783	-4.65605	-5.08617	1.34734	0.841128
ERMP1	-9.50672	-4.23937	0.206611	-5.52896	-4.47025	-5.32331	-4.51316	-5.10751	1.50979	0.843701
NDUFA9	-6.23675	-5.13545	-1.78669	-2.69278	-5.92168	-5.57394	-4.3863	-4.72947	1.26854	0.848517
KRT9	-0.927234	1.01268	0.283247	1.07105	0.247098	-1.5304	0.122897	-0.0707507	1.14365	0.848983
RPL34	-11.1644	-3.93164	-2.31037	-7.42741	-5.80474	-5.8632	-5.80212	-6.36512	1.47733	0.849025
EIF3F	2.49966	-1.23186	6.34001	1.65233	-3.30625	12.279	2.53594	3.54168	0.498014	0.853011
DBT	-8.99277	-3.21347	0.479782	-1.54671	-0.936449	-11.9115	-3.90882	-4.79822	1.85241	0.853064
STOML2	-10.3483	-5.30668	-2.01088	-8.90717	-6.38122	-4.03561	-5.88863	-6.44133	1.46684	0.85329
OCIAD1	-3.97365	-3.04781	-1.46172	2.45323	-3.6106	-5.81264	-2.82773	-2.32334	0.704958	0.854418
GLG1	-8.41429	-5.7939	-2.28564	-7.23534	-4.20212	-3.84012	-5.49794	-5.09253	0.755019	0.854704
TM9SF1	-6.95675	-4.61843	-8.05123	-3.64391	-8.73918	-6.20049	-6.54214	-6.19453	0.785883	0.855137
SLC25A4	-7.04578	-5.16869	-2.15185	-1.79128	-4.89301	-9.18437	-4.78878	-5.28955	1.41498	0.855232
TUBA1A	-9.66408	-1.29223	0.364582	-7.2139	-1.737	-3.67108	-3.53058	-4.20733	1.59853	0.855842
FADS2	-9.75962	-5.68982	-2.05695	-5.37275	-5.74033	-5.11386	-5.83546	-5.40898	0.744072	0.857782
GCN1	-6.83903	-1.76737	-0.548589	-8.0167	-0.599131	-2.23579	-3.05166	-3.61721	1.47995	0.857865
EGFR	-7.97528	-6.7573	-2.26481	3.81085	-5.94401	-12.0462	-5.6658	-4.72644	0.521467	0.858267
DHRS4	-8.98491	-3.78862	2.78865	-2.36223	-4.27115	-1.35656	-3.32829	-2.66331	0.630696	0.859046
PKP1	-7.60265	-1.12383	0.334821	-7.1581	-0.45441	-2.54736	-2.79722	-3.38662	1.50462	0.860325
OS9	-7.01557	-4.81694	-10.0693	-8.97433	-6.40676	-5.48285	-7.30061	-6.95465	0.78678	0.860508
TRMT10C	-3.50426	-3.37263	-0.72762	1.64854	-4.04979	-6.64675	-2.53483	-3.016	1.39587	0.862777
DBN1	-11.5458	-3.99519	-3.36764	-6.81972	-5.03914	-5.56899	-6.30288	-5.80929	0.710256	0.862847
PSMB1	-1.58442	0.798956	-2.37321	6.42426	-1.57978	-10.7952	-1.05289	-1.98358	1.90618	0.863162
ETFA	-9.72766	-4.64823	-1.10027	-6.31378	-5.85475	-4.71189	-5.15872	-5.6268	1.38327	0.863205
TSFM	-7.0328	-3.73689	-1.026	-8.61477	-5.01468	0.141726	-3.93189	-4.49591	1.47838	0.863517
PSMA6	-9.75568	0.469262	-3.3409	-4.27677	-1.89444	-4.74876	-4.2091	-3.63999	0.674031	0.863766
DNAJC3	-8.29294	-3.1332	-0.90945	-4.43269	-4.79934	-4.29501	-4.11187	-4.50901	1.3169	0.865039
PLPP1	-9.50787	-1.28436	-0.912162	-7.52087	-1.79357	-4.15904	-3.90146	-4.49116	1.50493	0.865269
KIAA1324L	-7.03558	-5.93422	1.2989	-3.69802	-3.29833	-6.17279	-3.8903	-4.38971	1.41364	0.865413
FAM120A	-4.52333	-2.42588	4.56695	2.98646	-1.99887	-1.65129	-0.794087	-0.221232	0.672285	0.865941
CISD1	-2.33156	-0.419544	2.42943	-1.84445	-2.52035	5.62062	-0.107223	0.418603	0.694561	0.867299
CYC1	-7.22314	-3.76168	-1.5715	-3.31805	-4.75107	-5.41847	-4.18544	-4.49586	1.24007	0.868421
RAB14	-12.5128	-4.62658	1.55164	-5.95056	-6.05093	-5.73957	-5.19591	-5.91369	1.64465	0.868614
ALDH6A1	-11.0398	-5.09089	-3.50126	-7.86162	-4.87511	-5.60075	-6.54398	-6.11249	0.741497	0.869507
RPL28	-8.27777	-0.993715	6.32248	-6.8757	-3.19231	4.34856	-0.983003	-1.90648	1.89669	0.871456
ARL6IP1	-3.7059	-4.90372	-9.58537	-8.08204	-6.44419	-2.39539	-6.065	-5.64054	0.74512	0.871625
ARL8B	-6.89081	-2.76372	-1.60261	-2.94009	-3.63253	-5.59199	-3.75238	-4.05487	1.23327	0.874033
MEST	-2.86884	-5.35022	-2.47898	-0.744454	-6.11843	-4.76292	-3.56601	-3.87527	1.23907	0.875165
ATP6V1B2	-9.92855	-2.98418	-1.61831	1.12369	-7.20353	-6.59773	-4.84368	-4.22586	0.651654	0.875999
PECR	-6.64882	-4.62989	-4.16409	-2.0906	-6.11614	-6.44968	-5.1476	-4.88547	0.833859	0.877422
ABCA1	-10.3465	-1.10026	4.66492	-6.13983	-0.838209	-2.05007	-2.26062	-3.00937	1.68034	0.880059
PNPT1	-5.13178	-0.507216	-3.25773	0.62889	-4.36289	-4.17018	-2.96558	-2.63473	0.795068	0.883223
PRXL2A	-7.41474	-2.29537	-4.79718	-6.37726	-2.38249	-4.86553	-4.83576	-4.54176	0.815636	0.883404
SCP2	-11.3523	-4.5342	-1.29232	-6.75041	-5.38531	-6.43177	-5.72628	-6.18916	1.37829	0.884589
FH	-11.3493	-3.71348	-6.11894	-9.51664	-5.88446	-4.53523	-7.06056	-6.64544	0.749956	0.885277
LETM1	-8.18214	-4.74882	0.0909925	-7.34015	-6.94328	-0.100755	-4.27999	-4.79473	1.42874	0.885614
CPT2	-6.83745	-3.24341	-3.29714	-3.73953	-3.72156	-6.60933	-4.45933	-4.69014	1.17349	0.887251
LAMB2	-7.66745	-1.67098	-0.818284	-4.31239	-2.27466	-4.59816	-3.38557	-3.7284	1.26824	0.88755
LRP1	-8.31334	-5.15523	-3.07791	-5.41044	-5.5861	-6.24214	-5.51549	-5.74623	1.17343	0.888362
HNRNPDL	-0.890698	-2.85203	-0.802926	1.89787	-3.10066	-2.57468	-1.51522	-1.25915	0.837371	0.888928
G3BP1	-6.3246	-1.84392	-0.081624	-7.18825	-2.72215	0.376866	-2.75005	-3.17785	1.34518	0.888971
COPG1	-4.29061	-2.46906	-0.229454	-4.98736	-3.23611	0.35948	-2.32971	-2.62133	1.22402	0.889129
TBC1D10B	-4.14428	-4.23873	0.364206	-2.11193	-5.32567	-1.4364	-2.67294	-2.958	1.21847	0.890036
ALG5	-8.77094	-2.16992	-2.78841	-6.63895	-2.84865	-5.2841	-4.57642	-4.9239	1.27233	0.890943
GNAI1	-10.0274	-4.70785	0.226528	-4.94969	-5.55525	-5.30124	-4.83623	-5.26873	1.34957	0.891116
RMDN3	-5.71527	-4.62916	-4.5899	-1.97055	-3.44865	-8.62043	-4.97811	-4.67988	0.813248	0.891337
CD44	-8.6145	-6.98827	-5.34794	-7.14016	-7.33645	-6.03825	-6.98357	-6.83829	0.904203	0.894229
CKAP5	-1.81375	-5.78174	-0.893574	-4.86003	-3.60345	-0.821498	-2.82969	-3.09499	1.20189	0.896589
SCO1	-6.54702	-5.95215	-2.60558	-4.54613	-7.07572	-4.11496	-5.03492	-5.24561	1.15724	0.897493
MRC2	-5.12783	-3.40717	-4.62788	-6.66058	-5.36837	-1.7509	-4.38763	-4.59328	1.15321	0.901211
MRPL44	2.62253	-3.18739	-7.79509	-0.901582	-4.62256	-1.59335	-2.78665	-2.3725	0.750461	0.903965
UQCRC1	-10.4898	-4.13699	-1.9454	-6.84651	-5.7118	-4.99063	-5.52405	-5.84965	1.25318	0.907042
ARF3	-16.6359	-2.06459	-1.70742	-8.67902	-5.44105	-4.42653	-6.80263	-6.1822	0.650477	0.908723
TMX1	-9.43175	-5.05999	-0.618152	-5.6766	-6.49072	-3.89914	-5.03663	-5.35549	1.24734	0.910259
TEX264	-13.3053	-5.65571	-0.566623	-8.03713	-6.40518	-3.70359	-6.50921	-6.04863	0.726697	0.911948
SF3A1	-7.94498	-3.94475	-1.692	-4.29386	-3.284	-5.34722	-4.52724	-4.30836	0.85923	0.914862
CA12	0.617509	0.966379	-0.701991	-0.228585	0.611247	0.3091	0.293966	0.230587	1.04491	0.915987
KRT2	-0.550529	-0.210268	0.704483	0.0655605	1.17132	-1.04391	-0.0187713	0.0643236	0.94403	0.916137
XPNPEP3	-8.93926	-4.67386	-1.17654	-3.00237	-4.62143	-6.36647	-4.92989	-4.66343	0.831356	0.918489
LYZ	-10.4877	1.03618	0.630494	-4.29921	-1.41945	-1.85803	-2.94035	-2.52556	0.750131	0.92002
BCL2L13	-7.34825	-3.65968	0.695777	-5.77665	-5.02587	1.50841	-3.43738	-3.09804	0.790398	0.92257
HM13	-6.97059	-5.24165	-4.94274	-2.75762	-5.43321	-8.42039	-5.71832	-5.53707	0.881937	0.922643
POLDIP2	-7.45979	-3.55187	-1.12914	-2.24785	-4.99988	-4.28123	-4.04693	-3.84299	0.868174	0.924437
ASAH1	-10.7034	-3.94885	-4.53312	-9.40209	-5.02936	-3.96928	-6.39511	-6.13357	0.834198	0.928191
PEX16	-10.3848	-6.77946	-1.13193	-7.53659	-6.26199	-3.66276	-6.09872	-5.82045	0.824578	0.928758
UTRN	-6.3247	-2.42537	-1.75413	-4.1319	-2.67013	-4.13163	-3.5014	-3.64455	1.10432	0.928837
PDE3B	-7.00512	-4.25938	-2.28779	-5.00272	-5.05882	-3.06786	-4.51743	-4.37646	0.906912	0.930404
PHB	-11.1514	-5.4153	-3.41169	-8.11072	-5.96731	-5.2263	-6.65945	-6.43478	0.855787	0.93204
SRPRA	-7.43319	-4.1063	-0.578158	-4.27841	-7.64064	-0.941978	-4.03921	-4.28701	1.18739	0.932947
COL15A1	-9.30951	-3.51969	-3.60392	-5.0386	-4.71425	-7.23323	-5.47771	-5.66203	1.13628	0.933423
CD248	-6.95212	-5.26124	-7.38935	-6.9014	-5.29736	-7.17231	-6.53424	-6.45702	0.947886	0.933827
HSDL2	-9.6411	-4.17282	-1.69184	-6.5124	-5.46157	-4.15558	-5.16858	-5.37652	1.15503	0.936316
CHCHD3	-5.98044	-3.97608	-1.92175	-2.68469	-4.509	-4.35173	-3.95942	-3.84847	0.925977	0.936525
SPNS1	-11.0613	-3.9649	-0.927318	-7.17655	-5.89715	-2.04297	-5.31783	-5.03889	0.824194	0.938115
ACTBL2	-1.83211	-1.97849	-8.81296	-6.29507	-2.84401	-2.86688	-4.20785	-4.00199	0.86702	0.940063
PXDN	-8.22414	-0.900813	-0.277755	-5.43385	-1.65923	-2.97622	-3.13424	-3.35643	1.16651	0.940151
C1QC	11.713	5.1635	5.32912	13.184	5.16441	2.975	7.40188	7.10779	1.22611	0.941701
SRSF8	-9.02206	-1.46449	-0.376737	-6.86521	-1.30382	-3.40754	-3.6211	-3.85886	1.17916	0.943731
NONO	2.20748	-2.90776	-12.0933	-4.22452	-3.0174	-4.60612	-4.26453	-3.94935	0.803749	0.943929
PCBP2	-1.79483	-1.85247	-8.33964	-5.17733	-1.88073	-4.40099	-3.99565	-3.81968	0.885177	0.944824
POR	-9.12802	-5.48977	-1.60306	-7.551	-6.62329	-1.42307	-5.40695	-5.19912	0.865837	0.946138
MGST3	-6.45775	-4.60994	-2.57982	-2.0248	-5.3524	-5.91801	-4.54917	-4.43174	0.921827	0.946743
GPD2	-7.36659	-3.19603	-1.86083	-4.48135	-4.76183	-3.52332	-4.14115	-4.2555	1.08249	0.949599
ARHGEF2	-7.08967	-1.83647	-0.812889	-2.71848	-2.90139	-4.52304	-3.24634	-3.38097	1.09781	0.950236
SAFB	-6.02014	-2.21873	0.437502	-1.81776	-2.49202	-3.1113	-2.60046	-2.47369	0.915885	0.95029
DDX5	-6.21877	-1.63395	-1.57013	-0.530343	-2.78676	-5.69092	-3.14095	-3.00267	0.908604	0.951686
SYVN1	-12.0485	-7.33812	-1.05302	-7.92476	-8.07102	-5.08469	-6.81322	-7.02682	1.15958	0.951933
ATL3	-11.2652	-4.49098	-2.77986	-5.57987	-5.63157	-6.83759	-6.17869	-6.01634	0.893572	0.953621
SUCLG1	-10.8915	-5.37481	-0.337553	-5.40752	-6.13495	-5.62266	-5.5346	-5.72171	1.13848	0.954106
RDH14	-4.12285	-5.53768	0.142558	0.292784	-6.18634	-3.17946	-3.17266	-3.02434	0.902302	0.956125
EPB41	-7.60426	-5.99783	-4.6829	-3.7528	-6.32298	-8.48873	-6.095	-6.18817	1.06671	0.956587
GNAS	-9.46339	-2.80947	-1.76523	-4.86733	-2.44833	-6.26474	-4.67936	-4.5268	0.899651	0.956952
CCT2	-0.53753	-3.34258	-3.07573	-5.83435	0.592433	-2.06725	-2.31862	-2.43639	1.08506	0.957308
PLOD1	-9.00696	-2.97554	-1.34926	-5.38095	-6.25185	-2.14939	-4.44392	-4.59406	1.10968	0.957415
NCSTN	-3.91675	-4.27722	-11.9654	-7.98685	-6.28111	-5.42677	-6.7198	-6.56491	0.898202	0.957487
TWF1	-6.07754	-2.96734	0.286756	-1.21745	-3.94912	-3.93088	-2.91937	-3.03248	1.08156	0.95863
SLC9A6	2.2161	-2.57089	-1.04665	5.95259	-5.94835	-2.03021	-0.467146	-0.675323	1.15523	0.958673
LILRB4	-0.0806272	-2.81776	3.4911	-3.20423	-1.3322	5.66197	0.197572	0.375179	0.884168	0.959142
COL4A2	-7.15606	-3.82293	-3.12318	-3.5445	-4.07958	-6.71466	-4.70072	-4.77958	1.05618	0.962673
TAPT1	-6.35638	-2.12434	-0.792865	-1.83618	-2.56698	-5.16068	-3.09119	-3.18794	1.06936	0.962944
HNRNPF	-5.97464	0.916041	1.29201	0.756317	-2.01189	-2.14095	-1.25553	-1.13217	0.91805	0.963652
TMX2	-10.2168	-7.54844	1.80839	-7.77291	-7.10623	-0.462626	-5.31893	-5.11392	0.86753	0.964496
AGFG1	-2.13486	-4.11638	-0.650923	3.79889	-6.48411	-4.68439	-2.30072	-2.45654	1.11405	0.964877
SLC25A5	-8.56774	-4.06841	-1.48696	-4.52178	-3.6938	-6.21616	-4.7077	-4.81058	1.07391	0.964913
PSAP	-5.29637	-4.83419	-3.60789	-4.98238	-5.90558	-2.98919	-4.57948	-4.62572	1.03257	0.965241
AP1G1	-10.8298	-3.27944	-1.99259	-3.81722	-5.44479	-7.21142	-5.36726	-5.49114	1.08966	0.968253
ATAD3A	-7.99442	-2.70365	-2.51826	-4.88719	-3.84144	-4.28464	-4.40544	-4.33776	0.954167	0.972126
CES1	-8.97026	-4.66681	-2.97907	-4.72677	-5.89791	-5.7883	-5.53872	-5.47099	0.954142	0.972135
TIMM44	-6.51778	-2.90717	-0.350422	-2.44487	-2.62393	-4.50066	-3.25846	-3.18982	0.953539	0.972999
ACADS	-6.05639	-3.04195	-4.68771	-5.10338	-4.09199	-4.50076	-4.59535	-4.56538	0.979438	0.975559
TOMM22	-2.84282	-6.6097	0.731199	-1.37996	-5.77427	-1.32783	-2.90711	-2.82735	0.946219	0.976832
GRHPR	-10.5186	-2.27699	-1.19412	-4.41845	-7.04335	-2.81111	-4.66325	-4.75764	1.06761	0.977828
CYCS	-7.44845	-2.57322	-0.194165	-3.94278	-4.18951	-1.89952	-3.40528	-3.34394	0.958373	0.979602
LRRC59	-9.47764	-2.71317	-4.8159	-6.98576	-4.46101	-5.7287	-5.66891	-5.72515	1.03976	0.980174
LAMP1	-11.7139	-1.8956	-2.9386	-7.07327	-4.94503	-4.77693	-5.51603	-5.59841	1.05876	0.980696
MTDH	-6.93746	-3.88415	-0.776551	-5.28683	-5.34781	-0.810703	-3.86605	-3.81512	0.965309	0.983592
UQCRFS1	-13.4005	-5.10663	-1.04268	-6.91923	-5.18139	-7.22148	-6.51661	-6.4407	0.948745	0.984579
SLC16A1	-4.41136	-5.65002	0.395922	-1.40805	-5.33999	-3.04202	-3.22182	-3.26335	1.02921	0.985634
SLK	12.1728	-2.40972	2.22197	6.14249	3.07989	2.51342	3.99503	3.91193	1.05929	0.985987
CORO1B	-0.163248	-2.2549	-9.95446	-4.83328	-2.25141	-5.11393	-4.1242	-4.06621	0.960596	0.986029
SLC25A10	-8.65938	-3.83611	-0.983094	-3.41158	-4.11222	-5.8562	-4.49286	-4.46	0.977482	0.989537
SAMM50	-6.1903	-3.08728	-1.70878	-1.59594	-4.40791	-4.93211	-3.66212	-3.64532	0.988421	0.992508
SLC33A1	-6.43573	-4.75023	0.84023	-3.98009	-5.44361	-0.848664	-3.44857	-3.42412	0.983194	0.9929
SERPINB12	-5.86555	0.123945	0.197446	-2.62402	0.463935	-3.3418	-1.84805	-1.83396	0.990278	0.995451
SLC17A5	-9.84524	-2.28515	-5.8648	-5.5472	-7.06127	-5.41607	-5.9984	-6.00818	1.00681	0.996733
DLD	-9.01146	-4.91561	-4.66259	-6.87086	-5.59365	-6.10721	-6.19655	-6.19057	0.995861	0.996921
CCT6A	-2.6053	-1.07782	-8.35456	-6.63636	-3.1456	-2.24422	-4.01256	-4.00873	0.997346	0.998889
ECHS1	-10.7898	-4.82313	-5.69717	-8.90714	-6.21969	-6.19163	-7.10336	-7.10615	1.00194	0.998988
ALK	4.08184	6.90631	2.33185	6.24371	5.38506	1.68954	4.44	4.43944	1.00039	0.999782
ATP6V1H	-9.23105	-4.11852	-0.01802	-3.28078	-5.1751	-4.91392	-4.45586	-4.4566	1.00051	0.999797
Values are expressed as Log2 abundance after normalization to the input samples from that replicate
Significance was calculated using a two-tailed unpaired t-test
