# Supplementary material for: The long noncoding RNA ADIPINT regulates human adipocyte metabolism via pyruvate carboxylase
Source: Nat Commun. 2022 May 26;13:2958. doi: 10.1038/s41467-022-30620-0 (PMC9135762; doi:10.1038/s41467-022-30620-0)
Supplement: Supplementary file 17 — Supplementary Data 14 [file 41467_2022_30620_MOESM17_ESM.xlsx]

## Sheet: Sheet1
Supplementary Data 14. Clinical characteristics of patients PC acitivity and ADIPINT expression in WAT was measured
	Cohort 2			Cohort 3
Phenotype	Lean	Obese	p-value	Non-obese	Obese	p-value
	(n=10)	(n=9)		(n=20)	(n=20)
Age, years	48 ± 12	49 ± 14	0.84	51 ± 9	48 ± 6	0.19
BMI, kg/m2	23.1 ± 1.4	40.5 ± 8.3	-	24.6 ± 2.6	38.6 ± 2.4	-
Body fat, %	33 ± 7	57 ± 11	<0.0001	33 ± 5	60 ± 7	<0.0001
WHR, ratio	0.876 ± 0.08	0.933 ± 0.05	0.105	0.809 ± 0.039	0.993 ± 0.050	<0.0001
Fat cell volume, picolitres	500 ± 171	819 ± 142	0.0007	357 ± 87	845 ± 151	<0.0001
S-fatty acid, mmol/l	0.62 ± 0.19	0.77 ± 0.35	0.3	0.61 ± 0.19	0.71± 0.36	0.4
S-insulin, mU/l	4.9 ± 2.0	15.3 ± 10.5	0.007	4.2 ± 1.4	13.0 ± 5.1	<0.0001
P-glucose, mmol/l	4.8 ± 0.4	5.8 ± 2.0	0.11	5.3 ± 0.4	5.2 ± 0.5	0.62
P-total cholesterol, mmol/l	4.9 ± 1.1	5.5 ± 1.0	0.29	4.4 ± 1.0	5.0 ± 0.8	0.11
P-HDL-cholesterol, mmol/l	1.66 ± 0.31	1.34 ± 0.57	0.15	1.68 ± 0.41	1.21 ± 0.2	0.0003
P-triglycerides, mmol/l	0.83 ± 0.34	1.57 ± 0.61	0.004	0.67 ± 0.14	1.51 ± 0.69	0.0003
HOMA-IR, units	1.04 ± 0.41	4.24 ± 4.57	0.018	0.96 ± 0.37	3.12 ± 1.35	<0.0001
AdiPO-IR, units	20.0 ± 9.58	92.1 ± 91.4	0.033	17.7 ± 8.8	61.3 ± 30.23	<0.0001
Clinical data in two cohorts of lean/non-obese or obese women. Values are mean ± SD and compared by unpaired t-test. P=fasting plasma, S=fasting
serum. BMI= body mass index. WHR:=waist hip to ratio. HDL:=High density lipoprotein. HOMA-IR =Homeostasis model assessment of insulin resistance.
Adipo-IR = Adipose tissue insulin resistance index . The BMI cut-off values were <25 kg/m2 for lean and <30 kg/m2 for non-obese.
A unpaired two-tailed t-test was used to assess significance between lean and obese or non-obese and obese
