# Supplementary material for: The long noncoding RNA ADIPINT regulates human adipocyte metabolism via pyruvate carboxylase
Source: Nat Commun. 2022 May 26;13:2958. doi: 10.1038/s41467-022-30620-0 (PMC9135762; doi:10.1038/s41467-022-30620-0)
Supplement: Supplementary file 18 — Supplementary Data 15 [file 41467_2022_30620_MOESM18_ESM.xlsx]

## Sheet: Sheet1
Supplementary Data 15. Measured factors influencing fat cell volume
Factor	Coefficient	Standard error	95 confidence interval	p-value
ADIPINT expression in subcutaneous white adipose tissue	150.5	34.9	79.9 – 221.1	0.0001
Body mass index	7	6.4	-5.8 - 19,9	0.27
Percentage total body fat	5.2	3.5	-1.9 – 2.4	0.15
Relative contribution of adipose ADIPINT expression, body mass index and total body fat to interindividual
variations in fat cell volume. Data from graphs figure 6f and 6g and supplementary figure 6c were put together
using multiple regression analysis.
