# Supplementary material for: The long noncoding RNA ADIPINT regulates human adipocyte metabolism via pyruvate carboxylase
Source: Nat Commun. 2022 May 26;13:2958. doi: 10.1038/s41467-022-30620-0 (PMC9135762; doi:10.1038/s41467-022-30620-0)
Supplement: Supplementary file 20 — Source Data [file 41467_2022_30620_MOESM20_ESM.xlsx]

## Sheet: Figure 1
Figure 1a				Figure 1b										Figure 1d				Figure 1e							Figure 1f						Figure 1g
0 Year BMI	2 Year BMI	5 Year BMI		2-0 Year ADIPINT	5-0 Year ADIPINT	5-2 Year ADIPINT	2-0 Year Fat Mass	5-0 Year Fat Mass	5-2 Year Fat Mass	2-0 Year Cell Volume	5-0 Year Cell Volume	5-2 Year Cell Volume		WAT	MA	SVF		0	2	4	8	12	14		Fat Cell	Adipose Tissue	Breast	Skin	Other FANTOM5 Samples			Nuclear						Cytoplasm
45.9	40.2	43.6		-1.31	-1.15	0.16			21.4	-118	-314	-196		1.29e-05	1.52e-05	1.6e-06		2.7e-29	8.81e-06	2.25e-05	0.000942	0.000853	0.000947		43.438	5.44	2.175	1.457	0		NEAT1	97.4395	81.9348	73.6386	58.1576	76.3401	89.2048	2.56052	18.0651	26.3614	41.8424	23.6599	10.7952
42.5	29.9	34.1		-0.92	-0.49	0.43	-42.4	-26	16.4	-344	-300	44		2.28e-05	3.89e-05	2.41e-06		2.7e-29	8.78e-06	2.09e-05	0.000858	0.000489	0.000987		15.932	12.033					GAPDH	39.5842	34.9571	27.4207	31.3619	8.90323	36.1091	60.4158	65.0429	72.5793	68.6381	91.0968	63.8909
37.4	30.6	29.4		-1.6	-0.12	1.48	-27.2	-27.6	-0.4	-271	-842			9.86e-06	1.28e-05	1.69e-07		2.7e-29	2.7e-29	2.83e-05	0.000719	0.000838	0.001015		27.633	39.519					ADIPINT	47.1439	11.7065	48.7872				52.8561	88.2935	51.2128
49.96	36.5	45.3		-2.27	-0.28	1.99			39.4	-596	-314	282		6.33e-06	6.55e-06	1.73e-06									47.066	7.541
41.5	28.6	25.8		-1.19	-2.66	-1.47	-32.8	-38.8	-6	-339	-494	-155		6.46e-06	3.49e-06	9.34e-07									53.038	4.068
45.3	26.4	26.6		-0.94	-1.52	-0.58			1.6	-718	-680	38		2.48e-06	3.28e-06	5.1e-06									12.525	0.784
41.3	34.1	27.9		-0.25			-20.2			-218	-918			1.6e-05	2.51e-05	1.17e-06									50.651
43.4	21.5	29.8		-2.24	-2.56	-0.32	-51.2	-35.6	15.6	-1108	-846	262		6.88e-06	2.27e-06	5.75e-07									28.491
48.9	30.6	30.6		-2.41	-0.41	2			1.4	-362	-433	-71		1.25e-05	3.95e-06	2.54e-07									39.444
53	27.5	40		-2.02	-1.59	0.43			8.8	-626	-637	-11		7.47e-06	6.78e-06	2.85e-06									20.388
45.6	32.1	26.9		-1.71	-0.62	1.09	-41.8	-24.8	17	-356	-69	287													6.67
48.6	27.6	31.7		-3.25			-57.2	-51.8	5.4	-889	-786	103													7.17
45.9	31.6	35.4		-0.76						-698	-448	250													60.94
44.2	28.4	30		-1.01	-1.71	-0.7	-41.4	-45	-3.6	-448	-655	-207													1.968
46.1	29.8	30.8		-0.21	-1.99	-1.78			8	-456	-552	-96													5.494
37.6	26.8	25.8		-0.27			-26.2	-35.2	-9	-603	-692	-89													29.962
38.9	34	32.6		-0.37	-0.13	0.24	-64.4	-53.8	10.6	-296	-291	5													41.844
43.4	27.6	33.4		-2.69	-1	1.69	-14.8	-7.4	7.4	-688	-617	71													3.163
40.9	28.2	30		-2.54	-1.04	1.5	-31.8	-28.6	3.2	-692	-651	41													29.667
37.9	22.4	41.9		-3.36	-1.8	1.56	-50.4	-40.6	9.8	-493	-399	94													38.304
46.1	29.1	29.2		-1.64	-1.57	0.07	-43	-32.4	10.6	-791	-708	83													8.79
40.7	28.4	22.7		-1.38			-39.4			-378	-835
43.9	29	38.5		-2.09	-2.46	-0.37	-54.8	-55.8	-1	-415	-389	26
39.5	27.2	22.2		-0.8	-0.53	0.27	-42.2	-34	8.2	-345	-255	90
52.2	34.9	33.2		-0.8	-0.65	0.15			29.2	-373	-388	-15
36.4	28	36.6		-0.68	-1.74	-1.06	-26.6	-23	3.6	-307	-241	66
40.9	23.3	29		-2.02	-3.02	-1	-50.8	-47.9	2.9	-702	-800	-98
35.6	19.1	30.3		-2.5			-46.8	-34.4	12.4	-836	-649	187
34.5	29.2	29.3		-0.39			-12	-2.6	9.4	-123	-4	119
41.7	30	34.3		-0.14						-243	-829
54.9	23.9	26			-1.1		-71.6	-42.6	29	-476	-475	1
34.8	29.3	37.7		-2.05	-1.53	0.52	-39.4	-42.8	-3.4	-409	-474	-65
40.1	34.4	33.1		0.51	0.21	-0.3	-31.8	-20.2	11.6	-329	-256	73
45.5	29.2	22.2		0.12	-0.25	-0.37	-28	-33.2	-5.2	-775	-744	31
44.9	29.3	28.3		-2.78	-1.27	1.51	-49.6	-48.4	1.2	-499	-580	-81
41.3	26.7	39.1		-1.9	-0.61	1.29	-41	-28.8	12.2	-372	-391	-19
41.7	34.3	31.7		-1.44	-2.01	-0.57	-26.2	-21.8	4.4	-512	-505	7
45.6	25	30.4		-1.77	-2.39	-0.62			1.2	-401	-550	-149
45.4	26.3			-1.79	-2.15	-0.36	-57.2	-57.4	-0.2	-1021	-1135	-114
44.2	32.4			-2.27					19	-408	-192	216
43.5	30.9			-1.61	-0.49	1.12	-40.4	-12.2	28.2	-512	-310	202
47.6	21.7			-1.09	-1.43	-0.34			8.4	-627	-691	-64
38.7	35.1			-2.33	-2.59	-0.26	-50.2	-48.4	1.8	-896	-888	8
37.9	29.3			-0.13			-13.2			-114	-982
43.8	26.3			-2.2			-42.8	-32	10.8	-494	-587	-93
37.7	31.6			-2.47	-0.99	1.48	-40	-31.8	8.2	-598	-516	82
45.9	31.8			-0.69	0.32	1.01	-32.4	6.6	39	-550	-523	27
43.8	30.8			-2.15	-2.66	-0.51	-42.4	-42.6	-0.2	-566	-607	-41
44.1	27.9			-1.09			-39.4			-304	-947
42.1				-2.28	-2.7	-0.42	-45.4	-38	7.4	-596	-564	32

## Sheet: Supp Figure 1
Supp Figure 1
siNC	siADIPINT
1.37433	0.402496
2.28081	0.475168
1.23544	0.582081
1.20043	0.44925

## Sheet: Figure 2
Figure 2a					Figure 2b					Figure 2c					Figure 2d					Figure 2e					Figure 2f					Figure 2g					Figure 2h						Figure 2i
GapmeR NC	GapmeR 1	GapmeR 2	GapmeR 3		GapmeR NC	GapmeR 1	GapmeR 2	GapmeR 3		GapmeR NC	GapmeR 1	GapmeR 2	GapmeR 3		GapmeR NC	GapmeR 1	GapmeR 2	GapmeR 3		GapmeR NC	GapmeR 1	GapmeR 2	GapmeR 3		GapmeR NC	GapmeR 1	GapmeR 2	GapmeR 3		GapmeR NC	GapmeR 1	GapmeR 2	GapmeR 3		GapmeR NC	GapmeR 1	GapmeR 2	GapmeR 3		Time (minutes)	GapmeR NC					GapmeR 1
1.11922	0.112461	0.106395	0.019675		1.06569	0.636419	0.448518	0.481515		1.0234	0.746331	1.38627	1.10252		1.85627	0.709652	0.393488	1.09794		1.16882	0.746535	0.610088	0.653156		1.25399	1.08926	0.99881	0.657939		1.2845	0.96603	0.961783	0.787686		1.40334	1.15916	0.863803	0.5737		1.31	18.3555	13.1741	11.1041	14.8518	14.6336	11.4417	8.04358	9.13472	9.25136
0.86304	0.07394	0.094897	0.03066		0.874733	0.780935	0.411549	0.395356		0.82275	1.23064	1.08798	1.3538		1.52936	0.885868	0.351532	0.348134		0.846866	0.668799	0.821856	0.384703		1.3259	0.995801	0.895102	0.783197		1.37395	0.917521	0.913945	0.794582		1.663	0.97792	0.765283	0.593794		7.78	17.2443	11.7246	10.9791	13.8726	13.4428	11.0373	8.33957	8.41713	8.86842
0.937896	0.076283	0.093915	0.027537		1.03055	0.782157	0.416438	0.338833		0.647747	0.758152	0.98941	0.852735		1.60315	0.677266	0.869433	0.530176		0.714958	0.507825	0.249319	0.377364		1.36744	0.761653	0.916753	0.715805		1.35919	0.78949	0.906909	0.733904		1.52429	0.679058	0.910298	0.565413		14.25	17.0134	11.86	11.0821	13.7821	13.3047	10.6154	8.1607	8.2441	8.65123
1.10382	0.072922	0.144837	0.037878		1.02903		0.447907	0.444852		1.37539	1.4059	0.908372	0.796601		1.31181	0.660691	0.462283	0.367482		1.19286	0.461859	0.374468	0.138365		1.23835	0.774658				1.21051	0.809265				1.32094	0.897086				20.82	15.602	11.3102	10.2229	12.487	12.1973	10.3176	7.74694	7.51928	7.79821
										1.07704	1.2911	0.902938	0.73712							1.0765		0.167527	0.168976		1.22534					1.19074					1.10291					27.3	15.6367	11.0952	9.97659	12.5638	12.104	10.1026	7.68441	7.65856	7.97855
										1.1413	1.02392	0.726239	0.614281																											33.75	15.6145	11.1969	10.1027	12.4094	11.9554	10.317	7.38509	7.58399	7.95049
																																								46.78	12.5949	10.21	8.54596	9.99847	9.39953	8.85178	5.91458	5.22928	5.52311
																																								53.27	10.1155	8.06574	6.78071	8.92364	8.46991	7.68196	5.17175	4.97502	4.85378
																																								59.75	8.93395	7.12632	6.25451	8.26656	7.7157	6.89269	5.10106	4.72354	4.61093
																																								72.84	7.77831	6.54229	5.5916	6.99069	6.6796	7.46434	3.90157	3.98293	3.73617
																																								79.32	7.98098	6.62901	5.76377	7.00268	6.57542	6.85694	4.22795	3.95753	3.73577
																																								85.82	8.09815	6.99187	5.89241	6.89122	6.51345	6.30133	4.15983	3.98623	3.75319
[truncated: 22 more columns]

## Sheet: Supp Figure 2
Supp Figure 2a			Supp Figure 2b			Supp Figure 2c			Supp Figure 2d			Supp Figure 2e			Supp Figure 2f
siNC	siADIPINT					siNC	siADIPINT		siNC	siADIPINT		siNC	siADIPINT		GapmeR NC	GapmeR 1	GapmeR 2	GapmeR 3	Cyclohexamide
0.90125	0.11744		0.908911	0.622484		1.25263	1.02359		1.077	0.923		1.04907	0.830401		0.382325	0.397349	0.362699	0.333016	0.019127
0.939523	0.138216		1.56614	0.388058		1.15504	0.986348		1.057	0.943		1.16924	0.995832		0.400355	0.440506	0.3598	0.360251	0.009312
1.18099	0.0893121		1.4548	0.342642		0.842533	0.739852		1.043	0.957		1.19248	0.957337		0.400824	0.426532	0.381022	0.388437	0.010429
			1.40532	0.59392		1.06511	1.07603					1.0321	0.967902		0.401058	0.410609	0.357613	0.371207	0.12683
			1.28044	0.719556		0.980651	0.878213								0.360309	0.429051	0.366763	0.363127	0.061001
			1.22576	0.774237		0.807753	0.918581								0.409897	0.456951	0.362913	0.388912	0.065279
						1.134	1.25759
						0.823735	1.05831

## Sheet: Figure 3
	Figure 3b													Figure 3c					Figure 3d									Figure 3e					Figure 3f							Figure 3i						Figure 3l
	ADIPINT probe set 1			ADIPINT probe set 2			ADIPINT probe sets w/Rnase			Lac Z probe set				ADIPINT probe set 1	ADIPINT probe set 2	ADIPINT probe sets w/Rnase	Lac Z probe set											ADIPINT	18S	PC	U1															1/2	2/2
ADIPINT	4.19887	7.46426	2.77022	1.15669	2.78949	6.6116	0	0	0	0	0	0		4018329	4160954	129342	174597											3.44618	0.20733	0.129322	0.30566															77	35
GAPDH	0.000977	0.005563	0.000292	0.000422	0.001766	0.000908	0	0	0	3.63e-06	3.19e-05	7.65e-05		5471624	3649740	161322	83951.8											3.74509	1.54757	1.6529	0.421908															80	38
18S	0.011242	0.018581	0.002299	0.001137	0.003262	0.002879	1.01e-05	5.21e-06	3.24e-05	6.89e-05	0.000153	0.001126		3084373	3655650	220199	373906											2.06337	1.06069	1.44894	0.840896															82	44
																												1.58557	0.843816	0.907519	0.773782															89	44
																																														90	52

## Sheet: Supp Figure 3
	Supp Figure 3a				Supp Figure 3b				Supp Figure 3k													Supp Figure 3l												Supp Figure 3m
	Aqueous	Interphase	Organic						MALAT1				GAPDH				MT-ND5																	ADIPINT				PC
UV	1177.51	957.525	39.1542					Mitochondria/ Membrane	0.078273	0.138889	0.166556	0.068661	1.30392	0.45053	0.220848	0.123383	6.79627	4.96769	4.86624	1.7058													Mitochondria/ Membrane	1.6861	1.47123	1.69737	0.928353	2.32278	1.93713	1.06207	1.63664
No Cross Link	3235.2	39.3294	4.11279					Cytoplasm	0.051193	0.040616	0.03654	0.03556	3.53087	2.28294	1.90793	2.02602	0.0254545	0.0216652	0.0174514	0.0180838													Cytoplasm	1.468	1.03188	0.827123	0.775998	1.79166	0.789939	0.425471	2.05575

## Sheet: Figure 4
Figure 4a					Figure 4b					Figure 4c					Figure 4d					Figure 4e					Figure 4f													Figure 4g
GapmeR NC	GapmeR 1	GapmeR 2	GapmeR 3		GapmeR NC	GapmeR 1	GapmeR 2	GapmeR 3		GapmeR NC	GapmeR 1	GapmeR 2	GapmeR 3		GapmeR NC	GapmeR 1	GapmeR 2	GapmeR 3		GapmeR NC	GapmeR 1	GapmeR 2	GapmeR 3																GapmeR NC					GapmeR 1
13.9853	11.851	12.4688	12.9743		0.96674	0.804714	0.893287	0.618486		1.1815	0.818591	0.891018	0.59508		1.59717	1.10572	0.63405	0.663062		0.88932	0.94491	0.849788	0.685261															Input	1.10214	0.837903	1.1276	1.05971	0.993845	0.904231	1.31581	0.883076	0.934914	1.00553
22.6348	13.5089	13.1669	7.78045		1.04535	0.985602	0.674187	0.686653		1.25671	0.816472	0.90446	0.719495		1.49	0.9	0.87	0.74		0.849093	0.766959	0.773809	0.698945															Mito/Mem	1.163	1.1765	1.15937	1.14523	1.07429	0.805444	0.766039	0.830208	0.84449	0.909844
20.1779	12.5177	15.1008	17.8427		1.28687	0.8	0.92	1.65		1.58784	1.22481	0.909396	0.527123		1.2	1.3	0.8	0.7		1.75382	1.94947	0.649639	0.835409
19.2801	12.9516	15.7817	13.6175		0.838711	0.32	0.93	2.04		1.45396	0.671824	0.771786	0.713258		1.3	0.9	0.9	0.9		1.1927	1.10386	0.863762	1.12734
13.6702	10.7164	15.5016	14.9588		1.17	0.97	1.93	2.89		1.87869	0.466793	0.586486	0.944509							0.912047	1.06818	1.19308	1.19828
16.7805	10.2699	13.842	16.5211		3.55	1.29	1.93	0.16		2.01675										1.05386	0.957584	0.845693	0.833983
17.9546					0.33															1.02784	0.848295	1.02134	0.905542
18.4985					0.22															1.07988	1.05386	0.867811	0.81837
[truncated: 4 more columns]

## Sheet: Supp Figure 4
	Supp Figure 4a													Supp Figure 4b					Supp Figure 4c			Supp Figure 4d						Supp Figure 4e
Time (Seconds)	GapmeR 1			GapmeR 2			GapmeR 3			GapmeR NC				GapmeR 1	GapmeR 2	GapmeR 3	GapmeR NC		GapmeR 1	GapmeR NC								GapmeR NC			GapmeR 1
0	0	0	0	0	0	0	0	0	0	0	0	0		1.00599	0.675997	0.325759	1.65795		16.2621	23.3682							Mitochondria/ Membrane	1500000000	2370000000	543000000	849000000	2210000000	232000000
30	1.0549	0.797927	0.757058	1.06298	1.22408	1.38778	1.23951	0.749886	1.48714	0.542609	1.28645	2.24655		0.658157	1.05172	0.774655	1.33431		16.6037	19.6101							Cytoplasm	691000000	1110000000	290000000	633000000	1500000000	351000000
60	1.61968	1.50082	1.27305	1.81013	2.35935	2.67052	2.39457	1.41699	2.87887	0.993475	2.47981	3.92595		0.987316	1.05746	0.567535	1.51547		19.5418	21.3867
90	2.26656	2.20849	2.60872	2.75764	3.29381	3.75698	3.38755	2.16688	3.99564	1.26347	3.67401	5.60534		0.541557	0.897446	0.76794	1.38769		20.4301	25.1219
120	2.91095	2.91138	3.29349	3.58968	4.32868	4.73839	4.37711	2.83301	5.20218	1.89521	4.68456	7.28474		0.376281	0.681975	1.01692	1.79306
150	3.47573	3.70453	4.2048	4.53719	5.36355	5.52352	5.20459	3.49915	6.31895	2.34869	5.78735	8.74169					1.92482
180	4.12261	4.49767	4.9667	5.36922	6.29802	6.30865	5.94762	4.16528	7.34596	2.79955	6.88931	10.1986
210	4.68739	5.20056	6.14811	6.28615	7.23248	7.09379	6.52857	4.9142	8.46273	3.25304	7.89901	11.6556
240	5.25216	5.90345	7.24755	7.11818	8.35616	7.87892	7.43366	5.66311	9.39432	3.88739	9.00096	12.9903
270	5.89904	6.52087	8.17822	8.06569	9.20182	8.97918	8.09565	6.41203	10.3259	4.61348	10.0115	14.347
300	6.3842	7.22377	9.10889	8.89773	10.2251	9.76431	8.67318	6.99441	11.2575	5.15609	11.0221	15.6817
330	7.03108	8.01691	9.79366	9.81465	11.1712	10.5494	9.33174	7.74332	12.0095	5.88219	12.2163	17.1166
360	7.59834	8.7198	10.8883	10.6467	12.0168	11.4396	9.82823	8.40849	12.9355	6.60567	13.2259	18.4734
390	8.0835	9.42269	11.8189	11.5942	12.8625	12.2386	10.4058	9.07365	13.8614	7.42351	14.1442	19.7079
420	8.73038	10.2158	12.7544	12.5111	13.7081	13.2338	10.9867	9.82257	14.8828	8.23873	15.1548	21.0426
450	9.21554	11.009	13.5983	13.4586	14.6542	14.2152	11.5642	10.4877	15.7189	9.05395	16.2567	22.4995
480	9.7828	11.8021	14.447	14.2907	15.4998	15.1053	12.0607	11.2357	16.6505	9.86917	17.3595	23.8342
510	10.4297	12.4195	15.2957	15.2076	16.3571	16.2968	12.6383	11.9008	17.4867	10.5953	18.2778	25.0687
540	10.9148	13.2127	16.3132	16.1551	17.2027	17.2921	13.1348	12.567	18.3228	11.4105	19.2884	26.4034
570	11.4821	14.0913	17.1619	17.072	18.06	18.2873	13.6312	13.2321	19.0692	12.3174	20.2989	27.7381
600	12.129	14.7087	18.0106	18.0195	18.8168	19.3875	14.2088	13.8983	19.81	13.1327	21.3095	29.0728
630	12.6962	15.5873	18.9461	19.0519	19.7629	20.6979	14.7863	14.4807	20.6461	14.2205	22.2278	30.4075
660	13.2635	16.3805	19.7948	19.9994	20.6201	21.378	15.2828	15.1468	21.4823	15.1275	23.3305	31.7422
690	13.9104	17.1736	20.8123	20.8315	21.377	22.2681	15.7793	15.8119	22.2231	15.9427	24.2488	32.8545
720	14.3955	17.9668	21.661	21.779	22.323	23.1583	16.3568	16.3943	23.0592	16.9388	25.168	34.1892
750	15.0424	18.6697	22.4277	22.7265	23.1803	24.0485	16.8533	17.0605	23.8056	17.8457	26.1785	35.4016
780	15.6097	19.4628	23.1944	23.5585	24.0259	25.0437	17.4308	17.6428	24.5464	18.8419	27.0968	36.6141
810	16.1745	20.2559	24.2071	24.506	24.8832	26.1302	18.0083	18.309	25.3825	19.6571	28.1996	37.6041
840	16.7417	20.9588	24.9738	25.3381	25.7404	27.0203	18.5048	18.8914	26.1289	20.6532	29.2101	38.8165
870	17.3065	21.8375	25.9913	26.2856	26.4973	28.0156	19.0824	19.5575	26.9595	21.5601	29.9448	39.9067
900	17.8738	22.5403	26.6712	27.1176	27.4433	29.102	19.4202	20.1399	27.8854	22.5562	31.0476	40.8967
930	18.5206	23.3335	27.8478	27.9803	28.3006	29.9922	20.2408	20.806	28.6261	23.4606	32.0581	41.9869
960	19.0854	24.0364	28.6917	28.7274	29.1578	30.9874	20.8184	21.3884	29.4623	24.3675	32.885	42.8547
990	19.6527	24.915	29.5404	29.6443	30.0151	31.9688	21.3149	22.0545	30.1133	25.361	33.7111	43.9449
1020	20.2174	25.6179	30.3891	30.3915	30.8607	32.7539	21.8924	22.5541	30.9494	26.3571	34.7224	44.8126
1050	20.7822	26.411	31.151	31.2235	31.718	33.6441	22.4699	23.2193	31.6902	27.2614	35.733	45.6804
1080	21.2674	27.1994	31.9128	32.0555	32.4748	34.5343	22.8819	23.7189	32.4366	28.1658	36.4676	46.4259
1110	21.9142	27.9925	32.7616	32.8876	33.3321	35.5157	23.3784	24.385	33.1773	29.0701	37.3859	47.2936
1140	22.479	28.6954	33.4415	33.6041	34.1893	36.3146	23.956	24.8846	33.9181	30.1554	38.2128	48.0391
1170	23.0438	29.4838	34.2854	34.4362	35.035	37.2961	24.5335	25.5508	34.7542	31.0597	39.1311	48.7846
1200	23.6086	30.2721	35.1341	35.1527	35.8922	38.0812	25.111	26.1332	35.5847	31.9641	40.1416	49.5301
1230	24.0913	31.1508	35.814	35.8999	36.6491	39.0626	25.6075	26.7993	36.3255	32.8658	40.9685	50.1754
1260	24.8202	31.8536	36.6578	36.6165	37.4059	39.9528	26.185	27.2989	37.0719	33.7701	41.7023	50.7987
1290	25.385	32.642	37.4197	37.333	38.2632	40.7379	26.6815	27.8813	37.8126	34.6719	42.5292	51.444
1320	26.0319	33.3449	38.0948	38.0496	39.1088	41.523	27.259	28.5474	38.6488	35.5762	43.4475	52.0893
1350	26.5967	34.1333	38.8567	38.7661	39.8657	42.3082	27.8366	29.1298	39.3895	36.4779	44.2735	52.6123
1380	27.1614	34.8362	39.5318	39.4827	40.6109	43.0933	28.4986	29.6294	40.0405	37.3823	45.1004	53.1354
1410	27.7262	35.6245	40.2069	40.0838	41.3678	43.8784	28.9951	30.2118	40.7813	38.1949	45.8351	53.6584
1440	28.3731	36.4129	40.882	40.8004	42.2134	44.7548	29.5726	30.7114	41.522	39.0075	46.6611	54.0813
1470	28.9379	37.1158	41.4751	41.4014	42.9703	45.5399	30.1501	31.4603	42.2628	39.8201	47.3957	54.6043
1500	29.5848	37.8187	42.2322	42.0025	43.7271	46.22	30.6466	31.9599	42.9138	40.541	47.9459	55.0272
1530	30.1495	38.5168	42.8205	42.6036	44.2948	46.9001	31.2241	32.5423	43.6545	41.0836	48.7727	55.3278
1560	30.7168	39.2197	43.4956	43.1198	45.0516	47.5802	31.8861	33.1256	44.3055	41.8962	49.5074	55.8508
1590	31.3612	39.9226	44.0838	43.7209	45.8085	48.3653	32.3826	33.708	45.0462	42.617	50.2412	56.2737
1620	31.8464	40.7109	44.6721	44.2065	46.5769	49.0454	32.9601	34.2914	45.787	43.2488	50.8844	56.5743
1650	32.4907	41.3235	45.2604	44.6921	47.3222	49.6205	33.5377	34.7072	46.5277	43.8805	51.5268	56.8969
1680	33.058	42.0264	45.8487	45.2932	48.079	50.3006	34.0341	35.3733	47.0833	44.5123	52.1692	57.1975
1710	33.6228	42.6391	46.3502	45.7788	48.747	50.8756	34.4496	35.8729	47.824	45.0523	52.8115	57.5202
1740	34.2697	43.342	46.9385	46.2645	49.5039	51.5557	35.1082	36.4553	48.475	45.684	53.3625	57.8208
1770	34.8344	43.8691	47.3531	46.7501	50.1719	52.1307	35.6857	36.9549	49.1203	46.224	53.8212	58.1434
1800	35.3992	44.4818	47.7726	47.3206	50.8284	52.7058	35.591	37.5373	49.8611	46.6748	54.3722	58.3438
1830	36.0461	45.0944	48.2741	47.6058	51.5852	53.3859	36.7597	38.1197	50.4166	47.1257	54.9224	58.6665
1860	36.6109	45.7118	48.7756	48.0915	52.3305	53.8559	37.2562	38.6193	51.062	47.6657	55.2897	58.7667
1890	37.2578	46.3245	49.1903	48.4616	53.0757	54.4309	37.9182	39.1189	51.6175	48.0274	55.8406	58.9671
1920	37.9046	46.8516	49.6918	48.9166	53.7437	54.9147	38.4957	39.7013	52.2685	48.4783	56.2994	59.2897
1950	38.4694	47.3788	50.0245	49.4022	54.4002	55.3847	38.9922	40.2009	52.9138	48.8374	56.6658	59.3899
1980	39.1163	47.906	50.526	49.7724	54.9678	55.9598	39.4887	40.7833	53.4694	49.2883	57.1246	59.4901
2010	39.6811	48.3429	50.9406	50.1425	55.6243	56.4436	40.0662	41.2829	54.0193	49.6474	57.3996	59.6905
2040	40.2458	48.8701	51.2733	50.5127	56.2807	56.9136	40.6437	41.7824	54.5748	49.92	57.767	59.913
2070	40.731	49.3972	51.688	50.8828	56.748	57.2924	41.1402	42.3648	55.1304	50.19	58.1334	60.0132
2100	41.3779	49.8342	51.9339	51.253	57.4044	57.7762	41.6367	42.8644	55.5905	50.46	58.5007	60.1134
2130	42.0247	50.2711	52.2666	51.5925	57.972	58.2462	42.1298	43.364	56.2359	50.73	58.6844	60.2136
2160	42.5895	50.708	52.5945	51.9627	58.5281	58.6249	42.7107	43.9464	56.7914	51	59.0509	60.3138
2190	43.2364	51.0594	52.9272	52.3328	58.9953	59.0037	43.2072	44.446	57.2516	51.1809	59.3259	60.5362
2220	43.8012	51.4963	53.2551	52.5875	59.4625	59.4737	43.7848	44.9456	57.7117	51.3618	59.5096	60.6364
2250	44.2863	51.8478	53.5878	52.9576	60.0186	59.7474	44.2813	45.528	58.1718	51.5426	59.7847	60.6364
2280	44.8511	52.2847	53.8337	53.2123	60.4858	60.1262	44.271	46.0276	58.632	51.6317	59.8761	60.7366
2310	45.498	52.6362	54.0796	53.6673	60.953	60.505	45.0174	46.5272	59.0921	51.8126	60.1511	60.8368
2340	45.9832	52.8973	54.4123	53.922	61.4203	60.8837	45.8518	47.1096	59.5523	51.9017	60.4262	60.8368
2370	46.5479	53.2488	54.827	54.2921	61.8875	61.1575	46.2672	47.6092	60.0124	52.0826	60.5176	61.0593
2400	47.1152	53.6002	54.9089	54.5468	62.2544	61.5362	46.7603	48.1916	60.3828	52.2635	60.7013	61.0593
2430	47.68	53.8614	55.0729	54.8015	62.7216	61.8099	46.0744	48.6074	60.8429	52.3526	60.8841	61.1595
2460	48.3269	54.1226	55.4056	55.2565	63.0884	62.0975	47.8377	49.1908	61.2076	52.2635	61.0677	61.1595
2490	48.812	54.3838	55.6515	55.5112	63.4668	62.3712	48.4153	49.6904	61.578	52.3526	61.1592	61.2597
2520	49.2972	54.5595	55.9842	55.7658	63.8337	62.7499	48.8307	50.19	61.9427	52.4444	61.2506	61.2597
2550	49.8619	54.8207	56.1433	56.0205	64.2005	62.9324	49.3272	50.6896	62.3131	52.4444	61.4342	61.2597
2580	50.3471	54.9965	56.3072	56.2752	64.4785	63.1149	49.9047	51.2719	62.6778	52.5361	61.5256	61.3599
2610	50.8323	55.2576	56.5531	56.6147	64.8453	63.4937	50.3202	51.7715	62.9528	52.5361	61.5256	61.3599
2640	51.397	55.3431	56.799	56.9849	65.2238	63.6762	50.8167	52.2711	63.4129	52.5361	61.617	61.3599
2670	51.8822	55.5188	57.0498	57.3244	65.5018	63.9499	51.3132	52.7707	63.6879	52.5361	61.8007	61.3599
2700	52.3674	55.6946	57.0449	57.5791	65.6794	64.1324	51.8096	53.2704	63.9628	52.5361	61.8007	61.4601
2730	52.8525	55.8655	57.2908	57.8338	66.0578	64.3149	51.8838	53.77	64.2378	52.6278	61.8007	61.5823
2760	53.3377	56.0412	57.4547	58.0884	66.2355	64.6024	52.127	54.2696	64.6025	52.5387	61.8007	61.5823
2790	53.8228	56.1267	57.6187	58.3431	66.5135	64.7849	52.7924	54.7692	64.8774	52.4496	61.8921	61.5823
2820	54.308	56.3024	57.7826	58.6827	66.7915	64.9673	53.6267	55.2688	65.057	52.4496	61.7084	61.5823
2850	54.7931	56.3879	57.6958	58.9373	67.0695	65.1498	54.0387	55.7684	65.3319	52.4496	61.8007	61.6825
2880	55.2783	56.3879	57.9466	59.3075	67.3475	65.3323	54.7075	56.268	65.5171	52.3605	61.8007	61.6825
2910	55.7635	56.4734	58.1105	59.4467	67.4364	65.5148	55.204	56.6838	65.7921	52.3605	61.8007	61.6825
2940	56.169	56.6491	58.2744	59.8168	67.7144	65.6973	55.7005	57.1006	65.9716	52.2713	61.8921	61.6825
2970	56.6542	56.6491	58.4383	60.0715	67.8032	65.7885	56.116	57.6002	66.2466	52.2739	61.8921	61.6825
3000	57.1393	56.7345	58.5203	60.411	68.0812	66.076	56.6125	57.9333	66.4317	52.1848	61.9835	61.6825
3030	57.4628	56.82	58.6843	60.6657	68.17	66.1673	56.9435	58.4329	66.6113	52.0957	62.0749	61.6825
3060	57.9479	56.9055	58.8482	60.9204	68.3592	66.3498	57.44	58.8497	66.7965	52.0066	62.2586	61.905
3090	58.3535	56.9957	58.9302	61.175	68.448	66.441	57.8554	59.1828	66.976	51.9175	62.2586	61.7827
3120	58.7565	57.0812	59.0941	61.4297	68.6372	66.6235	58.3519	59.5996	67.1612	51.8283	62.35	61.7827
3150	59.1621	57.0812	59.1761	61.6844	68.7261	66.7147	58.6829	59.9327	67.251	51.7392	62.35	61.905
3180	59.4855	57.1667	59.34	61.9391	68.8149	66.806	59.0984	60.3495	67.4305	51.7392	62.2577	61.905
3210	59.8089	57.2522	59.422	62.1937	69.0041	66.8972	59.5948	60.6825	67.6157	51.6501	62.35	61.905
3240	60.2941	57.2522	59.5039	62.3635	69.0929	67.0797	59.9258	61.0156	67.7054	51.7418	62.3491	61.905
3270	60.6175	57.3376	59.6679	62.6182	69.0929	67.1709	60.3413	61.4324	67.7952	51.6527	62.4406	61.905
3300	60.941	57.4231	59.5811	62.8728	69.1817	67.2622	60.6723	61.8493	67.9804	51.5636	62.4406	61.905
3330	61.1848	57.4183	59.8318	63.2124	69.2705	67.2622	61.1688	62.0995	68.0702	51.3853	62.532	61.905
3360	61.5082	57.4183	59.8318	63.3822	69.2705	67.3534	61.4998	62.4326	68.1599	51.3853	62.6242	61.905
3390	61.8317	57.5038	59.9957	63.6368	69.3593	67.4446	61.8308	62.8494	68.2497	51.477	62.7156	62.1274
3420	62.2372	57.4135	59.9909	63.8066	69.4481	67.5359	62.2462	63.1825	68.4349	51.477	62.6242	62.0272
3450	62.4786	57.4135	60.0777	63.9764	69.4481	67.6271	62.5772	63.5156	68.5246	51.477	62.7165	62.1274
3480	62.7224	57.499	60.1597	64.316	69.5485	67.7184	62.9082	63.8486	68.6144	51.3879	62.8079	62.0272
3510	62.9637	57.499	60.2416	64.4857	69.6373	67.7184	62.8979	64.0989	68.7042	51.5688	62.7156	62.0272
3540	63.2896	57.4942	60.2368	64.7404	69.6373	67.9146	62.7256	64.432	68.7042	51.5688	62.7156	62.1274
3570	63.531	57.4942	60.4056	64.9951	69.6373	67.9146	63.8133	64.7651	68.8894	51.5688	62.7156	62.0272
3600	63.7748	57.5797	60.4056	65.1649	69.7262	68.0059	63.8064	65.0981	68.9791	51.6579	62.8993	62.1274
3630	64.0161	57.5797	60.4056	65.4195	69.815	68.0971	63.3807	65.4312	68.9791	51.6579	62.8993	62.1274
3660	64.26	57.4894	60.4875	65.5893	69.815	68.0971	63.7117	65.6815	69.0689	51.7497	62.8993	62.1274
3690	64.4217	57.4894	60.5695	65.7591	69.815	68.0971	63.9583	66.0145	69.0689	51.7497	62.807	62.1274
3720	64.6655	57.5749	60.5695	66.0138	69.815	68.1884	64.2892	66.1811	69.1587	51.747	62.807	62.1274
3750	64.8272	57.5749	60.5647	66.1835	69.9038	68.1884	64.5392	66.5141	69.1587	51.8388	62.807	62.1274
3780	64.9889	57.5749	60.5647	66.3533	69.7146	68.2796	64.8702	66.7644	69.2484	52.017	62.8993	62.1274
3810	65.1507	57.5749	60.4779	66.5231	69.9038	68.2796	65.2857	67.0137	69.4336	52.017	62.8079	62.1274
3840	65.3945	57.5749	60.6466	66.6929	69.9038	68.2796	65.6201	67.264	69.4336	52.1062	62.8079	62.1274
3870	65.5562	57.5749	60.5598	66.8627	69.9926	68.3709	65.8666	67.4306	69.4336	52.1062	62.8079	62.1274
3900	65.7179	57.5749	60.5598	67.0324	69.9926	68.3709	66.201	67.6808	69.5234	52.1062	62.9915	62.1274
3930	65.8796	57.5749	60.6418	67.1173	69.9926	68.3709	66.7888	67.8474	69.5234	52.1953	62.9915	62.0272
3960	66.0414	57.5701	60.555	67.372	69.9926	68.3709	67.5421	68.0139	69.5234	52.3762	62.9907	62.1274
3990	66.1235	57.5701	60.555	67.5418	69.9926	68.5671	68.042	68.2642	69.5234	52.3762	62.8993	62.1274
4020	66.2852	57.4847	62.0258	67.6267	69.9926	68.5671	68.292	68.4307	69.5234	52.4653	62.8993	62.1274
4050	66.3673	57.5701	61.939	67.7964	69.9926	68.4621	68.4575	68.5973	69.7086	52.4653	62.8079	62.0272
4080	66.4469	57.4799	61.939	67.8813	70.0814	68.5671	68.7074	68.7638	69.7086	52.4653	62.8079	62.1274
4110	66.6086	57.3944	61.939	68.0511	70.1818	68.5671	68.954	68.9303	69.7086	52.5544	62.4389	62.1274
4140	66.6907	57.3944	61.939	68.136	70.1818	68.5671	69.2039	69.0969	69.7086	52.7327	62.9924	62.1274
4170	66.7728	57.3944	61.939	68.3058	70.1818	68.6584	69.3694	69.1806	69.7086	52.6435	63.0838	62.1274
4200	66.8524	57.3944	62.1078	68.4755	70.1818	68.6584	69.5349	69.3471	69.7086	52.7353	63.0838	62.1274
4230	66.9345	57.3944	62.021	68.4755	70.093	68.5671	69.7849	69.5137	69.7086	52.6435	63.1752	62.1274
4260	67.0963	57.3944	62.021	68.6453	70.093	68.6584	69.9504	69.5974	69.7086	52.8244	63.1752	62.1274
4290	67.0963	57.3944	62.103	68.8151	70.1818	68.6584	70.0348	69.764	69.7983	52.8218	63.2674	62.0272
4320	67.1784	57.3089	62.103	68.9	70.1818	68.6584	70.2003	69.8477	69.8937	52.9109	63.0838	62.0272
4350	67.3401	57.3944	62.103	68.9849	70.1818	68.6584	70.3658	70.0143	69.8937	52.8218	63.2674	62.0272
4380	67.3401	57.3089	62.1849	69.0698	70.1818	68.6584	70.5313	70.098	69.8937	52.9109	63.1752	62.0272
4410	67.3401	57.2187	62.1849	69.2702	70.1818	68.6584	70.6968	70.2645	69.8937	53.0001	63.2674	62.1274
4440	67.3401	57.2187	62.1849	69.355	70.2706	68.6584	70.7813	70.2645	69.8937	53.0001	63.3588	62.0272
4470	67.5018	57.2187	62.1849	69.3244	70.1818	68.7634	70.9468	70.4311	69.8937	53.0001	63.2674	62.1274
4500	67.4197	57.2187	62.1849	69.4093	70.1818	68.7634	71.0278	70.5148	69.8937	53.0001	63.2674	62.0272
4530	67.5018	57.2187	62.1849	69.4942	70.2822	68.7634	71.1123	70.5148	69.8937	53.0001	63.3597	62.0272
4560	67.5018	57.2187	62.2717	69.5791	70.2822	68.7634	71.2778	70.6814	69.8937	52.9109	63.2674	62.0272
4590	67.5018	57.1332	62.2717	69.5791	70.2822	68.8547	71.3622	70.6814	69.8937	53.0001	63.2674	62.0272
4620	67.5018	57.1332	62.1849	69.7795	70.371	68.8547	71.4433	70.7651	69.8937	53.1809	63.2674	62.0272
4650	67.5814	57.2235	62.103	69.8644	70.371	68.8547	71.5277	70.7651	69.8937	52.557	63.3597	62.0272
4680	67.5814	57.2235	62.1849	69.8644	70.371	68.8547	71.6932	70.9316	69.8937	52.7353	63.3597	62.0272
4710	67.5814	57.2235	62.1849	69.9493	70.371	68.8547	71.7777	70.9316	69.8937	52.7327	63.3597	62.0272
4740	67.5814	57.2235	62.103	70.0341	70.2822	68.8547	71.8587	70.9316	69.8937	52.7327	63.4511	62.0272
4770	67.5814	57.1332	62.021	70.0036	70.2822	68.8547	71.9432	71.0154	69.9892	52.9135	63.4511	62.0272
4800	67.5814	57.138	61.939	70.119	70.2822	68.8547	71.9432	71.0154	69.8994	52.9135	63.5425	62.0272
4830	67.6635	57.0477	61.939	70.119	70.2822	68.8547	72.1087	71.0982	69.8994	52.9135	63.5425	62.0272
4860	67.7431	57.138	62.021	70.119	70.2822	68.8547	72.1087	71.1819	69.8994	52.8218	63.4511	62.0272
4890	67.7431	57.0477	62.021	70.2039	70.371	68.8547	72.1931	71.1819	69.8994	52.9135	63.4511	62.0272
4920	67.7431	57.138	61.939	70.2888	70.371	68.8547	72.1931	71.2657	69.8994	52.8218	63.4511	62.0272
4950	67.7431	57.0477	62.021	70.2888	70.371	68.8547	72.3586	71.2657	69.8994	52.8218	63.4511	62.0272
4980	67.7431	57.138	62.0258	70.2888	70.2822	68.8547	72.3586	71.2657	69.8994	52.9135	63.4511	61.905
5010	67.7431	57.0477	62.0258	70.2888	70.2822	68.8547	72.3586	71.2657	69.8994	52.8244	63.4511	61.905
5040	67.7431	57.0477	61.939	70.2888	70.1934	68.8547	72.5241	71.2657	69.8994	52.9135	63.4511	61.905
5070	67.7431	57.0477	62.0258	70.3737	70.1934	68.8547	72.5241	71.2657	69.9948	52.8244	63.4511	61.905
5100	67.7431	57.0477	61.939	70.3737	70.1934	68.8547	72.5241	71.3494	69.9948	52.8244	63.5425	61.905
5130	67.8228	57.138	61.939	70.3737	70.2822	68.8547	72.6086	71.4322	69.8994	52.7353	63.4511	61.905
5160	67.8228	57.138	62.0258	70.4586	70.2822	68.8547	72.6896	71.516	69.8994	52.7353	63.4511	61.905
5190	67.8228	56.9575	61.939	70.4586	70.2822	68.8547	72.6896	71.516	69.9948	52.7353	63.5425	61.905
5220	67.7407	57.0477	62.0258	70.4586	70.2822	68.8547	72.6896	71.516	69.9948	52.7353	63.4511	61.905
5250	67.7407	57.0477	62.0258	70.4586	70.2822	68.8547	72.6896	71.516	69.9948	52.7353	63.4511	61.8048
5280	67.7407	57.0477	62.0258	70.4586	70.2822	68.8547	72.6896	71.516	69.9051	52.7353	63.4511	61.8048
5310	67.7407	57.0477	62.0258	70.4586	70.2822	68.8547	72.7741	71.516	69.9051	52.7353	63.4511	61.8048
5340	67.7407	56.9575	61.9439	70.4586	70.2822	68.8547	72.7741	71.5997	69.9051	52.6435	63.4511	61.8048
5370	67.7407	56.9575	62.0258	70.4586	70.1934	68.8547	72.8551	71.516	69.9051	52.7353	63.4511	61.8048
5400	67.8228	57.1332	61.9439	70.5435	70.1934	68.8547	72.8551	71.5997	69.9051	52.6435	63.4511	61.8048
5430	67.7407	57.0429	62.0307	70.5435	70.1934	68.7496	72.8551	71.5997	69.9051	52.7353	63.4511	61.8048
5460	67.7407	56.9575	62.0307	70.4586	70.3826	68.7496	72.8551	71.5997	69.9051	52.6435	63.4511	61.8048
5490	67.7407	57.0477	62.0307	70.5435	70.2822	68.7496	72.9396	71.5997	69.9051	52.6435	63.4511	61.8048
5520	67.7407	56.9575	62.0307	70.4586	70.2822	68.7496	72.9396	71.5997	69.9051	52.7353	63.4511	61.6825
5550	67.7407	56.9575	62.0307	70.5435	70.4714	68.8547	72.9396	71.5997	69.9051	52.7353	63.4511	61.8048
5580	67.8203	56.9575	62.0307	70.5435	70.4714	68.8547	72.8551	71.5997	69.9051	52.7353	63.4511	61.8048
5610	67.8203	56.8672	62.0355	70.5435	70.4714	68.8547	73.0206	71.5997	69.9051	52.7353	63.5425	61.6825
5640	67.8203	56.9575	61.9487	70.5435	70.4714	68.8547	73.0206	71.6835	69.9051	52.7353	63.4511	61.6825
5670	67.8203	56.9575	61.9487	70.5435	70.3826	68.7496	73.1051	71.5997	69.8153	52.7353	63.5425	61.6825
5700	67.8203	56.9575	62.0307	70.5435	70.3826	68.8547	73.1051	71.5997	69.8153	52.7353	63.5425	61.6825
5730	67.8203	56.9575	61.9487	70.5435	70.3826	68.8547	73.1051	71.6835	69.8153	52.7353	63.5425	61.6825
5760	67.8203	56.9575	61.8619	70.5435	70.3826	68.7496	73.1051	71.5997	69.8153	52.8244	63.4511	61.6825
5790	67.8203	56.9575	61.9487	70.5435	70.2938	68.7496	73.1051	71.5997	69.8153	52.8244	63.4511	61.6825
5820	67.8203	56.8672	61.9487	70.5435	70.2938	68.7496	73.1051	71.5997	69.8153	52.7353	63.4511	61.6825
5850	67.8203	56.7818	61.9487	70.4586	70.3826	68.7496	73.1051	71.5997	69.8153	52.7353	63.5425	61.6825
5880	67.8203	56.7818	61.8619	70.5435	70.3826	68.7496	73.1051	71.5997	69.8153	52.7353	63.5425	61.6825
5910	67.8203	56.872	61.9487	70.4586	70.3826	68.8547	73.1051	71.6835	69.8153	52.7353	63.4502	61.6825
5940	67.8203	59.9406	62.0307	70.5435	70.4714	68.7496	73.1051	71.5997	69.8153	52.8244	63.5425	61.5823
5970	67.8203	60.0261	61.9487	70.5435	70.4714	68.8547	73.1051	71.6835	69.7255	52.7353	63.4502	61.6825
6000	67.8203	60.0261	61.9487	70.4586	70.4714	68.8547	73.1051	71.6835	69.7255	52.7353	63.4502	61.6825
6030	67.8203	60.0261	61.9487	70.4586	70.4714	68.7496	73.1051	71.6835	69.7255	52.7353	63.4502	61.4601
6060	67.8203	60.0261	62.0307	70.4586	70.4714	68.7496	73.1895	71.6835	69.7255	52.8244	63.4502	61.4601
6090	67.8203	59.9358	62.0307	70.4586	70.4714	68.8547	73.1895	71.6835	69.7255	52.8244	63.5425	61.4601
6120	67.8203	59.9358	61.9487	70.5435	70.3826	68.8547	73.1895	71.6835	69.7255	52.8244	63.4502	61.4601
6150	67.8203	59.9358	61.9487	70.5435	70.3826	68.7496	73.1895	71.6835	69.7255	52.8244	63.3588	61.4601
6180	67.8203	59.9358	62.0307	70.4586	70.3826	68.7496	73.1895	71.6007	69.7255	52.8244	63.4511	61.4601
6210	67.8203	59.8456	62.0307	70.4586	70.3826	68.7496	73.1895	71.6835	69.7255	52.9135	63.4511	61.4601
6240	67.8203	59.8456	61.9487	70.4586	70.483	68.7496	73.1895	71.6835	69.7255	52.8244	63.5425	61.4601
6270	67.8203	59.8456	61.9487	70.4586	70.3942	68.7496	73.2706	71.6835	69.6358	52.8244	63.4511	61.4601
6300	67.8203	59.8456	62.0307	70.4586	70.3942	68.7496	73.2706	71.6835	69.6358	52.9135	63.4511	61.4601
6330	67.8203	59.8456	62.0307	70.4586	70.3942	68.7496	73.1895	71.6835	69.6358	52.9135	63.5425	61.4601
6360	67.8203	59.8456	62.0307	70.4586	70.483	68.8547	73.1895	71.6835	69.6358	52.9135	63.5425	61.4601
6390	67.8203	59.8456	62.0307	70.4586	70.483	68.8547	73.2706	71.6835	69.6358	52.8244	63.4511	61.4601
6420	67.7382	59.7553	62.0307	70.5741	70.483	68.7496	73.2706	71.6835	69.6358	52.9135	63.4511	61.4601
6450	67.8203	59.7601	62.1175	70.4586	70.5718	68.7496	73.2706	71.6835	69.6358	52.9135	63.4511	61.4601
6480	67.8203	59.7553	62.0307	70.5741	70.5718	68.7496	73.2706	71.6007	69.6358	52.9135	63.4511	61.4601
6510	67.8203	59.7553	62.1175	70.5741	70.5718	68.7496	73.2706	71.6007	69.6358	52.9135	63.4511	61.4601
6540	67.8203	59.7553	61.9487	70.4892	70.5718	68.7496	73.2706	71.6007	69.6358	52.9135	63.4511	61.4601
6570	67.8203	59.6698	62.1175	70.5741	70.5718	68.8547	73.2706	71.6007	69.546	52.9135	63.4511	61.4601
6600	67.8203	59.7553	62.1175	70.5741	70.5718	68.7496	73.2706	71.6007	69.546	53.0053	63.4511	61.4601
6630	67.8203	59.7553	62.0355	70.5741	70.5718	68.6584	73.2706	71.6007	69.546	53.0944	63.5433	61.3378
6660	67.8203	59.6698	61.9487	70.4892	70.5718	68.8547	73.2706	71.6017	69.546	53.0944	63.5433	61.3378
6690	67.8203	59.5796	62.0355	70.4892	70.6722	68.7496	73.2706	71.6007	69.546	53.0944	63.5433	61.4601
6720	67.8203	59.5796	62.0355	70.4892	70.6722	68.7496	73.2706	71.6007	69.546	53.0944	63.5433	61.4601
6750	67.8203	59.5796	62.0355	70.4892	70.6722	68.6584	73.3516	71.5179	69.546	53.0944	63.5433	61.4601
6780	67.8203	59.5796	62.0355	70.4892	70.6722	68.6584	73.3516	71.6007	69.546	53.1861	63.5433	61.4601
6810	67.8203	59.5796	62.0355	70.4892	70.5834	68.7634	73.2706	71.6007	69.546	53.1861	63.5433	61.4601
6840	67.8203	59.5796	61.9535	70.4892	70.5834	68.7634	73.3516	71.6007	69.546	53.1861	63.5433	61.4601
6870	67.8203	59.5796	62.0355	70.5741	70.5834	68.8547	73.3516	71.6007	69.546	53.2753	63.5433	61.4601
6900	67.8203	59.5796	62.0355	70.5741	70.5834	68.7496	73.3516	71.6007	69.546	53.1861	63.5433	61.4601
6930	67.8203	59.6651	62.0355	70.5741	70.5834	68.7496	73.3516	71.6007	69.546	53.1861	63.5433	61.3378
6960	67.8203	59.5796	61.9535	70.5741	70.4946	68.6584	73.3516	71.6017	69.546	53.1861	63.5442	61.3378
6990	67.7382	59.5796	62.0404	70.4892	70.4946	68.7496	73.3516	71.6007	69.546	53.2779	63.5433	61.3378
7020	67.7382	59.4893	62.1223	70.4892	70.4946	68.6584	73.3516	71.6844	69.546	53.1861	63.5433	61.3378
7050	67.7382	59.4893	62.1223	70.4892	70.4946	68.7496	73.3516	71.6844	69.546	53.2779	63.5433	61.3378
7080	67.7382	59.4893	62.1223	70.4892	70.4946	68.7496	73.3516	71.6844	69.546	53.1888	63.5433	61.3378
7110	67.8178	59.4893	62.1223	70.4892	70.4946	68.7496	73.3516	71.6844	69.546	53.1888	63.5433	61.3378
7140	67.7382	59.4039	62.1223	70.4892	70.4946	68.7496	73.3516	71.6844	69.546	53.1888	63.5433	61.3378
7170	67.8178	59.4893	62.2091	70.4892	70.4946	68.6584	73.3516	71.6844	69.546	53.1888	63.5433	61.3378
7200	67.8178	59.4893	62.0404	70.4892	70.5834	68.7496	73.3516	71.6844	69.546	53.1888	63.6356	61.3378
7230	67.8178	59.4893	62.2091	70.4892	70.5834	68.7496	73.3516	71.6844	69.546	53.1888	63.5433	61.3378
7260	67.8178	59.4893	62.1272	70.4892	70.5834	68.6584	73.3516	71.6844	69.546	53.3696	63.5433	61.3378
7290	67.7357	59.4893	62.1272	70.4892	70.5834	68.7496	73.3516	71.6844	69.546	53.3696	63.5433	61.3378
7320	67.7357	59.4893	62.2091	70.4892	70.5834	68.6584	73.3516	71.6844	69.546	53.2805	63.5433	61.3378
7350	67.6536	59.4893	62.1272	70.4892	70.6722	68.6584	73.3516	71.6844	69.546	53.3696	63.5433	61.3378
7380	67.7357	59.4893	62.2959	70.4892	70.6722	68.6584	73.4361	71.6844	69.6414	53.4614	63.5433	61.3378
7410	67.6536	59.4893	62.2959	70.4892	70.6722	68.6584	73.4361	71.7672	69.546	53.4614	63.4519	61.3378
7440	67.7357	59.4893	62.214	70.4892	70.6722	68.6584	73.4361	71.6844	69.6414	53.4614	63.5433	61.3378
7470	67.7357	59.4893	62.2091	70.4892	70.5834	68.6584	73.5171	71.7672	69.546	53.4614	63.4519	61.3378
7500	67.7357	59.4893	64.7549	70.4043	70.5834	68.6584	73.5171	71.7672	69.546	53.4614	63.4519	61.3378
7530	67.7357	59.4893	64.8369	70.4892	70.6722	68.6584	73.5171	71.7672	69.546	53.5531	63.4519	61.3378
7560	67.7357	59.4893	64.7549	70.4043	70.6722	68.6584	73.5171	71.7672	69.546	53.4614	63.4519	61.3378
7590	67.7357	59.4039	64.8369	70.4043	70.6722	68.6584	73.4326	71.7672	69.546	53.5531	63.4519	61.3378
7620	67.7382	59.4893	64.7549	70.4892	70.6722	68.6584	73.5171	71.7672	69.6414	53.5531	63.5442	61.3378
7650	67.6561	59.4039	64.8369	70.4892	70.6722	68.6584	73.5171	71.7672	69.5516	53.464	63.5442	61.3378
7680	67.7382	59.4893	64.7549	70.4892	70.6722	68.6584	73.5171	71.7672	69.5516	53.464	63.5442	61.3378
7710	67.7382	59.4039	64.8369	70.3194	70.6722	68.6584	73.5171	71.6835	69.6414	53.6449	63.5442	61.3378
7740	67.6561	59.4039	64.8418	70.4043	70.6722	68.6584	73.4326	71.7672	69.5516	53.5557	63.5442	61.3378
7770	67.6561	59.4039	64.8418	70.5198	70.6722	68.6584	73.4326	71.7672	69.5516	53.5557	63.5442	61.3378
7800	67.6561	59.4941	64.9237	70.5198	70.6722	68.6584	73.4326	71.7672	69.5516	53.6475	63.6364	61.3378
7830	67.6561	59.4087	64.8418	70.4043	70.6722	68.6584	73.4326	71.7672	69.5516	53.6475	63.545	61.3378
7860	67.574	59.4941	64.8418	70.4892	70.6722	68.6584	73.4326	71.7672	69.5516	53.6475	63.545	61.3378
7890	67.574	59.4941	64.9286	70.4043	70.6722	68.5671	73.4326	71.7672	69.5516	53.5584	63.5442	61.3378
7920	67.574	59.4087	64.9286	70.4892	70.6722	68.6584	73.4326	71.7672	69.5516	53.6475	63.5442	61.3378
7950	67.574	59.4039	64.9286	70.4892	70.6722	68.6584	73.4326	71.7672	69.5516	53.7392	63.4528	61.3378
7980	67.4123	59.4087	65.0105	70.4892	70.6722	68.6584	73.5171	71.7672	69.5516	53.6501	63.4528	61.3378
8010	67.4123	59.4941	64.9286	70.4043	70.6722	68.6584	73.4326	71.7672	69.5516	53.7392	63.4528	61.3378
8040	67.4123	59.4039	64.9286	70.4892	70.6722	68.6584	73.4326	71.7672	69.4619	53.7392	63.4528	61.3378
8070	67.4123	59.4039	64.9286	70.4892	70.6722	68.6584	73.4361	71.7672	69.4619	53.831	63.4528	61.3378
8100	67.4123	59.4039	64.9286	70.4043	70.6722	68.6584	73.5171	71.7672	69.4619	53.831	63.4528	61.3378
8130	67.4123	59.4941	64.9286	70.4043	70.6722	68.6584	73.5171	71.7672	69.4619	53.7418	63.4528	61.3378
8160	67.4123	59.4039	65.0154	70.4043	70.6722	68.6584	73.5171	71.7672	69.4619	53.831	63.4528	61.3378
8190	67.3302	59.4039	64.9286	70.4043	70.6722	68.6584	73.5171	71.7672	69.4619	53.831	63.4528	61.3378
8220	67.3302	59.4039	65.0154	70.4043	70.6722	68.6584	73.5171	71.7672	69.4619	53.7418	63.4528	61.3378
8250	67.4123	59.4039	65.0154	70.4043	70.6722	68.6584	73.5171	71.7672	69.4619	53.7418	63.4528	61.3378

## Sheet: Figure 5
Figure 5a						Figure 5b						Figure 5c						Figure 5d						Figure 5e						Figure 5f						Figure 5g			Figure 5h							Figure 5i			Figure 5j
GapmeR NC	Oxalate 5uM	Oxalate 50uM	Oxalate 500uM	GapmeR 1		GapmeR NC	Oxalate 5uM	Oxalate 50uM	Oxalate 500uM	GapmeR 1		GapmeR NC	Oxalate 5uM	Oxalate 50uM	Oxalate 500uM	GapmeR 1		0	0.001	0.01	0.1	1		0	0.001	0.01	0.1	1		0	0.001	0.01	0.1	1		siNC	siPC									siNC	siPC		siNC
1.04863	0.873404	0.625611	0.680694	0.641844		1.28217	1.22372	0.864427	0.66897	0.960711		1.79981	1.81897	1.70478	0.584706	0.891436		1.2091	1.007	0.8777	1.1619	0.7513		1.13885	1.25111	0.919509	0.917991	1.02365		1.39253	1.24024	0.697346	0.767238	0.90264		1.10445	0.079568									1.19342	0.796572		1.11972
0.997073	1.0476	0.793856	0.643746	0.667507		1.19823	1.07465	1.1384	0.723389	0.820431		1.78773	1.61361	1.63662	0.553932	0.806942		1.1889	1.033	1.0362	0.8803	0.8247		1.28116	1.16091	0.970654	0.898204	0.869145		1.3595	1.27656	0.620136	0.782832	0.960975		0.808507	0.099327									1.24755	0.752454		1.02504
0.971112	0.823416	0.857244	0.744554	0.704249		1.01237	1.23545	1.06228	0.683717	0.814072		2.37925	1.37735	1.54075	0.128431	1.16921		1.132	1.12222	0.989	1.031	0.81		1.16598	1.159	0.894443	0.723245	0.869635		1.18317	1.25068	0.670851	0.817279	1.07814		1.11987	0.094951									1.22529	0.774706		1.08886
0.983187	0.878204	0.679534	0.726251			1.15498		0.97576	1.05519			2.39711	2.13679	2.08977	0.131084	1.00725		1.21501	1.02866	1.00516	0.903575	0.839626		1.13453		0.892472	0.850185	0.961909		1.06069	1.18565	0.716707	0.854675	1.18228												1.28044	0.746878		1.07846
																		1.01888		1.0173	1.03989	0.895272		1.00881		0.899674	0.911553	1.02096																		1.09364	0.906362
[truncated: 8 more columns]

## Sheet: Supp Figure 5
	Supp Figure 5a																	Supp Figure 5b																Supp Figure 5c						Supp Figure 5d						Supp Figure 5e
Time (minutes)	GapmeR NC			GapmeR 1			5uM Oxalate			50uM Oxalate			500uM Oxalate				Time (minutes)	GapmeR NC			GapmeR 1			5uM Oxalate			50uM Oxalate			500uM Oxalate				GapmeR NC	5 uM Oxalate	50 uM Oxalate	500 uM Oxalate	GapmeR 1		GapmeR NC	5 uM Oxalate	50 uM Oxalate	500 uM Oxalate	GapmeR 1		GapmeR NC	5 uM Oxalate	50 uM Oxalate	500 uM Oxalate
1.31	22.2834	26.64	23.9677	14.1717	21.3796	19.219	24.4328	27.47	26.7651	21.2167	27.9982	23.6729	11.379	13.48	11.3933		1.31	1.37517	1.43	1.69647	0.762818	0.982634	1.08885	1.63174	1.72	1.94535	1.80462	2.22444	1.28428	0.730111	0.98	0.559559		1.19183	1.3068	1.13478	0.60861	0.757978		1.16209	1.25771	1.16226	0.643994	0.773937		1.08849	1.36528	1.11845	0.757001
7.77	20.9621	25.61	22.5519	14.5092	20.3781	18.3979	23.0724	26.51	25.5183	19.7468	26.5462	22.4804	10.7282	12.79	10.9636		7.77	1.28533	1.31	1.51315	0.791786	0.993703	1.00818	1.56185	1.58	1.73648	1.57384	1.82537	1.18536	0.747398	0.83	0.544292		1.13883	1.17449	1.19702	0.576472	0.91405		1.11152	1.14386	1.1811	0.633146	0.931274		1.31055	1.17664	1.14975	0.45553
14.27	20.6269	25.28	22.8568	13.6907	20.214	17.9722	22.6299	26.1	25.191	19.492	26.2784	22.1694	10.5692	12.61	10.9885		14.27	1.33267	1.41	1.53842	0.798484	1.01658	1.02487	1.56733	1.71	1.67746	1.52535	1.92326	1.1824	0.729754	0.81	0.648854		1.14112	1.27431	1.12709	0.542444	0.915033		1.13698	1.25548	1.09825	0.536678	0.972617		1.20439	1.34366	1.15503	0.488552
20.87	19.0792	23.95	21.6639	13.2597	19.6719	17.6493	20.9153	24.17	23.4549	18.0718	24.4466	20.9156	9.90732	11.46	10.3007		20.87	2.33511	2.95	2.76665	1.28368	2.08142	1.90226	2.83285	3.25	3.16257	2.56207	3.42607	2.45902	1.13513	1.41	1.18629
27.34	18.7709	23.94	21.3721	13.0196	19.6806	17.4298	20.8896	23.79	23.0807	17.9253	24.2535	20.7583	9.74279	11.49	10.2166		27.34	2.29584	3.08	2.86961	1.39015	2.22683	1.91834	2.83513	3	3.11683	2.41812	3.42943	2.4028	1.37026	1.38	1.18884
33.85	18.9365	24.22	21.4951	13.5105	19.5036	17.3692	21.0527	24.19	23.4751	18.1592	24.3	20.6982	9.64144	11.61	10.2935		33.85	2.23251	3.13	2.85275	1.42025	2.20889	1.8962	2.86147	3	3.10263	2.32148	3.4089	2.27522	1.40964	1.3	1.10558
46.95	15.3195	18.21	16.2262	9.82662	13.7203	12.856	17.7236	18.65	18.8329	15.0301	19.2402	16.2932	6.94459	7.45	6.95827		46.95	3.44457	4.55	4.4377	2.41701	3.18326	2.94925	4.13692	4.48	4.50605	3.54933	5.0225	3.5167	2.08002	2.16	1.39967
53.45	13.7584	15.3	13.5275	8.45017	11.5449	10.476	15.3845	15.9	15.6036	12.9576	15.8549	13.726	6.29391	6.81	6.32445		53.45	3.32551	3.89	3.76023	2.36292	2.63408	2.40763	4.17377	3.93	3.96014	3.38422	4.46647	3.02579	2.02026	1.99	1.50995
59.95	12.558	14.06	12.4438	8.09372	10.9421	9.47862	13.8074	14.59	14.2193	11.4142	14.5978	12.6403	5.80097	6.32	6.19789		59.95	3.0012	3.49	3.48006	2.2094	2.45103	2.22267	3.76426	3.69	3.6775	3.09611	4.07051	2.88043	1.88764	1.92	1.6302
73.01	10.6639	12.61	10.8794	6.84251	10.156	8.53048	11.5469	12.83	12.5204	9.70831	12.9798	11.2292	4.98953	5.59	5.30087		73.01	1.80483	1.86	2.06362	1.26635	1.13113	1.10097	2.20802	2.24	2.08254	1.9505	2.3799	1.68018	1.27789	1.26	1.02002
79.51	10.1575	12.72	11.1432	6.15946	10.3418	8.8518	11.1834	12.83	12.4459	9.53867	13.1544	11.0533	4.9659	5.56	5.51141		79.51	1.31061	1.47	1.50651	1.07843	0.947195	0.909538	1.58047	1.65	1.52583	1.4518	1.78206	1.22127	1.03575	0.94	0.685237
85.98	10.0312	12.68	11.177	6.89598	10.3306	8.81369	11.1567	12.91	12.7322	9.39235	13.2388	11.2672	4.9186	5.7	5.47021		85.98	1.11332	1.32	1.31056	0.951515	0.987963	0.876917	1.36749	1.4	1.23975	1.20778	1.61964	1.04085	0.879496	0.78	0.664357
[truncated: 1 more columns]

[truncated: 2 more sheets: Figure 6, Supp Figure 6]
